# Supplementary material for: Unveiling Differential Responses of Granulocytes to Distinct Immunostimulants with Implications in Autoimmune Uveitis
Source: Biomedicines. 2023 Dec 20;12(1):19. doi: 10.3390/biomedicines12010019 (PMC10812922; doi:10.3390/biomedicines12010019)
Supplement: Supplementary file 1 [file biomedicines-12-00019-s001.zip]

Archive with 2 entries (2 files):
- Supplementary Table S1_proteomics output data.xlsx
- Supplementary Table S2_IPA comparison analysis.xlsx
