# Supplementary material for: Unveiling Differential Responses of Granulocytes to Distinct Immunostimulants with Implications in Autoimmune Uveitis
Source: Biomedicines. 2023 Dec 20;12(1):19. doi: 10.3390/biomedicines12010019 (PMC10812922; doi:10.3390/biomedicines12010019)
Supplement: Supplementary file 1 [file biomedicines-12-00019-s001.zip › Supplementary Table S1_proteomics output data.xlsx]

## Sheet: Table S1 all IDs
Supplemental Table S1: Quantified protein identifications from the granulocyte proteome detected by mass spectrometry analysis following IL8, LPS, PMA stimulation, filtered with a 5% FDR, (Q Exactive HF mass spectrometer online coupled to a UItimate 3000 RSLC nano-HPLC; Proteome Discoverer 2.5). a Protein accession numbers as listed in Ensembl horse database (http://www.ensembl.org), b FDR confid…
Accessiona	Protein FDR Confidence: Combinedb	Unique peptidesc	Gene symbold	IL8 abundance ratio ERU/healthye	LPS abundance ratio ERU/healthye	PMA abundance ratio ERU/healthye	Medium control abundance ratio ERU/healthye	Ex vivo abundance ratio ERU/healthye	IL8 abundance ratio p-value ERU/healthyf	LPS abundance ratio p-value ERU/healthyf	PMA abundance ratio p-value ERU/healthyf	Medium Control abundance ratio p-value ERU/healthyf	Ex vivo abundance ratio p-value ERU/healthyf	IL8 abundance ratio adj. p-value ERU/healthyg	LPS abundance ratio adj. p-value ERU/healthyg	PMA abundance ratio adj. p-value ERU/healthyg	Medium Control abundance ratio adj. p-value ERU/healthyg	Ex vivo abundance ratio adj. p-value ERU/healthyg
ENSECAP00000000003	High	4	RPLP2	1.024	0.815	1.364	0.772	1.76	0.75173	0.834544	0.338232	0.489284	0.00446515	0.970137	0.983604	0.859625	0.925737	0.0510685
ENSECAP00000000009	High	3	Uncharacterized	0.731	0.537	3.753	0.615	0.607	0.570504	0.154537	0.00188975	0.226307	0.142611	0.963012	0.600976	0.0257815	0.691108	0.57893
ENSECAP00000000030	High	2	MPC2	3.072	1.231	0.755	1.624	1.041	0.0423589	0.610862	0.521782	0.286458	0.806776	0.368852	0.947271	0.93847	0.773943	0.983638
ENSECAP00000000035	High	4	HINT2	0.65	0.985	1.279	0.89	0.673	0.34485	0.643282	0.638027	0.970537	0.235559	0.902859	0.951336	0.96595	0.998274	0.729448
ENSECAP00000000038	High	1	PFKFB1	0.952	0.026	2.276	0.255	1.03	0.888196	1e-17	0.00370604	1.73938e-08	0.605071	0.984329	1.528e-15	0.0435602	7.22219e-07	0.966121
ENSECAP00000000041	High	2	AIMP2	1.144	1.178	0.781	1.093	1.019	0.677912	0.463729	0.501068	0.576611	0.857492	0.963028	0.920339	0.935105	0.969224	0.986577
ENSECAP00000000044	High	6	TCEB1	0.798	0.674	1.661	0.786	1.004	0.691507	0.372344	0.106611	0.636557	0.598362	0.963028	0.868528	0.512913	0.984683	0.964676
ENSECAP00000000053	Medium	1	ALAS2	1.827	1.188	0.638	1.276	0.504	0.0742167	0.290153	0.0966787	0.173552	0.0122617	0.520001	0.800869	0.482132	0.611102	0.111258
ENSECAP00000000066	Medium	1	CIAPIN1	0.208	0.654	1.999	0.521	1.225	0.00434896	0.572419	0.274993	0.216387	0.625882	0.0845976	0.945799	0.804877	0.67921	0.974287
ENSECAP00000000077	Medium	1	AGA	1.018	1.822	1.147	1.505	1.065	0.947261	0.223445	0.933257	0.400131	0.835561	0.991783	0.725242	0.99921	0.871316	0.986111
ENSECAP00000000106	High	3	COX5A	0.813	0.491	2.073	0.455	0.887	0.721753	0.0911029	0.0870814	0.0222365	0.88549	0.965331	0.435561	0.454051	0.170227	0.987559
ENSECAP00000000109	High	4	UBA2	1.319	1.049	1.376	1.002	0.982	0.536641	0.778538	0.596628	0.945363	0.95175	0.952008	0.977871	0.957267	0.998274	0.994438
ENSECAP00000000114	Medium	1	TXNDC5	0.477	0.665	4.406	0.503	0.698	0.185266	0.50043	0.0079717	0.201983	0.517527	0.779502	0.935096	0.0818599	0.661728	0.937834
ENSECAP00000000126	High	2	ACTA1	1.223	1.132	1.415	1.424	0.556	0.485607	0.3506	0.584828	0.263843	0.32681	0.947889	0.85136	0.956426	0.751588	0.830064
ENSECAP00000000135	High	12	GOT1	1.132	1.03	1.118	1.138	1.017	0.5499	0.565316	0.829977	0.337445	0.614441	0.960334	0.945799	0.99921	0.821272	0.971509
ENSECAP00000000138	High	3	WAS	0.735	0.959	1.716	0.844	1.032	0.587818	0.722816	0.149948	0.714198	0.552953	0.963012	0.966292	0.611313	0.989893	0.950929
ENSECAP00000000140	High	5	STX11	0.864	0.747	1.391	1.023	1.15	0.859433	0.609477	0.483899	0.631746	0.426547	0.981611	0.947271	0.932386	0.98406	0.894787
ENSECAP00000000148	High	1	PLP2	2.202	1.642	4.673	1.606	1.429	0.0107826	0.021029	6.47018e-08	0.00725371	0.0447436	0.157211	0.167841	3.16873e-06	0.0748897	0.28451
ENSECAP00000000167	High	6	NAP1L1	0.559	0.521	0.58	0.685	0.623	0.191207	0.03964	0.0618427	0.163244	0.0685205	0.785432	0.255785	0.362887	0.587188	0.371274
ENSECAP00000000168	High	4	CYB5B	1.925	1.546	2.062	1.097	1.928	0.0559534	0.0476066	0.0211599	0.411716	0.000703771	0.443783	0.290972	0.168047	0.876405	0.0121647
ENSECAP00000000171	High	12	SEMA7A	0.902	0.818	1.044	0.904	0.746	0.929357	0.818188	0.939242	0.939004	0.439997	0.988622	0.983604	0.99921	0.998274	0.907976
ENSECAP00000000192	High	3	GDA	0.388	0.392	0.499	0.513	0.496	0.0566243	0.0423347	0.108942	0.130868	0.237848	0.44691	0.267304	0.518899	0.512209	0.733089
ENSECAP00000000200	High	9	GLRX3	0.731	0.778	0.686	0.782	0.743	0.534497	0.568052	0.203288	0.413952	0.333751	0.952008	0.945799	0.700889	0.876415	0.831696
ENSECAP00000000201	Medium	1	PRAF2	1.544	0.216	11.368	0.498	5.228	0.431421	0.00941833	3.47602e-05	0.192003	0.000903795	0.93296	0.0934494	0.000935098	0.642815	0.0148815
ENSECAP00000000217	High	5	RGS18	0.514	0.517	1.072	0.426	0.438	0.252263	0.25919	0.96779	0.097393	0.172513	0.838508	0.777163	0.99921	0.447165	0.624051
ENSECAP00000000226	Medium	1	HPSE2	0.695	0.37	0.858	0.613	0.385	0.510416	0.00125212	0.573266	0.0625131	6.87243e-05	0.951518	0.0183966	0.953975	0.348105	0.00171235
ENSECAP00000000228	High	2	RPS11	1.452	1.549	1.481	2.146	2.014	0.445103	0.360695	0.44374	0.135366	0.117699	0.93934	0.862776	0.918872	0.522322	0.520489
ENSECAP00000000243	High	4	NHP2L1	0.713	0.78	0.382	0.726	1.06	0.472988	0.722395	0.00738187	0.528073	0.718544	0.941438	0.966292	0.0768358	0.949247	0.98035
ENSECAP00000000273	High	9	FGL2	0.745	1.019	0.699	0.861	0.34	0.556521	0.564881	0.299364	0.895238	4.47177e-05	0.963012	0.945799	0.831924	0.997833	0.00120297
ENSECAP00000000280	High	10	ERP29	0.609	0.753	1.409	0.638	0.893	0.239466	0.572215	0.286922	0.0952106	0.964997	0.836078	0.945799	0.81938	0.440854	0.994438
ENSECAP00000000282	High	1	MCFD2	1.452	0.832	4.561	2.595	0.052	0.353317	0.886339	0.0115372	0.0348984	8.06705e-08	0.902859	0.98555	0.107493	0.238483	3.71279e-06
ENSECAP00000000286	High	3	PIN4	0.439	1.048	1.075	1.417	1.145	0.0734683	0.608627	0.963408	0.113989	0.491761	0.517802	0.947271	0.99921	0.483774	0.925748
ENSECAP00000000292	High	1	ICAM2	2.908	5.709	2.286	9.971	1.022	0.0259071	1.09306e-06	0.0414452	1e-17	0.7176	0.277992	3.48402e-05	0.277756	9.55e-16	0.98035
ENSECAP00000000295	High	11	AP2M1	0.94	1.093	1.03	0.749	1.213	0.951985	0.444276	0.927847	0.484376	0.223578	0.992253	0.914898	0.99921	0.921014	0.713507
ENSECAP00000000316	High	4	ARL1	1.345	1.459	0.788	1.2	1.041	0.444149	0.255742	0.546355	0.467719	0.775408	0.93934	0.771057	0.939427	0.912754	0.98035
ENSECAP00000000319	High	1	RGS3	1.074	1.239	0.978	0.415	1.205	0.672062	0.250478	0.86505	0.00923992	0.350021	0.963028	0.765107	0.99921	0.0912054	0.843303
ENSECAP00000000323	High	7	STK17B	1.009	0.712	0.817	0.806	0.753	0.806761	0.440733	0.450502	0.570274	0.462778	0.979156	0.911789	0.919181	0.966246	0.920915
ENSECAP00000000327	High	3	DLST	0.854	0.909	1.294	1.083	1.047	0.82524	0.860297	0.412742	0.472281	0.551307	0.979266	0.983604	0.905192	0.914244	0.950929
ENSECAP00000000334	High	15	IGHM	1.032	1.224	1.38	0.963	1.377	0.808463	0.257199	0.599868	0.791212	0.0756097	0.979156	0.773623	0.957267	0.989893	0.3935
ENSECAP00000000335	High	11	RAB44	0.738	1.033	2.848	0.718	0.865	0.554592	0.601519	0.000231729	0.21765	0.782505	0.962537	0.946098	0.00449642	0.681493	0.98051
ENSECAP00000000342	High	7	CMPK1	0.808	0.85	1.021	0.808	0.805	0.678855	0.897112	0.993075	0.579919	0.654288	0.963028	0.98555	0.99921	0.969224	0.975089
ENSECAP00000000357	High	2	DAD1	1.083	1.98	0.734	0.921	1.491	0.610281	0.00246481	0.300695	0.98155	0.0279424	0.963012	0.0319173	0.831924	0.998274	0.20646
ENSECAP00000000371	High	3	AMICA1	1.331	1.204	0.815	1.356	0.889	0.494671	0.547632	0.639883	0.294461	0.918228	0.949724	0.945799	0.966147	0.779516	0.987766
ENSECAP00000000374	High	6	TUBB2B	0.27	0.407	0.772	0.588	0.423	0.000489121	0.00212929	0.390043	0.0275432	0.000431746	0.0166825	0.0280478	0.893264	0.199296	0.00816469
ENSECAP00000000376	High	27	COPG1	0.772	0.816	0.99	0.852	0.682	0.717823	0.748496	0.939392	0.718412	0.18564	0.965331	0.971875	0.99921	0.989893	0.652988
ENSECAP00000000396	High	22	STXBP5	0.717	0.494	0.648	0.623	0.805	0.494192	0.0825581	0.20908	0.209787	0.640937	0.949724	0.409043	0.709312	0.669496	0.975089
ENSECAP00000000411	High	2	EFCAB4B	0.317	2.616	0.961	1.422	0.466	0.0387573	0.0730516	0.874396	0.425896	0.163855	0.34712	0.377614	0.99921	0.8818	0.610189
ENSECAP00000000414	High	15	MAP1S	0.608	0.695	0.628	0.833	0.588	0.252946	0.499508	0.120085	0.799105	0.101469	0.839491	0.935096	0.536521	0.989893	0.475595
ENSECAP00000000415	High	16	AKR1A1	0.534	0.628	0.824	0.718	0.725	0.123155	0.229904	0.49709	0.288686	0.306418	0.657055	0.7332	0.935105	0.775948	0.80319
ENSECAP00000000426	High	1	COX7A2L	1.01	0.767	0.428	0.952	0.748	0.889448	0.709712	0.0338811	0.914404	0.618509	0.984329	0.96542	0.2393	0.998274	0.973108
ENSECAP00000000431	Medium	1	PLCXD2	0.657	0.718	0.967	0.666	0.895	0.354884	0.378358	0.938817	0.109117	0.904584	0.902859	0.873619	0.99921	0.474204	0.987766
ENSECAP00000000433	High	7	BPGM	1.215	1.109	1.52	1.28	1.261	0.463054	0.382581	0.381796	0.184081	0.158966	0.93934	0.876362	0.884649	0.625614	0.610189
ENSECAP00000000460	High	1	THOC7	0.273	0.306	2.619	0.616	0.912	0.0295745	0.0377143	0.107456	0.377913	0.874413	0.293597	0.246271	0.516329	0.856797	0.986577
ENSECAP00000000465	High	10	SART3	1.207	1.367	1.178	1.202	1.241	0.597541	0.449739	0.864243	0.508587	0.572098	0.963012	0.919411	0.99921	0.940139	0.96108
ENSECAP00000000475	High	3	MRE11A	1.426	0.542	1.043	0.262	1.564	0.481478	0.309662	0.978064	0.0144155	0.329484	0.944656	0.819815	0.99921	0.125438	0.831696
ENSECAP00000000482	High	17	SFPQ	0.666	0.698	1.07	0.913	0.913	0.432391	0.349929	0.815082	0.967664	0.99581	0.93296	0.851071	0.99921	0.998274	0.999698
ENSECAP00000000493	High	3	AKR7A2	0.493	0.62	0.956	0.805	0.337	0.150577	0.378463	0.780287	0.758025	0.00642787	0.720805	0.873619	0.995509	0.989893	0.0680179
ENSECAP00000000501	High	15	PRKAR1A	0.699	0.798	1.182	0.879	0.92	0.449937	0.686918	0.616527	0.838644	0.967449	0.93934	0.956946	0.959472	0.992044	0.994438
ENSECAP00000000530	High	9	GNAI2	1.434	1.215	1.244	0.999	1.037	0.188036	0.252093	0.423765	0.709563	0.583003	0.781498	0.765107	0.914567	0.989893	0.96108
ENSECAP00000000534	High	10	VDAC3	2.913	1.404	0.9	1.043	1.732	0.00131188	0.0883634	0.720181	0.543314	0.00296733	0.0365796	0.42903	0.991215	0.955781	0.0380375
ENSECAP00000000548	High	1	CETN2	0.718	0.892	3.344	3.563	2.051	0.604839	0.933733	0.0199466	0.0116916	0.0674261	0.963012	0.98555	0.160237	0.108666	0.36846
ENSECAP00000000561	High	5	TAF15	0.474	0.559	0.501	0.572	1.04	0.0595333	0.10888	0.019711	0.0289652	0.560996	0.461901	0.478621	0.159188	0.207593	0.957007
ENSECAP00000000578	High	2	CHCHD3	0.892	2.042	4.928	1.181	2.391	0.891425	0.171808	0.00150413	0.644403	0.0392489	0.984329	0.642742	0.021822	0.984683	0.257613
ENSECAP00000000610	High	3	HSPA1L	0.765	0.839	1.1	1.326	0.392	0.6257	0.77768	0.710349	0.0798219	0.000111004	0.963028	0.977871	0.989431	0.403726	0.00250908
ENSECAP00000000637	High	2	GPR84	1.19	1.578	1.081	1.032	0.957	0.611458	0.186069	0.984306	0.675007	0.974155	0.963012	0.664284	0.99921	0.989893	0.994438
ENSECAP00000000639	High	4	RAB11B	1.085	0.979	0.569	0.817	0.795	0.60708	0.755299	0.0547591	0.543419	0.511096	0.963012	0.974086	0.333089	0.955781	0.934604
ENSECAP00000000653	High	10	BLVRB	1.697	1.506	4.242	2.011	1.982	0.0719157	0.0485749	1.3185e-06	0.000170179	0.000341401	0.511579	0.294534	5.03668e-05	0.00342148	0.00668655
ENSECAP00000000669	High	8	FCN1	0.804	0.726	1.034	1.042	1.062	0.792534	0.435533	0.976733	0.544221	0.484777	0.977567	0.911641	0.99921	0.955781	0.925748
ENSECAP00000000675	High	9	DDX6	1.19	1.045	0.662	0.915	1.214	0.42988	0.571782	0.163166	0.988512	0.161333	0.93296	0.945799	0.637947	0.99915	0.610189
ENSECAP00000000741	High	3	EMB	1.987	1.738	2.152	1.496	1.081	0.0783122	0.0681635	0.108589	0.13198	0.715293	0.532615	0.362653	0.518899	0.515504	0.98035
ENSECAP00000000764	High	10	NPL	1.001	0.667	0.509	0.796	0.543	0.82884	0.312482	0.0228182	0.534058	0.0316273	0.979266	0.821728	0.175752	0.954065	0.22146
ENSECAP00000000811	High	2	B2M	0.685	0.479	0.88	0.432	0.617	0.41814	0.0308765	0.609402	0.000986892	0.0741482	0.93296	0.218019	0.957267	0.0148422	0.390684
ENSECAP00000000842	High	15	RUVBL1	0.662	0.67	0.826	0.903	1.014	0.366417	0.251868	0.498831	0.904378	0.655816	0.905232	0.765107	0.935105	0.998274	0.975089
ENSECAP00000000880	High	5	TOR1AIP1	1.378	1.533	1.114	1.235	0.821	0.45976	0.284064	0.975898	0.4298	0.756111	0.93934	0.796295	0.99921	0.88461	0.98035
ENSECAP00000000889	High	5	DDI2	0.532	0.748	3.224	1.284	0.295	0.257004	0.741528	0.0342532	0.570785	0.0239279	0.842417	0.971042	0.240664	0.966246	0.183912
ENSECAP00000000924	High	7	ISG15	4.705	2.86	3.63	5.173	5.184	5.17757e-06	1.78337e-05	0.00181928	9.46354e-13	1.86473e-12	0.000534549	0.000423136	0.0249987	6.82089e-11	1.69602e-10
ENSECAP00000000926	High	3	Uncharacterized	0.943	0.753	0.949	1.014	0.881	0.997119	0.639653	0.766118	0.649582	0.868555	0.999941	0.950655	0.994308	0.984683	0.986577
ENSECAP00000000933	High	3	MYADM	1.003	1.332	1.046	1.418	1.531	0.918939	0.423129	0.928395	0.401618	0.331961	0.985776	0.908037	0.99921	0.871316	0.831696
ENSECAP00000000940	High	10	SAMD9	1.617	1.045	1.381	1.696	0.826	0.348512	0.842779	0.671337	0.271834	0.82908	0.902859	0.983604	0.978819	0.756856	0.985756
ENSECAP00000000969	High	11	SEC23IP	1.128	0.9	0.923	0.842	0.683	0.692604	0.97033	0.725333	0.825061	0.353301	0.963492	0.992147	0.993384	0.992044	0.846268
ENSECAP00000000982	Medium	1	LSM7	0.615	0.68	1.912	0.321	2.278	0.312961	0.403217	0.037804	3.75872e-05	0.000136845	0.875273	0.899702	0.257877	0.000891819	0.00293678
ENSECAP00000001004	High	2	HIST1H2BJ	2.437	4.799	5.765	4.425	4.849	0.00449563	1.20229e-10	8.48868e-10	2.57572e-14	4.21885e-14	0.0845976	7.52912e-09	5.40446e-08	1.96785e-12	4.24105e-12
ENSECAP00000001048	High	10	SAMD9L	1.2	1.451	0.953	1.415	1.784	0.639099	0.33621	0.781463	0.322247	0.105362	0.963028	0.840068	0.995509	0.807732	0.487641
ENSECAP00000001063	Medium	1	TRMT10C	0.789	0.554	0.356	0.879	0.798	0.689141	0.0604131	0.000378546	0.805308	0.520408	0.963028	0.337889	0.00688593	0.989893	0.939002
ENSECAP00000001075	High	3	COMMD5	1.198	1.582	0.761	1.045	0.988	0.511751	0.0814382	0.424022	0.588954	0.840881	0.951518	0.405598	0.914605	0.97095	0.986577
ENSECAP00000001095	High	38	PTPN6	1.093	0.985	0.839	0.956	0.827	0.592613	0.737139	0.567227	0.874484	0.633715	0.963012	0.970321	0.950778	0.995669	0.975089
ENSECAP00000001101	High	8	PSMB3	0.963	0.931	0.979	1.03	0.762	0.917936	0.836388	0.880346	0.612893	0.460701	0.985776	0.983604	0.99921	0.973853	0.920915
ENSECAP00000001111	High	21	TYMP	1.029	0.926	1.097	0.965	0.806	0.716235	0.919861	0.71842	0.838462	0.551212	0.965331	0.98555	0.990111	0.992044	0.950929
ENSECAP00000001142	High	1	MSRA	0.181	0.462	1.477	0.684	0.914	0.000318764	0.190167	0.546437	0.495068	0.919019	0.0117924	0.667786	0.939427	0.929231	0.987766
ENSECAP00000001152	Medium	1	ARMCX3	0.957	1.889	2.098	6.404	0.675	0.998729	0.118551	0.190787	2.48066e-05	0.501827	0.999941	0.505686	0.684691	0.000631742	0.926899
ENSECAP00000001162	High	1	P2RY13	1.44	4.68	4.25	3.747	8.53	0.463521	0.0027997	0.00305991	0.00153423	3.26369e-05	0.93934	0.0352966	0.0367574	0.0217872	0.000916712
ENSECAP00000001188	High	9	HMOX1	1.381	1.189	1.07	1.218	0.983	0.258606	0.274936	0.90213	0.249475	0.724886	0.84392	0.79145	0.99921	0.730264	0.98035
ENSECAP00000001190	High	2	Profilin	0.899	2.485	0.582	1.551	0.295	0.948368	0.0107904	0.0644107	0.0312068	4.0487e-06	0.991928	0.103566	0.371115	0.219945	0.000141193
ENSECAP00000001198	High	10	CAMK2G	0.722	0.695	0.558	0.93	0.835	0.508333	0.474565	0.0945359	0.888668	0.765759	0.951518	0.926385	0.47392	0.995669	0.98035
ENSECAP00000001213	High	16	SNX27	1.149	0.783	0.964	0.989	1.259	0.559069	0.679025	0.875619	0.765757	0.162275	0.963012	0.956946	0.99921	0.989893	0.610189
ENSECAP00000001252	High	4	SARNP	0.768	1.198	2.487	1.171	3.693	0.648297	0.262357	0.0023702	0.343284	6.28968e-09	0.963028	0.780314	0.0303832	0.829524	3.58606e-07
ENSECAP00000001269	High	6	NUDT21	0.873	0.882	1.178	0.891	1.113	0.887082	0.949184	0.666286	0.904829	0.355964	0.984329	0.98555	0.975989	0.998274	0.847458
ENSECAP00000001275	High	5	Uncharacterized	1.623	1.753	3.11	1.66	1.744	0.115019	0.0154426	0.000196143	0.0178247	0.00507929	0.642516	0.13499	0.00388222	0.144565	0.0557554
ENSECAP00000001295	High	2	Uncharacterized	0.505	0.865	0.61	0.443	0.981	0.136151	0.939195	0.0899477	0.000704331	0.740967	0.684121	0.98555	0.459973	0.0112142	0.98035
ENSECAP00000001296	High	1	IGKC	0.775	0.678	0.698	0.756	0.762	0.636114	0.353775	0.223053	0.372534	0.419908	0.963028	0.854788	0.726905	0.853768	0.889119
ENSECAP00000001324	High	8	IFI35	0.709	1.001	0.962	0.99	1.051	0.480393	0.639704	0.835633	0.734623	0.519245	0.943587	0.950655	0.99921	0.989893	0.93818
ENSECAP00000001363	High	19	TOP1	0.849	0.979	1.092	1.112	1.087	0.854415	0.66251	0.825823	0.411968	0.53423	0.980643	0.956946	0.99921	0.876405	0.942531
ENSECAP00000001381	High	6	KCTD12	0.719	0.789	0.782	0.822	0.536	0.471178	0.684894	0.364556	0.641058	0.0277473	0.941438	0.956946	0.870577	0.984683	0.205416
ENSECAP00000001397	High	1	ATHL1	1.331	1.334	0.664	0.449	0.704	0.448267	0.5335	0.254949	0.067853	0.49473	0.93934	0.945799	0.774785	0.366214	0.925953
ENSECAP00000001415	High	3	GMDS	0.69	1.233	0.552	0.683	0.621	0.431871	0.228952	0.0428638	0.139497	0.0754468	0.93296	0.732493	0.283286	0.534482	0.393188
ENSECAP00000001434	High	5	SAE1	0.915	0.394	1.064	0.6	1.551	0.95005	0.102698	0.964318	0.374942	0.332316	0.992125	0.465369	0.99921	0.855093	0.831696
ENSECAP00000001463	High	3	PDPK1	0.806	0.799	1.245	0.941	0.941	0.703473	0.718038	0.749192	0.968244	0.99263	0.965331	0.966292	0.99411	0.998274	0.999698
ENSECAP00000001470	High	2	HIST2H2BF	2.534	4.383	4.089	5.558	3.303	0.00315207	1.13059e-09	7.78968e-07	1e-17	6.22528e-09	0.066894	5.75846e-08	3.06769e-05	9.55e-16	3.58606e-07
ENSECAP00000001474	High	7	DMTN	0.81	1.392	1.161	0.723	1.407	0.700463	0.476881	0.876836	0.556718	0.435491	0.965331	0.928491	0.99921	0.960348	0.904681
ENSECAP00000001477	High	20	HNRNPA2B1	0.602	0.651	0.988	0.729	0.769	0.239475	0.208854	0.997975	0.246047	0.41797	0.836078	0.697397	0.999388	0.726913	0.888012
ENSECAP00000001497	High	7	VBP1	0.612	0.618	0.891	0.763	0.677	0.247047	0.242072	0.64262	0.408415	0.228855	0.837992	0.757341	0.969015	0.87563	0.717755
ENSECAP00000001508	High	29	SLC4A1	2.152	2.307	2.698	2.164	1.624	0.0130014	0.000297364	0.000476453	3.52202e-05	0.00966849	0.178089	0.00507111	0.00838733	0.00084617	0.0931086
ENSECAP00000001525	High	4	TBC1D2	0.458	0.491	8.357	0.905	0.814	0.0395245	0.0365501	8.18058e-09	0.9365	0.671991	0.349499	0.241143	4.40138e-07	0.998274	0.98035
ENSECAP00000001545	High	2	Uncharacterized	0.921	2.952	0.68	1.297	1.867	0.940079	0.00218393	0.315155	0.525132	0.166103	0.990913	0.0286688	0.841491	0.948016	0.610695
ENSECAP00000001554	High	6	MOGS	1.57	1.415	1.18	1.008	0.429	0.238782	0.133897	0.823178	0.648472	0.00288221	0.836078	0.549986	0.99921	0.984683	0.0375039
ENSECAP00000001619	High	6	RAB35	1.598	1.32	1.175	1.35	1.153	0.141527	0.148032	0.784819	0.099959	0.31811	0.700301	0.588077	0.995509	0.452929	0.818017
ENSECAP00000001625	High	1	ATP5J2	1.525	2.499	2.035	1.589	2.828	0.270784	0.0086222	0.219864	0.0458717	0.000324398	0.855011	0.0863493	0.724061	0.284012	0.00642073
ENSECAP00000001633	High	4	MYD88	2.891	1.1	1.476	0.593	0.959	0.0148855	0.556943	0.592483	0.24456	0.96563	0.190845	0.945799	0.957267	0.7242	0.994438
ENSECAP00000001641	Medium	1	NHSL2	0.236	0.518	0.523	4.205	1.045	0.00957172	0.322265	0.189734	0.00608353	0.831014	0.148634	0.828991	0.684059	0.0656472	0.985756
ENSECAP00000001665	High	1	DSP	1.503	0.671	1.16	0.289	0.531	0.419802	0.554274	0.898103	0.0029172	0.300496	0.93296	0.945799	0.99921	0.0371457	0.801351
ENSECAP00000001691	High	2	LUC7L	2.197	0.563	0.314	0.57	0.406	0.11531	0.398661	0.0156817	0.320203	0.0903635	0.642516	0.899063	0.133698	0.805251	0.444258
ENSECAP00000001701	High	2	GP1BA	0.493	0.125	0.217	0.188	0.214	0.11877	6.84652e-12	2.60278e-05	1.77167e-08	4.00598e-09	0.642639	5.81194e-10	0.000720479	7.27718e-07	2.73265e-07
ENSECAP00000001730	High	6	RPS12	0.405	0.277	0.579	0.499	0.688	0.0254177	4.09012e-05	0.0573519	0.0067891	0.277535	0.277416	0.000887741	0.345015	0.0706658	0.769153
ENSECAP00000001759	High	8	AMPD3	0.743	0.688	0.952	0.932	0.589	0.562896	0.440128	0.773841	0.886985	0.138939	0.963012	0.911789	0.995509	0.995669	0.57209
ENSECAP00000001771	High	11	PCBP1	0.937	0.812	1.153	0.927	0.851	0.92459	0.684042	0.593038	0.993263	0.729164	0.988181	0.956946	0.957267	0.99915	0.98035
ENSECAP00000001782	High	2	RHOB	0.809	1.092	0.587	0.795	0.612	0.76	0.794754	0.287488	0.695303	0.392459	0.973618	0.980022	0.819555	0.989893	0.875122
ENSECAP00000001815	High	7	DLD	0.698	1.006	1.026	0.887	0.83	0.437049	0.626402	0.993449	0.884587	0.752406	0.93296	0.948976	0.99921	0.995669	0.98035
ENSECAP00000001827	High	9	FAH	1.285	0.978	1.586	0.978	0.97	0.361028	0.664948	0.196508	0.822555	0.736767	0.904846	0.956946	0.695901	0.99198	0.98035
ENSECAP00000001871	High	5	MKNK1	0.843	1.015	1.542	1.102	1.264	0.799124	0.783811	0.452908	0.623579	0.421078	0.977567	0.977871	0.919181	0.981487	0.889436
ENSECAP00000001875	High	4	NAP1L4	0.914	0.764	1.015	0.744	0.853	0.952451	0.619342	0.971928	0.390272	0.826809	0.992253	0.948976	0.99921	0.865364	0.985756
ENSECAP00000001880	High	22	SUN2	1.565	1.823	1.842	1.892	1.643	0.132784	0.0125094	0.0554983	0.00119831	0.00883068	0.683599	0.115147	0.336514	0.0174668	0.0871659
ENSECAP00000001899	High	1	C17orf75	2.975	1.159	0.524	1.206	1.181	0.0320938	0.729989	0.197991	0.68646	0.690852	0.309592	0.967006	0.695901	0.989893	0.98035
ENSECAP00000001907	High	1	HIST1H2BA	0.678	0.596	0.697	0.955	0.998	0.475892	0.423098	0.458213	0.986208	0.966843	0.941438	0.908037	0.924597	0.99915	0.994438
ENSECAP00000001923	High	21	FES	1.038	0.975	0.92	1.103	0.982	0.710775	0.715683	0.718001	0.400762	0.734856	0.965331	0.965964	0.990111	0.871316	0.98035
ENSECAP00000001947	High	12	CNP	1.131	0.932	1.02	1.038	0.809	0.56868	0.82795	0.981401	0.633012	0.667108	0.963012	0.983604	0.99921	0.98406	0.979006
ENSECAP00000001950	High	2	HIST1H1A	4.463	3.839	2.825	1.414	0.989	0.000120712	2.39764e-07	0.0007439	0.0485709	0.773686	0.00634126	8.32634e-06	0.0123017	0.294977	0.98035
ENSECAP00000001996	High	1	TKTL2	0.737	0.765	0.412	1.057	0.517	0.551408	0.524428	0.00231856	0.516857	0.0090633	0.9605	0.945407	0.0298212	0.940635	0.0892315
ENSECAP00000002000	High	2	ETFA	0.444	1.056	0.257	0.59	0.398	0.149144	0.770699	0.00864953	0.342083	0.0924143	0.716641	0.97636	0.0878755	0.829066	0.450639
ENSECAP00000002049	High	4	DOCK10	1.346	0.727	1.024	0.64	0.741	0.287326	0.486824	0.990409	0.12042	0.407188	0.866004	0.932915	0.99921	0.494096	0.880781
ENSECAP00000002094	High	2	PRPS2	0.804	0.665	1.275	0.83	0.802	0.701218	0.334885	0.518306	0.659015	0.64706	0.965331	0.838859	0.93847	0.989893	0.975089
ENSECAP00000002111	Medium	1	C17orf59	0.968	1.351	1.744	1.313	0.763	0.946525	0.504809	0.340825	0.579688	0.645348	0.991783	0.935096	0.860511	0.969224	0.975089
ENSECAP00000002134	Medium	1	Uncharacterized	0.589	0.554	0.947	0.812	0.601	0.224866	0.115879	0.792871	0.716595	0.103138	0.821177	0.500742	0.995509	0.989893	0.480253
ENSECAP00000002196	High	11	RCSD1	0.743	0.953	1.205	0.881	1.378	0.631737	0.834447	0.531637	0.812541	0.0654667	0.963028	0.983604	0.93847	0.989893	0.362484
ENSECAP00000002215	High	1	Uncharacterized	3.056	1.007	7.729	1.904	2.902	0.00414471	0.601503	1.15838e-08	0.0102158	3.9012e-05	0.0824625	0.946098	5.8224e-07	0.0982978	0.00106447
ENSECAP00000002219	High	16	SDHA	0.801	0.775	1.154	1.046	0.942	0.7124	0.752419	0.724013	0.598157	0.920796	0.965331	0.973727	0.993384	0.97095	0.987766
ENSECAP00000002228	High	13	HNRNPF	0.998	0.897	0.996	0.983	0.823	0.844519	0.952692	0.916619	0.787662	0.632763	0.979266	0.986591	0.99921	0.989893	0.975089
ENSECAP00000002244	High	17	PSMD13	1.175	0.968	0.92	1.026	0.998	0.506272	0.723525	0.708479	0.640438	0.645696	0.951518	0.966292	0.989431	0.984683	0.975089
ENSECAP00000002256	High	2	GP5	0.23	0.437	0.791	0.214	0.554	0.00672502	0.172302	0.556949	0.00160257	0.21234	0.113671	0.642742	0.947759	0.0225066	0.699918
ENSECAP00000002269	High	1	DENND2D	0.533	0.533	0.96	1.223	1.026	0.269234	0.318903	0.874237	0.673014	0.901995	0.854971	0.826974	0.99921	0.989893	0.987766
ENSECAP00000002280	High	47	PLCG2	1.059	0.919	0.844	0.931	0.813	0.656978	0.942845	0.581486	0.97625	0.576966	0.963028	0.98555	0.956426	0.998274	0.96108
ENSECAP00000002287	High	27	KIF5B	0.807	0.807	1.106	0.879	0.786	0.736557	0.667832	0.696969	0.803042	0.479639	0.966052	0.956946	0.987375	0.989893	0.925748
ENSECAP00000002308	High	1	MARCKS	0.922	1.245	1.112	0.956	0.763	0.999941	0.2066	0.792039	0.87933	0.496329	0.999941	0.692851	0.995509	0.995669	0.926899
ENSECAP00000002314	High	4	NAIP	0.97	0.719	0.526	1.049	0.346	0.957967	0.623798	0.174334	0.893624	0.0447619	0.993835	0.948976	0.655704	0.997833	0.28451
ENSECAP00000002316	High	3	EXOC8	2.362	1.054	1.672	1.027	0.724	0.0951495	0.83823	0.39192	0.899363	0.547613	0.580176	0.983604	0.893974	0.998274	0.949101
ENSECAP00000002356	High	1	Uncharacterized	0.821	0.769	2.325	1.134	0.668	0.75495	0.670765	0.0692814	0.379692	0.236515	0.972545	0.956946	0.387489	0.856797	0.731397
ENSECAP00000002368	High	11	OTUB1	0.833	1.005	1.017	0.833	0.773	0.740369	0.62673	0.989041	0.665872	0.523697	0.966113	0.948976	0.99921	0.989893	0.939002
ENSECAP00000002429	Medium	1	CLEC1B	0.322	0.416	0.742	0.3	0.317	0.0500563	0.116026	0.481813	0.0096378	0.0184145	0.413886	0.500812	0.932386	0.0939194	0.151929
ENSECAP00000002532	High	7	PSMC1	0.586	0.748	0.866	0.955	1.111	0.222969	0.612595	0.609827	0.765295	0.497185	0.820282	0.947271	0.957267	0.989893	0.926899
ENSECAP00000002594	High	3	STRN4	0.727	0.771	1.829	0.538	1.136	0.569775	0.715562	0.216666	0.167419	0.700843	0.963012	0.965964	0.722849	0.597904	0.98035
ENSECAP00000002603	High	3	REL	0.612	0.525	0.518	0.955	0.857	0.398009	0.315833	0.176578	0.939445	0.896258	0.922815	0.824668	0.657444	0.998274	0.987559
ENSECAP00000002606	High	6	PHKG2	0.944	0.935	1.187	0.97	0.945	0.956443	0.787061	0.799789	0.745592	0.857453	0.993743	0.977871	0.997582	0.989893	0.986577
ENSECAP00000002633	High	4	TMX1	1.951	2.621	2.325	2.812	1.479	0.0390808	0.000121603	0.00681686	3.10701e-06	0.0303736	0.348806	0.00225497	0.0723344	9.12984e-05	0.215732
ENSECAP00000002638	High	1	NTAN1	1.572	0.287	1.1	1.208	0.686	0.463973	0.0307019	0.960642	0.689713	0.600469	0.93934	0.217187	0.99921	0.989893	0.964683
ENSECAP00000002660	Medium	1	Uncharacterized	2.226	6.757	34.906	0.9	1.803	0.112542	2.12034e-07	5.77316e-15	0.906337	0.217617	0.635745	7.56981e-06	8.4821e-13	0.998274	0.70532
ENSECAP00000002687	High	9	Uncharacterized	1.162	0.881	1.038	0.931	0.791	0.517065	0.994715	0.978189	0.83107	0.61045	0.951996	0.998089	0.99921	0.992044	0.968243
ENSECAP00000002711	High	14	PSTPIP1	0.664	0.639	1.13	0.766	0.721	0.418349	0.294103	0.733116	0.485975	0.368106	0.93296	0.803748	0.993384	0.921759	0.857084
ENSECAP00000002720	High	2	Uncharacterized	5.573	79.755	2.218	28.365	14.173	0.00309845	1e-17	0.149702	1e-17	7.65077e-08	0.066894	1.528e-15	0.610963	9.55e-16	3.56414e-06
ENSECAP00000002768	High	5	AIFM1	0.618	0.729	1.329	0.823	0.758	0.369417	0.587061	0.660421	0.785594	0.603848	0.905232	0.945799	0.973681	0.989893	0.965146
ENSECAP00000002771	High	1	C1GALT1C1	1.096	0.791	17.756	0.887	0.618	0.646003	0.656999	1e-17	0.87162	0.0655698	0.963028	0.956946	1.73636e-15	0.995669	0.362484
ENSECAP00000002776	Medium	1	ATG2B	1.241	0.557	0.384	1.219	1.206	0.41156	0.101375	0.00178923	0.21249	0.23439	0.930272	0.462117	0.0247548	0.671488	0.727944
ENSECAP00000002793	High	11	PDHA1	0.604	0.594	0.8	0.611	0.82	0.243139	0.106575	0.462105	0.0432377	0.606151	0.837992	0.472843	0.925423	0.275625	0.966121
ENSECAP00000002794	High	6	IPCEF1	0.946	1.249	1.286	0.656	0.947	0.998537	0.41923	0.700581	0.386526	0.979031	0.999941	0.906222	0.987375	0.864337	0.995858
ENSECAP00000002795	High	6	EVI2B	0.954	1.232	1.078	0.998	1.407	0.90871	0.239235	0.856417	0.712055	0.0536891	0.985636	0.750926	0.99921	0.989893	0.317973
ENSECAP00000002797	High	3	CD9	1.367	0.966	0.874	1.244	0.94	0.281247	0.751103	0.595796	0.157172	0.890582	0.862117	0.973035	0.957267	0.576198	0.987559
ENSECAP00000002798	High	11	RPN1	1.535	1.174	0.983	1.435	1.32	0.161048	0.31188	0.921259	0.0619006	0.0975215	0.744797	0.821728	0.99921	0.346208	0.465084
ENSECAP00000002829	High	3	FRG1	0.825	0.732	0.553	0.571	1.24	0.741317	0.512806	0.0363289	0.0305238	0.171616	0.966113	0.93832	0.24999	0.215928	0.621986
ENSECAP00000002839	High	3	USP39	1.455	1.664	1.555	1.11	0.792	0.17417	0.0183925	0.115068	0.376109	0.500334	0.771842	0.154078	0.527484	0.855736	0.926899
ENSECAP00000002853	High	6	LTB4R	2.326	2.521	1.814	1.639	1.189	0.0133415	0.000211738	0.0600657	0.00749045	0.252986	0.180087	0.00367654	0.356845	0.0771012	0.745109
ENSECAP00000002874	High	13	QARS	0.875	1.014	0.789	0.918	0.749	0.858389	0.613754	0.35103	0.981598	0.353279	0.981457	0.947271	0.864881	0.998274	0.846268
ENSECAP00000002907	High	1	HSPA6	0.771	1.947	3.135	1.487	0.312	0.674517	0.177633	0.0662413	0.299581	0.0264682	0.963028	0.65246	0.378725	0.78785	0.199425
ENSECAP00000002944	High	18	IFIT5	2.013	1.822	1.89	2.307	2.133	0.161319	0.203103	0.294019	0.03772	0.118262	0.745152	0.689646	0.826852	0.250648	0.521549
ENSECAP00000002991	High	7	ACTBL2	0.837	0.874	1.427	0.861	0.733	0.816991	0.900418	0.201818	0.725028	0.30549	0.979201	0.98555	0.700889	0.989893	0.80319
ENSECAP00000003048	High	22	IFIT1	2.749	2.588	2.576	2.413	2.132	0.00143695	4.89912e-05	0.00110534	3.07075e-06	0.000131816	0.0383856	0.00102828	0.0169574	9.09323e-05	0.00284484
ENSECAP00000003059	Medium	1	YIPF5	1.28	0.614	0.121	0.494	0.216	0.484411	0.356594	0.000111703	0.114358	0.0021066	0.946427	0.857342	0.0024665	0.483774	0.0291566
ENSECAP00000003060	High	5	PRG3	0.655	0.455	0.837	0.358	0.379	0.349991	0.00833528	0.533529	3.73091e-06	5.69127e-05	0.902859	0.0842348	0.93847	0.000108794	0.00147895
ENSECAP00000003126	High	2	ARL11	1.326	1.049	2.723	1.156	1.036	0.535134	0.794793	0.0660255	0.696973	0.893561	0.952008	0.980022	0.378705	0.989893	0.987559
ENSECAP00000003149	High	2	PSEN1	0.423	0.408	1.069	1.004	1.537	0.131675	0.160196	0.972245	0.79375	0.260856	0.683599	0.617507	0.99921	0.989893	0.752652
ENSECAP00000003150	High	9	SKP1	0.841	1.164	1.195	1.035	1.151	0.779221	0.37288	0.767141	0.609819	0.467647	0.976582	0.868539	0.994394	0.973853	0.921439
ENSECAP00000003154	High	2	PLEKHF2	0.959	0.613	0.986	2.768	0.26	0.969855	0.497305	0.895067	0.0110201	0.0162795	0.997396	0.935096	0.99921	0.103558	0.136677
ENSECAP00000003157	High	12	PTX3	0.862	0.994	1.164	0.985	1.008	0.884278	0.708571	0.5694	0.760763	0.672987	0.984329	0.964671	0.951492	0.989893	0.98035
ENSECAP00000003180	High	22	CPNE1	1.108	0.948	0.999	0.971	0.804	0.564413	0.848187	0.971178	0.815206	0.543197	0.963012	0.983604	0.99921	0.989893	0.947494
ENSECAP00000003203	High	12	Uncharacterized	1.301	1.452	1.432	1.417	1.27	0.299406	0.0669461	0.197693	0.038009	0.141681	0.872484	0.358196	0.695901	0.250648	0.576997
ENSECAP00000003206	High	3	PPP1R3D	0.795	0.493	0.871	0.513	0.4	0.678117	0.112707	0.613905	0.109074	0.0135898	0.963028	0.490977	0.959472	0.474204	0.119891
ENSECAP00000003245	High	2	TM6SF1	2.112	3.174	2.052	1.949	1.25	0.0971505	0.00290545	0.131936	0.0425201	0.481577	0.586279	0.0365092	0.564546	0.27429	0.925748
ENSECAP00000003274	High	3	DNAJC5	0.962	0.495	0.316	1.856	1.026	0.989205	0.282474	0.00299507	0.186512	0.844583	0.999793	0.795761	0.0363212	0.629951	0.986577
ENSECAP00000003275	High	4	UQCRFS1	1.221	3.911	0.59	1.755	0.82	0.508801	1.77486e-07	0.0945059	0.0125193	0.702425	0.951518	6.3962e-06	0.47392	0.113059	0.98035
ENSECAP00000003324	High	3	CDC42	1.559	1.533	0.953	1.242	1.17	0.119386	0.041073	0.898827	0.152133	0.271717	0.644145	0.261992	0.99921	0.565871	0.763809
ENSECAP00000003332	High	22	ALDOA	0.725	0.795	1.004	0.849	0.72	0.519106	0.623731	0.957354	0.674474	0.266934	0.952008	0.948976	0.99921	0.989893	0.75757
ENSECAP00000003352	High	1	Histone	0.455	2.317	2.214	0.347	0.95	0.1814	0.096358	0.199479	0.0458504	0.998395	0.779502	0.447251	0.695901	0.284012	0.999698
ENSECAP00000003374	High	19	CANX	1.446	1.447	1.255	1.006	1.035	0.179941	0.0688575	0.406732	0.684532	0.589314	0.779502	0.365327	0.903792	0.989893	0.962865
ENSECAP00000003384	High	3	Uncharacterized	0.109	0.216	0.21	0.209	0.353	8.16501e-08	0.000123468	7.89372e-05	6.1345e-05	0.000956507	1.6779e-05	0.0022622	0.00184994	0.00135455	0.0152932
ENSECAP00000003385	High	12	YWHAQ	0.852	0.999	1.136	0.95	0.982	0.870355	0.69412	0.62878	0.897311	0.762711	0.984329	0.95985	0.963087	0.998173	0.98035
ENSECAP00000003412	High	3	PRNP	3.903	4.093	5.638	4.925	2.526	0.000577567	7.94996e-06	9.29107e-05	9.52565e-09	0.00129479	0.0193536	0.000205195	0.00208776	4.135e-07	0.0194728
ENSECAP00000003427	High	7	CBL	0.778	0.821	1.383	0.946	1.034	0.646616	0.868606	0.552219	0.840383	0.723236	0.963028	0.983604	0.944259	0.992044	0.98035
ENSECAP00000003440	High	7	DNAJC9	0.865	1.032	1.178	0.805	0.987	0.842391	0.640233	0.7359	0.708578	0.898054	0.979266	0.950655	0.993384	0.989893	0.987572
ENSECAP00000003442	Medium	1	EIF4E3	1.326	0.213	1.668	0.942	0.507	0.661758	0.0054068	0.360126	0.935525	0.218906	0.963028	0.0581802	0.867231	0.998274	0.70532
ENSECAP00000003443	High	29	VPS35	1.167	1.03	0.962	0.973	0.852	0.490176	0.611277	0.923002	0.807359	0.747346	0.949454	0.947271	0.99921	0.989893	0.98035
ENSECAP00000003479	High	14	BASP1	1.212	1.165	0.952	0.976	0.924	0.404651	0.325893	0.89412	0.794682	0.980899	0.926164	0.830496	0.99921	0.989893	0.996022
ENSECAP00000003502	High	2	RPS16	0.979	0.588	0.568	0.682	1.128	0.949179	0.312558	0.164161	0.443221	0.67876	0.991928	0.821728	0.639239	0.89346	0.98035
ENSECAP00000003519	High	3	MAP4	1.078	1.4	0.963	2.156	1.37	0.786721	0.464469	0.822735	0.0853316	0.471259	0.977567	0.920339	0.99921	0.415244	0.924037
ENSECAP00000003559	Medium	1	KCTD16	0.847	0.686	1.262	0.72	0.775	0.865482	0.323227	0.497077	0.253354	0.451453	0.983124	0.829233	0.935105	0.736822	0.917667
ENSECAP00000003562	High	25	TPP2	0.871	0.78	0.804	0.731	0.645	0.882149	0.725996	0.481122	0.47758	0.205965	0.984329	0.966292	0.932386	0.91584	0.690164
ENSECAP00000003574	High	5	ARF6	1.386	0.867	1.012	1.171	1.162	0.279476	0.995412	0.871539	0.285022	0.408554	0.860078	0.998286	0.99921	0.77296	0.881239
ENSECAP00000003577	High	36	EPRS	0.944	0.813	0.688	0.858	0.752	0.961348	0.770337	0.204657	0.74816	0.387637	0.994425	0.97636	0.703047	0.989893	0.874791
ENSECAP00000003616	High	1	NXF1	0.898	0.948	2.915	0.922	0.563	0.929053	0.855038	0.0342726	0.979997	0.161221	0.988592	0.983604	0.240664	0.998274	0.610189
ENSECAP00000003618	High	2	RAB4A	1.493	0.571	0.649	1.461	0.841	0.37094	0.224019	0.338873	0.211327	0.815014	0.905232	0.725242	0.859625	0.670649	0.98458
ENSECAP00000003640	High	7	ARF4	1.327	1.209	1.403	1.158	0.89	0.254903	0.259808	0.256087	0.273973	0.913334	0.842417	0.777342	0.777066	0.757979	0.987766
ENSECAP00000003646	High	3	G3BP1	0.527	0.432	1.356	0.539	0.798	0.211664	0.0853384	0.602639	0.141018	0.657429	0.809182	0.419014	0.957267	0.53731	0.975089
ENSECAP00000003662	High	3	IKBKB	2.768	1.18	1.633	0.458	0.771	0.0388011	0.587232	0.379876	0.109625	0.64002	0.34712	0.945799	0.882681	0.474254	0.975089
ENSECAP00000003679	High	10	FEN1	0.684	1.145	0.978	1.03	1.225	0.416791	0.358909	0.968779	0.601644	0.191089	0.93296	0.861201	0.99921	0.971209	0.661197
ENSECAP00000003688	High	8	NUP93	1.141	0.914	0.947	0.585	0.988	0.676366	0.951107	0.763333	0.212073	0.901575	0.963028	0.985951	0.994308	0.671488	0.987766
ENSECAP00000003692	Medium	1	MFF	1.872	0.505	2.489	0.98	1.569	0.209913	0.273109	0.118185	0.924748	0.305379	0.807771	0.788058	0.531292	0.998274	0.80319
ENSECAP00000003714	Medium	1	CCDC136	0.099	0.677	3.197	5.824	0.068	3.02337e-05	0.561351	0.036991	3.04059e-10	2.0306e-12	0.00213875	0.945799	0.253236	1.52829e-08	1.79358e-10
ENSECAP00000003720	High	5	DNASE1L1	2.212	1.328	0.988	1.017	0.924	0.0743248	0.387896	0.852121	0.784102	0.968133	0.520001	0.884107	0.99921	0.989893	0.994438
ENSECAP00000003734	High	2	COMT	1.059	1.543	1.683	1.069	0.954	0.715655	0.0451711	0.0964896	0.521853	0.863737	0.965331	0.279666	0.481818	0.945361	0.986577
ENSECAP00000003740	High	8	CTSA	0.605	0.521	1.092	0.708	0.514	0.279171	0.0791242	0.848628	0.280651	0.0206002	0.860078	0.396139	0.99921	0.763596	0.163944
ENSECAP00000003746	High	2	ISOC1	1.804	0.49	1.296	3.597	2.455	0.233954	0.236607	0.659473	0.0132629	0.064785	0.83258	0.744514	0.973681	0.118098	0.360231
ENSECAP00000003756	High	1	RAB9A	1.1	1.064	0.942	1.114	1.215	0.580038	0.525394	0.867923	0.365315	0.203882	0.963012	0.945655	0.99921	0.849881	0.689228
ENSECAP00000003793	High	3	IGLV3-9	0.729	0.735	1.619	0.698	0.364	0.51362	0.647574	0.318687	0.47167	0.00165905	0.951518	0.954119	0.844818	0.914145	0.0240972
ENSECAP00000003828	High	3	Uncharacterized	0.33	0.782	0.671	0.68	0.669	0.00612657	0.716887	0.233193	0.428735	0.316627	0.106134	0.965964	0.735985	0.88398	0.816207
ENSECAP00000003835	High	4	RAP1B	1.356	1.345	1.054	0.922	1.205	0.285709	0.110218	0.860506	0.990812	0.197497	0.863669	0.482836	0.99921	0.99915	0.676294
ENSECAP00000003850	Medium	1	SLC39A7	1.417	1.436	0.991	1.277	0.732	0.517816	0.435774	0.856686	0.576907	0.628631	0.951996	0.911641	0.99921	0.969224	0.974287
ENSECAP00000003858	High	1	KRT36	0.12	1.105	1.033	0.701	1.267	0.000132072	0.759057	0.998271	0.513891	0.602898	0.00655214	0.975151	0.999388	0.940373	0.964683
ENSECAP00000003859	High	5	CACYBP	0.422	1.026	0.505	0.526	0.705	0.048674	0.657143	0.0654983	0.0885584	0.376443	0.405086	0.956946	0.376246	0.425109	0.863152
ENSECAP00000003875	High	1	THUMPD1	1.56	0.88	1.2	1.235	0.722	0.429706	0.89401	0.821173	0.660737	0.573038	0.93296	0.98555	0.99921	0.989893	0.96108
ENSECAP00000003876	High	13	ADRBK1	1.067	1.104	0.813	0.917	0.69	0.688859	0.433532	0.437958	0.993044	0.269804	0.963028	0.910879	0.918872	0.99915	0.762317
ENSECAP00000003967	High	3	Uncharacterized	0.634	0.642	1.549	0.952	0.961	0.302765	0.188403	0.118088	0.888555	0.837257	0.87333	0.667626	0.531292	0.995669	0.986527
ENSECAP00000003971	High	9	SCFD1	1.099	0.899	1.57	1.126	0.958	0.736611	0.968701	0.392517	0.545286	0.917465	0.966052	0.991809	0.894106	0.955781	0.987766
ENSECAP00000003989	High	10	QDPR	1.129	1.068	1.297	1.462	1.577	0.513095	0.517454	0.362733	0.0262254	0.0141038	0.951518	0.939061	0.86874	0.194526	0.123287
ENSECAP00000003995	High	1	Uncharacterized	2.903	9.369	4.005	0.889	3.776	0.021337	9.26801e-11	0.0114292	0.906799	0.000106057	0.242415	6.67996e-09	0.106747	0.998274	0.00242597
ENSECAP00000004029	High	4	GGA3	0.952	0.643	0.43	0.61	1.096	0.99325	0.534994	0.10019	0.373022	0.751977	0.999793	0.945799	0.494501	0.853768	0.98035
ENSECAP00000004031	High	1	SERPINB13	0.802	0.149	0.605	0.162	1.079	0.732958	0.000640191	0.298042	2.18432e-08	0.789808	0.965331	0.0102323	0.831924	8.8767e-07	0.982046
ENSECAP00000004036	High	5	IL1RAP	0.98	0.944	0.986	0.841	2.384	0.990576	0.91613	0.856589	0.835122	0.0751484	0.999793	0.98555	0.99921	0.992044	0.392567
ENSECAP00000004055	High	9	CASP8	0.902	0.758	1.073	0.915	0.828	0.990985	0.63777	0.990449	0.910105	0.744643	0.999793	0.950558	0.99921	0.998274	0.98035
ENSECAP00000004056	High	8	IL1RN	0.603	0.684	0.92	0.756	0.714	0.212887	0.367206	0.722029	0.402628	0.302886	0.809182	0.866478	0.993212	0.871316	0.801929
ENSECAP00000004069	High	4	SH3GLB2	0.466	0.68	0.662	0.868	0.534	0.140446	0.501079	0.233319	0.908523	0.122074	0.695856	0.935096	0.735985	0.998274	0.528711
ENSECAP00000004070	High	3	POLR2H	0.509	0.812	1.819	0.418	0.909	0.250834	0.799144	0.281093	0.10944	0.928587	0.837992	0.981749	0.812742	0.474254	0.990213
ENSECAP00000004078	High	2	WIPI1	0.812	0.284	0.763	0.805	0.424	0.742541	0.00909601	0.519823	0.772274	0.114492	0.966113	0.0904863	0.93847	0.989893	0.512605
ENSECAP00000004101	High	1	YY1	1.883	1.223	0.471	1.823	0.482	0.243276	0.635935	0.129659	0.247922	0.146315	0.837992	0.949305	0.559458	0.729069	0.584675
ENSECAP00000004162	High	15	PCMT1	0.67	0.857	2.006	0.884	0.986	0.446196	0.842365	0.0207209	0.854059	0.720948	0.93934	0.983604	0.164904	0.993344	0.98035
ENSECAP00000004178	High	1	ERBB2IP	1.884	1.263	0.553	1.114	0.547	0.236073	0.588546	0.225448	0.805699	0.272077	0.834832	0.945799	0.726905	0.989893	0.763809
ENSECAP00000004190	High	15	SORD	0.921	0.89	0.956	1.11	0.902	0.917685	0.990476	0.829487	0.374197	0.957602	0.985776	0.998084	0.99921	0.854137	0.994438
ENSECAP00000004202	High	4	NUDT3	1.063	0.931	1.531	0.983	0.815	0.710097	0.857232	0.191431	0.772404	0.607548	0.965331	0.983604	0.684708	0.989893	0.966208
ENSECAP00000004226	High	1	NEDD9	1.149	0.289	0.768	0.425	0.937	0.742507	0.0369505	0.571187	0.10704	0.948554	0.966113	0.242111	0.953225	0.468848	0.993353
ENSECAP00000004243	High	7	VTA1	0.956	0.809	0.873	0.798	0.945	0.932804	0.777884	0.582023	0.541256	0.850285	0.988985	0.977871	0.956426	0.955781	0.986577
ENSECAP00000004256	High	7	TSG101	1.073	0.89	0.889	0.93	0.992	0.692032	0.979403	0.63986	0.974878	0.688759	0.963397	0.995362	0.966147	0.998274	0.98035
ENSECAP00000004267	High	5	NUP62	0.687	1.143	1.17	1.317	1.001	0.427552	0.330952	0.698912	0.109066	0.618193	0.93296	0.835406	0.987375	0.474204	0.973012
ENSECAP00000004282	High	3	PML	0.917	2.172	4.379	2.101	2.19	0.952771	0.119504	0.00983235	0.0157239	0.099944	0.992253	0.507832	0.0944308	0.133725	0.47157
ENSECAP00000004283	High	4	MPDU1	2.938	1.313	1.247	2.632	2.899	0.006828	0.346461	0.665473	0.000194229	3.69453e-05	0.114903	0.850021	0.975817	0.00376627	0.00101533
ENSECAP00000004298	High	4	TRAPPC4	0.918	0.728	1.161	1.078	0.502	0.987079	0.6079	0.755552	0.689498	0.0623289	0.99964	0.947271	0.994215	0.989893	0.352071
ENSECAP00000004320	High	1	TRIM22	2.686	0.923	0.37	0.603	15.774	0.0531815	0.976367	0.0583116	0.37975	6.95808e-08	0.429651	0.993949	0.349687	0.856797	3.40541e-06
ENSECAP00000004321	High	6	C5AR1	1.656	1.329	2.613	1.665	1.517	0.083698	0.135802	0.000718278	0.0042345	0.0227412	0.544676	0.554234	0.0119297	0.0492221	0.176928
ENSECAP00000004344	High	13	HPCAL1	0.966	0.864	1.079	0.75	0.735	0.799568	0.875208	0.790065	0.335876	0.31311	0.977567	0.984659	0.995509	0.819837	0.811322
ENSECAP00000004352	High	7	MOGAT1	2.374	2	1.092	1.964	2.044	0.0706266	0.117174	0.966415	0.0998525	0.0422352	0.505232	0.503492	0.99921	0.452929	0.272992
ENSECAP00000004353	High	1	HIST3H3	1.178	1.273	0.433	0.506	0.755	0.76445	0.592057	0.108483	0.20147	0.651012	0.973618	0.945799	0.518899	0.660613	0.975089
ENSECAP00000004354	High	4	CRYL1	0.713	0.679	1.098	0.839	0.698	0.597651	0.563505	0.965205	0.831804	0.620493	0.963012	0.945799	0.99921	0.992044	0.973645
ENSECAP00000004360	High	1	FPR2	2.27	2.799	0.96	2.294	0.609	0.0281409	7.53636e-05	0.792411	0.00105736	0.212193	0.290972	0.00151521	0.995509	0.0157164	0.699918
ENSECAP00000004376	High	1	RAB2B	0.771	0.863	0.935	0.612	1.719	0.641515	0.861535	0.844706	0.0445416	0.00445721	0.963028	0.983604	0.99921	0.281583	0.0510685
ENSECAP00000004396	High	10	TMEM43	2.001	1.649	2.288	1.518	1.984	0.135471	0.141628	0.0602655	0.14895	0.0283373	0.684121	0.574438	0.357476	0.557833	0.208572
ENSECAP00000004402	High	19	ITGA6	0.591	0.443	0.452	0.466	0.607	0.217442	0.00682046	0.00648004	0.00183333	0.0505774	0.812215	0.0706075	0.0693383	0.0249228	0.303783
ENSECAP00000004403	High	14	Uncharacterized	0.933	1.131	1.399	1.027	1.049	0.934884	0.383736	0.226621	0.61157	0.54809	0.989159	0.877768	0.726905	0.973853	0.949101
ENSECAP00000004409	High	1	LAMTOR4	0.886	0.944	4.965	1.933	1.15	0.901275	0.785149	4.1852e-05	0.00242655	0.303575	0.985611	0.977871	0.00108758	0.0319635	0.802529
ENSECAP00000004410	High	4	SMARCA5	1.573	0.752	0.989	1.092	0.821	0.318746	0.688285	0.83738	0.688222	0.799887	0.879374	0.956946	0.99921	0.989893	0.982046
ENSECAP00000004429	High	2	FPR2	2.69	4.043	0.613	1.38	1.827	0.00422478	5.76391e-08	0.158778	0.0736375	0.00320594	0.08362	2.34236e-06	0.629181	0.384809	0.0404086
ENSECAP00000004435	High	1	PCID2	0.737	0.617	1.938	0.255	0.889	0.596906	0.500371	0.253941	0.00613327	0.938715	0.963012	0.935096	0.77391	0.0659975	0.99234
ENSECAP00000004457	High	13	PHGDH	0.901	0.691	0.911	0.67	0.681	0.98979	0.393186	0.687973	0.2737	0.28418	0.999793	0.892437	0.987375	0.757979	0.777576
ENSECAP00000004460	High	4	HAGH	0.687	0.774	1.242	0.981	0.976	0.436991	0.703552	0.628413	0.751568	0.814483	0.93296	0.962076	0.963087	0.989893	0.98458
ENSECAP00000004469	High	7	PDHB	0.794	0.647	1.113	0.99	0.703	0.653078	0.367016	0.890477	0.787958	0.371288	0.963028	0.866478	0.99921	0.989893	0.859463
ENSECAP00000004479	High	9	HIST2H4B	2.896	1.963	2.156	1.527	2.059	0.000847636	0.00274558	0.00666939	0.0147489	0.000248197	0.0267601	0.0349604	0.071165	0.127757	0.00512493
ENSECAP00000004480	Medium	1	GLTP	0.721	2.314	1.811	1.425	2.953	0.56192	0.104279	0.304011	0.44566	0.026354	0.963012	0.467096	0.834782	0.895155	0.198957
ENSECAP00000004482	High	5	PACS1	0.875	1.057	0.43	0.656	1.129	0.897858	0.771155	0.0239297	0.400556	0.713645	0.985611	0.97636	0.183189	0.871316	0.98035
ENSECAP00000004488	High	9	KIAA1033	1.31	1.327	1.022	1.049	1.172	0.504294	0.324271	0.900119	0.718857	0.571575	0.951467	0.830454	0.99921	0.989893	0.96108
ENSECAP00000004498	High	8	MCU	1.913	1.878	2.301	1.755	1.507	0.048067	0.00820617	0.0289173	0.00793368	0.034522	0.400908	0.08315	0.21081	0.080389	0.234652
ENSECAP00000004522	Medium	1	HBS1L	0.88	0.872	3.695	2.151	2.285	0.887102	0.953274	0.00758809	0.0410508	0.0580831	0.984329	0.986591	0.0787677	0.26617	0.334536
ENSECAP00000004525	High	9	YWHAG	0.909	0.938	0.846	0.862	0.727	0.995837	0.88192	0.586995	0.730185	0.286919	0.999941	0.98555	0.956426	0.989893	0.778984
ENSECAP00000004528	High	5	NIPSNAP3A	0.682	0.343	0.576	0.3	0.521	0.477263	0.000604923	0.0608325	2.62379e-07	0.00962062	0.941438	0.00975024	0.360278	9.1117e-06	0.0930399
ENSECAP00000004540	Medium	1	SLC25A29	0.867	1.001	0.709	7.058	0.963	0.867018	0.904127	0.428641	4.30279e-05	0.996916	0.98342	0.98555	0.917072	0.00100224	0.999698
ENSECAP00000004542	High	5	REXO2	0.547	0.881	1.028	0.67	0.762	0.233105	0.997489	0.962002	0.378146	0.523075	0.831834	0.998534	0.99921	0.856797	0.939002
ENSECAP00000004543	High	3	GOLPH3	0.535	1.221	0.622	0.925	0.969	0.299431	0.621747	0.320876	0.947239	0.915633	0.872484	0.948976	0.847681	0.998274	0.987766
ENSECAP00000004544	High	4	KRT16	1.078	0.504	1.216	0.263	0.466	0.702795	0.118561	0.765707	8.40668e-07	0.0151608	0.965331	0.505686	0.994308	2.63225e-05	0.130437
ENSECAP00000004550	High	7	RAB21	1.165	1.193	1.519	1.136	1.013	0.53568	0.267614	0.197872	0.328756	0.659146	0.952008	0.785166	0.695901	0.81273	0.975189
ENSECAP00000004555	High	2	Uncharacterized	1.44	1.078	1.404	0.889	1.627	0.228042	0.439305	0.346883	0.946326	0.0118921	0.825705	0.911789	0.860892	0.998274	0.10894
ENSECAP00000004602	High	44	PDCD6IP	1.036	0.96	0.883	0.984	0.97	0.675099	0.766086	0.651985	0.743349	0.802258	0.963028	0.97566	0.971745	0.989893	0.982632
ENSECAP00000004606	High	2	PTMA	1.294	0.939	2.081	0.856	0.61	0.354112	0.827927	0.0218204	0.809524	0.109841	0.902859	0.983604	0.169764	0.989893	0.501118
ENSECAP00000004617	High	3	MILR1	1.263	1.261	0.545	1.72	1.189	0.592851	0.327188	0.224485	0.0742748	0.453082	0.963012	0.832128	0.726905	0.38708	0.917675
ENSECAP00000004623	High	5	AIMP1	0.491	0.779	1.018	1.036	1.037	0.106606	0.714564	0.900363	0.602485	0.731407	0.614965	0.965964	0.99921	0.971209	0.98035
ENSECAP00000004634	High	4	TRAPPC12	1.712	0.45	0.879	0.853	0.476	0.234078	0.21806	0.686858	0.874561	0.17359	0.83258	0.715013	0.987375	0.995669	0.625578
ENSECAP00000004638	High	25	VIM	0.845	0.893	1.327	0.844	0.888	0.838414	0.966497	0.305472	0.653393	0.8764	0.979266	0.99088	0.834782	0.987424	0.986577
ENSECAP00000004650	High	2	RALGAPB	2.171	0.363	3.443	0.86	0.42	0.121001	0.0844784	0.017314	0.887323	0.044374	0.648282	0.416397	0.144409	0.995669	0.28441
ENSECAP00000004686	High	7	ATP2B4	1.194	1.05	0.798	0.957	1.277	0.428856	0.519997	0.457153	0.844516	0.134946	0.93296	0.939821	0.923982	0.992044	0.565076
ENSECAP00000004701	High	4	APIP	0.854	0.771	1.868	0.915	0.542	0.799045	0.695929	0.343088	0.998262	0.112979	0.977567	0.960163	0.860892	0.99915	0.509755
ENSECAP00000004714	High	3	PRG2	1.065	1.111	5.515	1.065	1.058	0.644524	0.423976	2.21532e-09	0.491955	0.522376	0.963028	0.908037	1.26306e-07	0.926496	0.939002
ENSECAP00000004720	High	1	DNPH1	1.466	1.242	0.858	1.219	1.162	0.349144	0.505901	0.649784	0.295611	0.565312	0.902859	0.935096	0.971152	0.78113	0.96108
ENSECAP00000004738	High	6	FUCA2	1.263	1.119	1.435	1.476	0.757	0.464243	0.508817	0.593354	0.204196	0.50176	0.93934	0.937618	0.957267	0.663855	0.926899
ENSECAP00000004744	High	2	SCPEP1	0.633	0.659	0.651	0.699	0.718	0.387941	0.464094	0.26745	0.471194	0.439017	0.919884	0.920339	0.794511	0.914145	0.907976
ENSECAP00000004765	High	7	RRAGB	1.46	1.076	0.977	1.168	1.18	0.265324	0.555002	0.821471	0.304956	0.387643	0.84886	0.945799	0.99921	0.791575	0.874791
ENSECAP00000004767	High	3	X	0.567	0.717	1.33	1.058	0.879	0.186596	0.513078	0.382492	0.58169	0.913376	0.78132	0.93832	0.884649	0.969484	0.987766
ENSECAP00000004772	High	9	LGALS3	0.584	0.73	1.298	0.812	1.014	0.204942	0.412661	0.342802	0.527337	0.654951	0.804602	0.901886	0.860892	0.949247	0.975089
ENSECAP00000004774	High	6	ARHGAP27	1.235	1.249	0.836	0.904	1.46	0.356792	0.196004	0.51567	0.908515	0.0324402	0.902859	0.673929	0.93847	0.998274	0.223685
ENSECAP00000004784	High	2	ATG4B	1.392	0.478	0.749	0.92	0.747	0.457284	0.231072	0.524787	0.973073	0.616269	0.93934	0.733324	0.93847	0.998274	0.971964
ENSECAP00000004803	High	3	CARS	1.713	1.444	1.509	1.272	0.485	0.322709	0.45119	0.496534	0.619385	0.189066	0.88549	0.919617	0.935105	0.977433	0.658448
ENSECAP00000004804	High	4	RAB8A	1.803	1.678	1.515	1.299	0.945	0.0651638	0.0220976	0.202781	0.15783	0.833515	0.483351	0.173689	0.700889	0.576759	0.986111
ENSECAP00000004811	High	11	PHKA2	1.258	1.18	1.004	0.787	0.875	0.499588	0.390293	0.881906	0.679173	0.819405	0.949724	0.888382	0.99921	0.989893	0.98458
ENSECAP00000004823	Medium	1	VPS39	4.953	1.356	1.028	0.992	0.892	0.00557738	0.530616	0.914428	0.957052	0.94778	0.0990957	0.945799	0.99921	0.998274	0.993353
ENSECAP00000004827	Medium	1	RPS10	0.585	0.529	0.183	0.551	1.33	0.293957	0.196925	4.6466e-05	0.191446	0.475981	0.867313	0.676098	0.00118511	0.641511	0.924918
ENSECAP00000004872	High	4	RRM2B	0.903	1.652	1.669	1.804	1.623	0.895004	0.220348	0.410297	0.0689818	0.239017	0.984427	0.720042	0.905081	0.369062	0.733089
ENSECAP00000004873	High	3	PIN1	0.78	0.544	0.632	0.868	1.014	0.630582	0.151057	0.184345	0.921738	0.632859	0.963028	0.593661	0.671305	0.998274	0.975089
ENSECAP00000004886	High	21	ERAP1	1.026	0.931	1.231	0.839	0.774	0.808751	0.857267	0.730283	0.820244	0.622993	0.979156	0.983604	0.993384	0.990934	0.974287
ENSECAP00000004926	High	4	SLC43A3	1.421	0.805	1.404	1.291	1.288	0.238167	0.805843	0.482312	0.200499	0.218546	0.836078	0.981749	0.932386	0.659129	0.70532
ENSECAP00000004928	High	12	CKAP4	1.112	1.192	1.228	0.979	0.866	0.621074	0.290406	0.541317	0.800111	0.781141	0.963028	0.800869	0.938643	0.989893	0.98051
ENSECAP00000004937	High	4	EIF4E	0.334	0.932	0.911	0.472	0.628	0.0148603	0.897088	0.707978	0.0435364	0.310727	0.190845	0.98555	0.989431	0.275803	0.807468
ENSECAP00000004943	High	6	Uncharacterized	1.76	1.88	0.835	1.318	0.965	0.0661891	0.00534396	0.505241	0.12817	0.760257	0.485284	0.0578298	0.936903	0.511437	0.98035
ENSECAP00000004949	High	25	ENO1	0.931	0.913	0.988	1.009	0.824	0.94033	0.965843	0.998797	0.672976	0.619712	0.990913	0.99088	0.999388	0.989893	0.973645
ENSECAP00000004957	High	47	IQGAP2	1.103	1.043	0.94	1.028	0.852	0.574689	0.576175	0.859828	0.606624	0.732368	0.963012	0.945799	0.99921	0.972657	0.98035
ENSECAP00000004973	High	9	RAB31	1.35	0.889	1.044	0.891	1.038	0.311246	0.976992	0.968516	0.899482	0.551968	0.87394	0.994168	0.99921	0.998274	0.950929
ENSECAP00000004985	High	6	VPS28	1.063	0.954	0.792	0.597	0.984	0.683765	0.730208	0.436251	0.112902	0.718415	0.963028	0.967006	0.918872	0.482521	0.98035
ENSECAP00000005000	High	10	CRISP3	0.965	0.95	1.625	1.312	1.207	0.801959	0.84386	0.139692	0.0890966	0.185355	0.978395	0.983604	0.58834	0.425109	0.652777
ENSECAP00000005005	Medium	1	RPL7A	1.304	2.631	0.633	0.962	1.103	0.341407	7.02417e-05	0.090093	0.847382	0.372555	0.901982	0.00142725	0.460101	0.992044	0.859463
ENSECAP00000005011	High	6	GMFB	0.647	0.598	1.331	0.861	1	0.331169	0.113194	0.300637	0.724533	0.70048	0.891775	0.491924	0.831924	0.989893	0.98035
ENSECAP00000005028	High	5	GPHN	0.808	0.714	1.136	0.791	0.698	0.76267	0.635315	0.858989	0.689541	0.548093	0.973618	0.949121	0.99921	0.989893	0.949101
ENSECAP00000005033	High	2	H3F3A	0.993	0.8	1.225	1.094	0.725	0.809194	0.690799	0.454931	0.415347	0.285649	0.979156	0.959111	0.920952	0.876415	0.777747
ENSECAP00000005048	High	3	ATP11C	1.944	1.102	1.288	0.609	1.608	0.162653	0.686995	0.709836	0.378916	0.262682	0.748694	0.956946	0.989431	0.856797	0.752652
ENSECAP00000005055	High	9	SEPTIN11	0.92	0.574	0.864	0.663	0.737	0.997625	0.17936	0.60153	0.368349	0.412386	0.999941	0.65565	0.957267	0.850721	0.884014
ENSECAP00000005062	High	8	NSFL1C	0.787	0.946	1.867	0.494	1.298	0.637445	0.76983	0.17026	0.0380066	0.278189	0.963028	0.976345	0.649762	0.250648	0.769153
ENSECAP00000005079	High	2	F5	0.841	0.922	1.186	0.72	1.152	0.823215	0.970084	0.837335	0.594737	0.66094	0.979266	0.992147	0.99921	0.97095	0.976708
ENSECAP00000005080	High	5	LGALS1	0.605	0.571	1.626	0.736	0.543	0.291817	0.142025	0.299091	0.35531	0.0341456	0.867313	0.574718	0.831924	0.841695	0.232922
ENSECAP00000005102	High	8	NMI	0.843	0.564	0.998	0.703	0.918	0.811879	0.150671	0.939143	0.364178	0.990922	0.979156	0.593661	0.99921	0.849846	0.999698
ENSECAP00000005117	High	2	RASA1	1.519	1.154	1.133	0.878	0.775	0.355483	0.6884	0.891599	0.916169	0.746389	0.902859	0.956946	0.99921	0.998274	0.98035
ENSECAP00000005139	High	5	CHMP3	0.617	0.944	0.959	0.706	1.026	0.26257	0.820476	0.836566	0.288269	0.591184	0.846028	0.983604	0.99921	0.775948	0.963386
ENSECAP00000005144	High	8	PSMB4	0.77	0.821	1.239	0.858	0.847	0.598999	0.833772	0.537921	0.768367	0.738439	0.963012	0.983604	0.93847	0.989893	0.98035
ENSECAP00000005168	High	1	WWP2	1.199	4.299	8.629	0.665	0.718	0.608899	0.00537715	0.000146108	0.421279	0.5033	0.963012	0.0580246	0.00295308	0.879085	0.927533
ENSECAP00000005170	High	2	RAB11FIP5	0.858	0.581	0.332	0.68	0.243	0.801125	0.429066	0.017751	0.514005	0.00718577	0.978356	0.910043	0.147411	0.940373	0.0739882
ENSECAP00000005171	High	17	TGM2	1.416	1.593	1.177	1.36	1.049	0.244488	0.0266824	0.623181	0.0682145	0.568457	0.837992	0.197916	0.959488	0.366499	0.96108
ENSECAP00000005174	High	2	ADAM9	1.234	5.295	2.01	0.957	1.432	0.628552	0.00148751	0.223725	0.998627	0.406784	0.963028	0.0209678	0.726905	0.99915	0.880781
ENSECAP00000005182	High	14	CALD1	0.479	0.44	0.666	0.541	0.77	0.0833156	0.0184522	0.160021	0.0433873	0.52842	0.543562	0.154103	0.629415	0.275625	0.939002
ENSECAP00000005189	High	41	TKT	0.978	0.909	0.82	0.939	0.859	0.828902	0.978364	0.513906	0.941789	0.760535	0.979266	0.995034	0.93847	0.998274	0.98035
ENSECAP00000005206	High	1	STK17A	1.144	0.592	1.481	0.503	3.616	0.749797	0.325008	0.437177	0.0552783	0.0110218	0.968567	0.830455	0.918872	0.319944	0.102691
ENSECAP00000005221	High	4	SYAP1	0.684	3.057	0.903	1.133	0.73	0.540065	0.0142936	0.711491	0.556851	0.476018	0.952029	0.127277	0.989765	0.960348	0.924918
ENSECAP00000005228	High	16	FN1	0.688	0.549	0.816	0.739	0.755	0.426691	0.0552659	0.475076	0.275137	0.37245	0.93296	0.316991	0.931617	0.75827	0.859463
ENSECAP00000005241	High	20	PA2G4	0.789	0.813	0.957	0.919	0.835	0.689793	0.687915	0.910135	0.973058	0.665436	0.963028	0.956946	0.99921	0.998274	0.978056
ENSECAP00000005298	High	3	SEC63	1.481	0.748	2.358	1.094	1.709	0.468228	0.659906	0.138833	0.797053	0.26591	0.93934	0.956946	0.58666	0.989893	0.757376
ENSECAP00000005308	High	4	SPCS2	2.857	2.694	1.65	2.178	2.016	0.0065328	0.000103668	0.106426	0.00049012	0.00095571	0.110912	0.00197021	0.51267	0.00843359	0.0152932
ENSECAP00000005312	High	9	HNRNPH3	0.607	0.677	1.235	0.915	0.718	0.259353	0.337397	0.533963	0.969658	0.273843	0.844609	0.840742	0.93847	0.998274	0.767482
ENSECAP00000005316	High	6	CELF2	0.512	0.514	0.665	0.873	0.768	0.0963419	0.0541995	0.118459	0.832988	0.51189	0.58232	0.314176	0.531292	0.992044	0.934714
ENSECAP00000005327	High	1	Histone	1.369	1.122	1.607	1.552	1.456	0.236681	0.40127	0.0908392	0.0117899	0.0366576	0.834832	0.899171	0.462058	0.109315	0.24524
ENSECAP00000005330	High	1	MYH14	0.207	1.076	1.354	0.432	0.783	0.00104784	0.809654	0.712516	0.112925	0.726167	0.0305111	0.983522	0.990111	0.482521	0.98035
ENSECAP00000005353	High	6	ASNA1	0.692	0.655	1.027	0.822	0.617	0.455062	0.383429	0.918609	0.787932	0.183698	0.93934	0.87759	0.99921	0.989893	0.64872
ENSECAP00000005356	Medium	1	NUP188	1.326	1	0.616	2.704	0.818	0.653191	0.911283	0.328132	0.0507974	0.748532	0.963028	0.98555	0.854769	0.302724	0.98035
ENSECAP00000005358	High	4	STT3B	1.21	0.884	0.858	0.791	1.201	0.545228	0.994218	0.559043	0.680894	0.21972	0.957748	0.998089	0.949087	0.989893	0.70532
ENSECAP00000005360	High	1	DPM3	1	1.337	0.333	1.354	1.474	0.923481	0.533852	0.0316684	0.538284	0.388752	0.987873	0.945799	0.226119	0.955781	0.874791
ENSECAP00000005375	High	28	STIP1	0.776	0.832	0.94	0.843	0.947	0.653209	0.752726	0.861017	0.650681	0.891879	0.963028	0.973727	0.99921	0.985178	0.987559
ENSECAP00000005379	High	5	COMT	0.989	0.992	1.132	1.159	1.026	0.800234	0.66914	0.695418	0.281148	0.554385	0.97758	0.956946	0.987375	0.764402	0.950929
ENSECAP00000005383	High	5	SNRNP40	0.803	0.727	0.951	0.68	0.75	0.756993	0.672035	0.853169	0.504471	0.629308	0.972545	0.956946	0.99921	0.938698	0.974287
ENSECAP00000005402	High	6	VPS11	0.846	0.579	0.463	0.667	1.008	0.758228	0.246203	0.0722572	0.288353	0.785152	0.973263	0.760918	0.398651	0.775948	0.98051
ENSECAP00000005425	High	3	SEMA3E	1.211	1.023	0.591	1.083	1.671	0.728225	0.819666	0.292253	0.682863	0.268799	0.965331	0.983604	0.825135	0.989893	0.760602
ENSECAP00000005430	High	22	ME2	1.112	0.936	0.761	0.811	0.884	0.610378	0.821646	0.342898	0.572268	0.8712	0.963012	0.983604	0.860892	0.967386	0.986577
ENSECAP00000005451	High	19	NAPA	0.722	0.745	0.808	0.779	0.775	0.51121	0.460644	0.481416	0.401507	0.43983	0.951518	0.919842	0.932386	0.871316	0.907976
ENSECAP00000005456	High	1	CD300LF	4.058	2.875	9.703	3.855	2.701	0.000930346	0.000594917	9.26384e-08	3.24621e-07	0.00069202	0.0282057	0.00962959	4.36887e-06	1.08776e-05	0.0120709
ENSECAP00000005461	Medium	1	TBC1D15	6.258	4.013	1.989	1.617	0.897	0.00031933	0.00126387	0.22663	0.195488	0.921907	0.0117924	0.018498	0.726905	0.647811	0.987766
ENSECAP00000005483	High	34	DCTN1	0.648	0.741	1.022	0.659	0.789	0.334018	0.448078	0.906784	0.0981279	0.488543	0.893413	0.918764	0.99921	0.449863	0.925748
ENSECAP00000005493	High	2	ASS1	4.823	0.657	2.237	1.839	0.992	0.00138225	0.543975	0.133279	0.095206	0.827061	0.0371844	0.945799	0.568856	0.440854	0.985756
ENSECAP00000005495	Medium	1	RPL27	0.451	4.546	1.179	2.244	1.764	0.170928	0.00369212	0.891025	0.0993458	0.229123	0.767413	0.0435306	0.99921	0.451996	0.718005
ENSECAP00000005499	High	19	Uncharacterized	1.155	0.83	0.751	1.07	0.858	0.530863	0.88908	0.261194	0.515454	0.742528	0.952008	0.98555	0.783171	0.940562	0.98035
ENSECAP00000005504	High	1	Histone	0.59	0.057	0.01	1.187	0.073	0.281391	6.87976e-11	1e-17	0.264779	1e-17	0.862117	5.15308e-09	1.73636e-15	0.752892	1.46923e-15
ENSECAP00000005520	High	2	MOB3A	1.757	1.659	1.633	1.654	1.346	0.089771	0.0189798	0.0872443	0.00631168	0.0716061	0.562172	0.15592	0.454051	0.0673481	0.380969
ENSECAP00000005551	High	24	IDH2	0.832	0.873	0.723	0.912	0.85	0.854597	0.93042	0.283627	0.971579	0.753005	0.980643	0.98555	0.816469	0.998274	0.98035
ENSECAP00000005564	High	18	TOP2B	0.987	0.893	0.841	0.91	0.986	0.863685	0.909955	0.540972	0.952818	0.764991	0.982239	0.98555	0.93847	0.998274	0.98035
ENSECAP00000005567	High	23	ANXA5	1.12	1.201	0.858	0.931	0.883	0.543668	0.270332	0.622904	0.976479	0.854986	0.956175	0.786174	0.959472	0.998274	0.986577
ENSECAP00000005592	Medium	1	ANTXR1	0.828	3.667	1.346	1.225	1.044	0.767184	8.9109e-08	0.347287	0.181026	0.577126	0.973959	3.47343e-06	0.860892	0.618534	0.96108
ENSECAP00000005594	Medium	1	MAT2A	1.098	0.291	0.239	0.743	1.184	0.788947	0.0311111	0.005557	0.585985	0.6526	0.977567	0.218464	0.0618885	0.97095	0.975089
ENSECAP00000005602	High	10	PPP2R4	1.189	1.057	0.796	1.097	0.848	0.436877	0.541876	0.44976	0.40711	0.717313	0.93296	0.945799	0.919181	0.875434	0.98035
ENSECAP00000005609	High	19	ILK	0.641	0.541	0.903	0.601	0.503	0.318831	0.0487032	0.751534	0.0358181	0.00406229	0.879374	0.294844	0.99411	0.241741	0.047601
ENSECAP00000005610	High	5	TMX4	1.84	1.228	1.063	0.988	1.278	0.21473	0.602541	0.960866	0.891709	0.550047	0.809891	0.946168	0.99921	0.997461	0.950923
ENSECAP00000005617	High	28	MPO	1.532	1.279	1.313	1.255	1.087	0.131985	0.179323	0.323271	0.138219	0.445348	0.683599	0.65565	0.850479	0.530809	0.912677
ENSECAP00000005629	High	21	FAM129A	0.98	1.025	1.281	0.931	0.991	0.877339	0.579914	0.467036	0.951278	0.725741	0.984329	0.945799	0.92784	0.998274	0.98035
ENSECAP00000005643	High	7	TAOK3	0.683	0.746	1.371	0.927	0.719	0.467327	0.50598	0.327216	0.96176	0.270858	0.93934	0.935096	0.854769	0.998274	0.763809
ENSECAP00000005648	High	1	AGO2	1.082	0.99	1.453	1.719	1.463	0.875921	0.925495	0.605754	0.277377	0.366574	0.984329	0.98555	0.957267	0.761281	0.857084
ENSECAP00000005652	High	19	C3	1.457	1.33	1.379	1.354	1.248	0.173062	0.135236	0.246642	0.0639801	0.164379	0.767822	0.553108	0.762276	0.35166	0.610189
ENSECAP00000005667	High	2	TMEM164	1.566	2.61	0.495	1.821	0.812	0.351237	0.0272025	0.16307	0.13826	0.805659	0.902859	0.200026	0.637947	0.530809	0.983638
ENSECAP00000005673	High	6	IMPDH2	0.952	0.858	1.19	0.9	0.684	0.928058	0.978879	0.795062	0.983901	0.311569	0.988342	0.995294	0.995783	0.998274	0.809105
ENSECAP00000005675	High	1	PLAU	1.109	1.465	0.909	1.605	0.961	0.833603	0.407776	0.77419	0.316999	0.946142	0.979266	0.901886	0.995509	0.804626	0.993353
ENSECAP00000005681	High	7	SRP72	0.553	0.942	0.897	0.829	1.463	0.302387	0.992847	0.723416	0.764325	0.405018	0.87333	0.998089	0.993384	0.989893	0.87987
ENSECAP00000005691	High	4	STK24	0.402	0.765	0.603	0.444	0.986	0.111038	0.780164	0.275175	0.13033	0.930893	0.633077	0.977871	0.804877	0.511437	0.990532
ENSECAP00000005697	High	8	RGS19	1.176	1.468	1.321	1.08	1.116	0.483044	0.0715957	0.446861	0.445703	0.473148	0.945302	0.372201	0.919181	0.895155	0.924918
ENSECAP00000005698	High	4	CYLD	1.065	0.831	1.902	1.325	1.989	0.831497	0.821246	0.331253	0.474975	0.152544	0.979266	0.983604	0.858472	0.915442	0.597659
ENSECAP00000005702	High	4	PPP1R18	0.727	0.862	1.091	1.367	1.444	0.502941	0.975561	0.822399	0.0822975	0.045744	0.951359	0.993949	0.99921	0.408546	0.287405
ENSECAP00000005704	High	3	VPS41	0.01	1.156	3.291	0.468	1.749	1e-17	0.340143	2.84866e-05	0.000893935	0.00345298	9.55e-15	0.843626	0.000777277	0.0136049	0.0425496
ENSECAP00000005709	High	7	TNFAIP8L2	1.367	1.256	1.061	1.143	0.823	0.298386	0.19067	0.878435	0.292998	0.641554	0.872099	0.667786	0.99921	0.779132	0.975089
ENSECAP00000005711	High	1	DENND4B	0.156	0.755	0.449	1.574	1.319	0.00128493	0.701787	0.117739	0.329852	0.556585	0.0360914	0.961414	0.531292	0.81273	0.952578
ENSECAP00000005731	High	11	EEA1	0.956	0.808	1.191	0.728	0.838	0.915272	0.805609	0.690745	0.465035	0.773775	0.985776	0.981749	0.987375	0.910429	0.98035
ENSECAP00000005743	High	12	PIK3CD	1.218	1.024	0.777	0.974	0.934	0.493028	0.565395	0.4077	0.819155	0.948782	0.949724	0.945799	0.904421	0.990558	0.993353
ENSECAP00000005760	High	14	AP2A1	0.958	0.78	0.982	1.013	1.006	0.894828	0.715495	0.870953	0.650652	0.737022	0.984427	0.965964	0.99921	0.985178	0.98035
ENSECAP00000005765	High	7	NISCH	1.174	1.128	1.187	1.154	0.749	0.501028	0.361915	0.793406	0.362141	0.464325	0.949724	0.864612	0.995509	0.848698	0.920915
ENSECAP00000005766	High	3	REEP5	1.1	0.749	1.07	1.069	1.184	0.579303	0.472447	0.812868	0.480544	0.250185	0.963012	0.925473	0.99921	0.918289	0.741471
ENSECAP00000005773	Medium	1	RAPGEF2	0.546	0.534	1.834	0.588	0.62	0.192342	0.0540013	0.0426714	0.0575637	0.0822877	0.786666	0.314176	0.282994	0.330315	0.416895
ENSECAP00000005785	High	2	HIST1H3J	1.366	1.023	1.578	1.348	0.943	0.250758	0.627636	0.103938	0.0671906	0.904579	0.837992	0.948976	0.50708	0.364231	0.987766
ENSECAP00000005793	Medium	1	LRRIQ1	2.197	2.823	2.016	2.054	1.38	0.0135466	3.45628e-05	0.0257464	0.000195989	0.0711886	0.181572	0.000772104	0.193225	0.00378119	0.380336
ENSECAP00000005796	High	2	RPA3	0.573	1.08	1.646	1.102	0.597	0.359957	0.777702	0.376211	0.768888	0.429351	0.904846	0.977871	0.879016	0.989893	0.898204
ENSECAP00000005805	High	1	PPP2R5D	0.835	0.366	1.687	0.558	1.842	0.765222	0.113776	0.422543	0.258269	0.143898	0.973618	0.493333	0.914567	0.745157	0.581763
ENSECAP00000005811	High	2	HIST2H2AB	0.859	1.099	0.91	1.351	1.152	0.943158	0.447485	0.743415	0.0652562	0.303413	0.991783	0.918764	0.993384	0.356112	0.802529
ENSECAP00000005837	High	22	FGR	1.18	1.021	1.216	1.006	0.972	0.449971	0.634025	0.471957	0.684117	0.799752	0.93934	0.948976	0.931617	0.989893	0.982046
ENSECAP00000005838	High	5	SNRPD2	1.158	1.396	2.136	1.245	1.372	0.625023	0.172058	0.0387532	0.23749	0.0806537	0.963028	0.642742	0.262477	0.708854	0.413553
ENSECAP00000005858	High	1	ENO2	1.081	7.653	15.234	2.805	0.859	0.797975	2.90878e-14	5.9952e-15	0.00493167	0.84765	0.977567	3.57839e-12	8.4821e-13	0.0559021	0.986577
ENSECAP00000005859	High	2	LSM3	0.936	0.833	2.222	0.535	0.89	0.972943	0.834849	0.00880083	0.0217858	0.95964	0.997396	0.983604	0.088705	0.167112	0.994438
ENSECAP00000005872	High	2	TSPAN14	0.789	1.23	2.057	0.953	0.955	0.665442	0.634465	0.215696	0.966583	0.984454	0.963028	0.948976	0.721505	0.998274	0.997661
ENSECAP00000005873	High	6	MAP4K2	0.736	0.836	1.487	0.939	0.907	0.577923	0.871099	0.442628	0.88446	0.903598	0.963012	0.984081	0.918872	0.995669	0.987766
ENSECAP00000005875	High	25	USP9X	1.207	1.051	0.996	1.105	0.859	0.585355	0.72347	0.847456	0.465463	0.787598	0.963012	0.966292	0.99921	0.910429	0.981607
ENSECAP00000005876	High	13	PRPF19	0.988	0.791	0.805	0.853	0.984	0.805849	0.611495	0.474212	0.693397	0.75535	0.979156	0.947271	0.931617	0.989893	0.98035
ENSECAP00000005878	High	2	COMMD7	1.001	0.546	0.634	0.855	0.485	0.899573	0.290078	0.252449	0.885133	0.150577	0.985611	0.800869	0.77272	0.995669	0.592383
ENSECAP00000005879	High	9	NUP155	1.083	0.797	1.007	1.238	1.094	0.739712	0.776054	0.889018	0.421907	0.748738	0.966113	0.977871	0.99921	0.87926	0.98035
ENSECAP00000005884	High	2	DCTN5	1.091	1.508	3.214	0.951	1.261	0.595646	0.0479753	4.09164e-05	0.894835	0.150754	0.963012	0.292235	0.00107055	0.997833	0.592469
ENSECAP00000005891	High	20	SNX2	0.902	0.97	1.162	0.972	0.941	0.987863	0.782421	0.578961	0.80884	0.914297	0.999793	0.977871	0.95562	0.989893	0.987766
ENSECAP00000005899	High	2	HIST2H3A	0.925	1.455	1.266	1.263	0.895	0.907515	0.0556811	0.388959	0.12941	0.905647	0.985611	0.318153	0.892387	0.511437	0.987766
ENSECAP00000005902	High	1	ESYT2	0.587	1.353	3.533	1.018	0.852	0.377054	0.47459	0.0360404	0.829519	0.8745	0.913132	0.926385	0.24851	0.992044	0.986577
ENSECAP00000005923	High	16	HSPA9	0.699	0.727	1.054	0.724	0.982	0.47691	0.513731	0.92781	0.353753	0.721104	0.941438	0.93832	0.99921	0.83977	0.98035
ENSECAP00000005929	High	10	PPP2R5A	1.122	0.981	0.743	0.849	0.834	0.57802	0.704935	0.297775	0.741251	0.769505	0.963012	0.962076	0.831924	0.989893	0.98035
ENSECAP00000005935	High	3	TBC1D13	1.768	0.25	0.409	0.303	0.404	0.158969	0.00478324	0.0247394	0.00228333	0.0259022	0.74093	0.0532711	0.187509	0.0302859	0.195934
ENSECAP00000005939	High	7	HYI	0.953	0.827	1.056	0.865	0.769	0.974776	0.870963	0.977697	0.90971	0.514461	0.997396	0.984081	0.99921	0.998274	0.935801
ENSECAP00000005950	High	1	H2a.2	0.458	1.281	1.081	2.369	2.182	0.0916236	0.1633	0.983844	0.000215026	0.0014657	0.570036	0.624431	0.99921	0.00398737	0.0216176
ENSECAP00000005954	High	36	NPEPPS	1.094	0.803	0.968	0.85	0.739	0.589452	0.653719	0.940594	0.678219	0.323648	0.963012	0.956487	0.99921	0.989893	0.824473
ENSECAP00000005965	High	21	HNRNPU	0.866	0.808	0.836	0.93	0.99	0.907889	0.671481	0.55853	0.980041	0.732288	0.985611	0.956946	0.949087	0.998274	0.98035
ENSECAP00000005995	High	3	CAPRIN1	0.679	0.68	1.592	0.808	0.983	0.407851	0.376544	0.176195	0.652103	0.693726	0.927376	0.871585	0.657444	0.986547	0.98035
ENSECAP00000005998	High	22	VASP	0.68	0.713	1.179	0.831	0.827	0.408337	0.363932	0.540506	0.600831	0.634157	0.927928	0.865878	0.93847	0.971209	0.975089
ENSECAP00000006001	High	12	NCK1	0.467	0.544	1.274	0.842	0.681	0.0819236	0.150981	0.546488	0.895691	0.324554	0.537712	0.593661	0.939427	0.997833	0.825979
ENSECAP00000006015	High	3	ZMPSTE24	2.667	0.837	0.719	0.387	0.877	0.116761	0.869022	0.481369	0.0672207	0.884448	0.642639	0.983604	0.932386	0.364231	0.987559
ENSECAP00000006018	High	51	PTPRC	1.886	1.537	1.856	1.544	1.515	0.0320774	0.0402054	0.0284049	0.0126219	0.0230944	0.309592	0.25856	0.207867	0.113716	0.178584
ENSECAP00000006027	High	4	RABGGTA	0.546	0.419	1.19	0.41	1.017	0.227081	0.0422752	0.84388	0.012375	0.865684	0.824044	0.267304	0.99921	0.113059	0.986577
ENSECAP00000006035	High	3	CBX1	0.882	1.141	0.89	1.417	0.791	0.891755	0.347029	0.660099	0.0744323	0.620885	0.984329	0.850097	0.973681	0.387373	0.973645
ENSECAP00000006049	High	4	COX5B	0.499	0.391	0.446	0.836	0.633	0.128623	0.00128072	0.00356405	0.640339	0.0832202	0.671859	0.0186731	0.0421506	0.984683	0.419395
ENSECAP00000006053	Medium	2	TBC1D5	1.443	1.494	1.123	1.008	0.983	0.430504	0.376698	0.962649	0.917316	0.926786	0.93296	0.871585	0.99921	0.998274	0.989421
ENSECAP00000006072	High	1	DYNLL1	1.44	1.055	0.268	0.795	1.164	0.293817	0.518542	0.0095497	0.683255	0.478738	0.867313	0.939202	0.0944308	0.989893	0.925748
ENSECAP00000006083	High	5	AP3M1	1.218	0.855	1.048	0.68	0.751	0.52138	0.921564	0.98253	0.355407	0.501978	0.952008	0.98555	0.99921	0.841695	0.926899
ENSECAP00000006100	High	19	Glutamate	0.892	0.981	0.834	0.829	0.793	0.961667	0.747071	0.553088	0.591667	0.505152	0.994425	0.971875	0.9449	0.97095	0.92836
ENSECAP00000006104	High	5	ATP2A2	0.964	0.794	0.78	0.943	0.972	0.95789	0.748157	0.417806	0.85988	0.896818	0.993835	0.971875	0.909485	0.993538	0.987559
ENSECAP00000006117	High	2	EXOSC2	0.766	0.563	1.211	0.797	1.067	0.664605	0.398534	0.811263	0.754573	0.785948	0.963028	0.899063	0.99921	0.989893	0.98051
ENSECAP00000006136	High	4	FXR1	0.663	1.46	0.947	1.026	0.938	0.479557	0.432151	0.84347	0.925238	0.976156	0.94331	0.910043	0.99921	0.998274	0.995174
ENSECAP00000006143	High	17	HP1BP3	1.317	1.183	1.122	1.155	1.362	0.283514	0.297694	0.659472	0.280178	0.0740202	0.863669	0.805376	0.973681	0.763431	0.390549
ENSECAP00000006150	High	2	PLAT	3.91	1.891	1.831	1.261	1.172	0.00767815	0.19854	0.321655	0.632274	0.670592	0.125344	0.679591	0.847979	0.98406	0.98035
ENSECAP00000006151	High	8	TBCB	0.676	0.915	0.877	0.786	0.629	0.387544	0.847012	0.618707	0.64862	0.166018	0.919884	0.983604	0.959472	0.984683	0.610695
ENSECAP00000006156	High	11	EEF1D	0.644	0.664	1.034	0.636	0.841	0.306995	0.325835	0.994525	0.117421	0.784854	0.87394	0.830496	0.99921	0.488084	0.98051
ENSECAP00000006171	High	4	PSMD8	0.661	0.948	1.02	0.779	0.523	0.37709	0.860926	0.898695	0.639465	0.0931421	0.913132	0.983604	0.99921	0.984683	0.4521
ENSECAP00000006173	High	15	DDX39B	1.062	0.803	0.747	0.944	0.862	0.650089	0.651112	0.328541	0.92095	0.773036	0.963028	0.955554	0.854769	0.998274	0.98035
ENSECAP00000006177	High	5	CBX5	0.614	0.636	0.999	0.754	0.786	0.248929	0.264152	0.943156	0.401791	0.545556	0.837992	0.780427	0.99921	0.871316	0.949101
ENSECAP00000006185	High	17	ADK	1.215	1.066	1.018	1.178	1.062	0.463801	0.486774	0.982054	0.265719	0.499914	0.93934	0.932915	0.99921	0.752892	0.926899
ENSECAP00000006186	High	2	IVD	0.472	0.59	1.409	0.28	1.59	0.118627	0.288401	0.580742	0.00176232	0.183747	0.642639	0.800707	0.956221	0.0242161	0.64872
ENSECAP00000006194	High	4	S100A4	0.951	0.646	0.469	1.13	0.612	0.961414	0.285633	0.0111731	0.396993	0.112143	0.994425	0.797449	0.105386	0.870325	0.507568
ENSECAP00000006230	High	1	TPP1	0.624	0.916	1.428	0.702	1.305	0.28925	0.851856	0.429588	0.354154	0.137352	0.867297	0.983604	0.917072	0.83977	0.568457
ENSECAP00000006243	High	6	ARHGEF1	0.674	0.766	2.217	0.918	0.877	0.394438	0.528992	0.00495485	0.968022	0.832732	0.922815	0.945799	0.0568394	0.998274	0.985756
ENSECAP00000006246	High	1	ARF3	1.249	1.013	1.395	1.049	0.946	0.357291	0.655566	0.230822	0.542022	0.893128	0.903249	0.956946	0.734783	0.955781	0.987559
ENSECAP00000006247	High	9	HADHB	0.895	0.893	0.788	0.876	1.055	0.975648	0.967653	0.430825	0.791674	0.503587	0.997396	0.991341	0.917072	0.989893	0.927533
ENSECAP00000006260	High	11	HSD17B11	2.351	1.479	1.346	1.368	1.313	0.0457418	0.205695	0.59603	0.281904	0.390981	0.384876	0.692114	0.957267	0.765913	0.875122
ENSECAP00000006267	High	17	EML4	1.163	1.075	1.013	1.019	1.016	0.521885	0.491743	0.984372	0.643259	0.619531	0.952008	0.935096	0.99921	0.984683	0.973645
ENSECAP00000006272	High	10	PIP4K2A	1	1.025	0.586	0.923	0.76	0.821708	0.584303	0.0509154	0.970165	0.486311	0.979266	0.945799	0.31825	0.998274	0.925748
ENSECAP00000006294	High	9	TMOD1	1.845	0.988	1.411	1.719	1.039	0.0990707	0.927363	0.515713	0.0935619	0.838672	0.592772	0.98555	0.93847	0.438536	0.986577
ENSECAP00000006295	High	12	DYNC1I2	0.795	0.722	0.878	0.821	0.77	0.677743	0.58643	0.637481	0.755042	0.525911	0.963028	0.945799	0.965574	0.989893	0.939002
ENSECAP00000006298	Medium	1	MAGT1	1.547	1.248	15.079	6.209	1.636	0.184871	0.203991	4.44089e-16	1.16542e-10	0.0126244	0.779502	0.690302	7.37574e-14	6.35986e-09	0.114008
ENSECAP00000006302	High	8	CMAS	0.784	0.952	0.933	0.916	0.769	0.686843	0.909427	0.73237	0.979572	0.585604	0.963028	0.98555	0.993384	0.998274	0.96108
ENSECAP00000006311	High	7	NUP107	0.801	0.6	0.456	0.95	1.074	0.766451	0.454561	0.104438	0.932322	0.763955	0.973618	0.919617	0.508154	0.998274	0.98035
ENSECAP00000006315	Medium	1	PDZD2	1.06	0.88	12.247	0.568	1.104	0.716484	0.992298	3.7037e-13	0.0266966	0.405273	0.965331	0.998089	3.93004e-11	0.19637	0.87987
ENSECAP00000006328	High	1	SBDS	0.278	0.917	0.244	0.807	1.351	0.020713	0.967726	0.00612389	0.756418	0.483709	0.238324	0.991341	0.0666474	0.989893	0.925748
ENSECAP00000006335	High	3	Uncharacterized	1.008	0.442	1.124	1.009	1.344	0.974977	0.123606	0.907999	0.780604	0.487645	0.997396	0.518874	0.99921	0.989893	0.925748
ENSECAP00000006349	High	19	SH3BP1	0.857	0.793	1.012	0.978	0.926	0.833366	0.711541	0.969731	0.800542	0.913968	0.979266	0.965916	0.99921	0.989893	0.987766
ENSECAP00000006353	Medium	1	EPOR	1.729	1.176	1.363	0.784	1.607	0.0663639	0.291628	0.330347	0.477178	0.0161417	0.485284	0.801452	0.856705	0.91584	0.135818
ENSECAP00000006356	High	2	APOE	0.375	0.373	7.797	0.386	0.419	0.0147949	0.00309978	0.000517144	0.000911614	0.00182917	0.190845	0.0388235	0.0089795	0.0138189	0.0258794
ENSECAP00000006390	High	4	SLC28A1	1.06	1.001	1.105	1.264	0.823	0.696552	0.613807	0.876059	0.247241	0.728256	0.965331	0.947271	0.99921	0.727629	0.98035
ENSECAP00000006395	High	6	CHMP4B	0.744	0.779	1.328	0.882	1.313	0.568648	0.647882	0.34477	0.832916	0.113076	0.963012	0.954119	0.860892	0.992044	0.509755
ENSECAP00000006401	High	35	LMNB1	0.77	0.91	1.168	0.849	0.947	0.63801	0.97528	0.561765	0.674233	0.890258	0.963028	0.993949	0.950202	0.989893	0.987559
ENSECAP00000006405	High	3	IFIH1	1.367	0.921	1.574	0.764	1.199	0.506844	0.965419	0.430224	0.662866	0.656438	0.951518	0.99088	0.917072	0.989893	0.975089
ENSECAP00000006408	High	2	S100A6	0.807	0.579	0.481	0.664	0.622	0.729063	0.225309	0.0568197	0.3907	0.284452	0.965331	0.726925	0.342912	0.865364	0.777576
ENSECAP00000006409	High	14	UPP1	1.438	1.372	1.689	1.481	1.322	0.244947	0.102218	0.0898172	0.0223615	0.097437	0.837992	0.464848	0.459973	0.170842	0.465084
ENSECAP00000006411	High	2	GNB4	0.512	0.205	0.441	0.734	0.655	0.24961	0.00180008	0.105577	0.578884	0.39701	0.837992	0.0245765	0.511796	0.969224	0.875122
ENSECAP00000006414	High	10	ADAM10	1.917	1.249	1.391	1.567	1.348	0.158167	0.435251	0.539676	0.150404	0.318001	0.739533	0.911641	0.93847	0.562727	0.818017
ENSECAP00000006421	High	2	ENSECAP00000006421	1.202	0.405	0.698	0.93	1.142	0.532829	0.0203015	0.277209	0.887701	0.492341	0.952008	0.165004	0.808071	0.995669	0.925748
ENSECAP00000006428	High	2	NPTN	4.128	1.329	1.954	1.492	1.015	0.00240806	0.473748	0.198044	0.269213	0.868355	0.0560903	0.925687	0.695901	0.752892	0.986577
ENSECAP00000006430	High	4	Uncharacterized	0.477	0.538	0.625	0.846	1.17	0.143823	0.228175	0.189997	0.834796	0.571152	0.703012	0.731536	0.684059	0.992044	0.96108
ENSECAP00000006434	High	6	COMMD10	0.969	1.212	1.294	0.935	1.108	0.925564	0.324855	0.653106	0.882418	0.56885	0.988181	0.830455	0.972656	0.995669	0.96108
ENSECAP00000006443	High	9	NRBP1	0.805	0.772	1.463	0.764	0.922	0.715438	0.699072	0.231866	0.560674	0.937029	0.965331	0.961213	0.735044	0.962043	0.992206
ENSECAP00000006444	High	3	TSC22D4	0.412	0.298	1.055	0.333	0.908	0.111896	0.0124413	0.954668	0.0277415	0.999628	0.635131	0.114797	0.99921	0.200326	0.999711
ENSECAP00000006446	High	1	CALM2	0.688	0.835	0.973	0.822	1.851	0.426908	0.764558	0.955743	0.564164	0.00147304	0.93296	0.975652	0.99921	0.966246	0.0216423
ENSECAP00000006449	High	10	Aldehyde	4.008	1.667	2.061	1.317	1.991	2.78616e-05	0.0238406	0.0189182	0.0862413	0.00044497	0.00206305	0.182874	0.154089	0.417687	0.00837333
ENSECAP00000006460	High	3	GALT	0.723	0.71	0.924	0.791	0.543	0.469147	0.442581	0.739146	0.513746	0.0342688	0.93934	0.913453	0.993384	0.940373	0.233345
ENSECAP00000006476	High	1	HRAS	2.362	3.779	3.216	2.353	4.323	0.0656101	0.00272468	0.0298645	0.0134474	0.00105273	0.484778	0.0348103	0.216475	0.118362	0.0164813
ENSECAP00000006481	Medium	1	HMCN1	0.86	0.94	0.771	1.008	0.626	0.848462	0.873808	0.539154	0.786465	0.262354	0.979266	0.984354	0.93847	0.989893	0.752652
ENSECAP00000006489	High	25	CALR	0.762	0.936	0.987	0.752	0.754	0.617153	0.888988	0.996382	0.314146	0.369533	0.963028	0.98555	0.999388	0.804626	0.857823
ENSECAP00000006503	High	5	CRYZ	0.898	0.566	2.048	1.388	1.175	0.914039	0.277602	0.135531	0.259174	0.533235	0.985776	0.793835	0.577822	0.746002	0.942531
ENSECAP00000006516	High	8	TARDBP	0.817	0.712	1.102	0.903	0.875	0.725707	0.522883	0.949587	0.974492	0.8648	0.965331	0.94351	0.99921	0.998274	0.986577
ENSECAP00000006518	High	9	HMGB1	0.653	0.963	0.747	0.808	1.168	0.345675	0.80224	0.330082	0.511122	0.276109	0.902859	0.981749	0.856599	0.940373	0.769153
ENSECAP00000006541	High	2	Uncharacterized	10	1.09	0.781	0.484	1.134	2.98436e-05	0.821153	0.562641	0.19502	0.718706	0.00213875	0.983604	0.950202	0.647811	0.98035
ENSECAP00000006544	High	43	PKM	0.722	0.769	0.733	0.896	0.772	0.510772	0.536775	0.296943	0.874979	0.430395	0.951518	0.945799	0.831924	0.995669	0.899895
ENSECAP00000006553	High	27	FGG	0.482	0.293	0.445	0.381	0.33	0.0692487	1.44464e-05	0.00542258	1.61587e-05	3.35611e-06	0.499114	0.000349273	0.061104	0.000437776	0.000120947
ENSECAP00000006562	High	3	PFDN5	0.938	0.752	0.695	0.408	0.529	0.894096	0.482268	0.202446	6.67974e-05	0.0121752	0.984329	0.932915	0.700889	0.00144981	0.110736
ENSECAP00000006568	Medium	1	MTX3	1.285	1.258	0.413	0.805	0.797	0.57942	0.592917	0.0825331	0.716132	0.73804	0.963012	0.945799	0.437277	0.989893	0.98035
ENSECAP00000006569	High	12	THEMIS2	0.943	0.932	1.129	1.163	1.075	0.945676	0.811251	0.786647	0.322951	0.440561	0.991783	0.983522	0.995509	0.808435	0.907976
ENSECAP00000006570	Medium	1	COASY	0.153	0.822	1.023	0.883	0.893	0.000108616	0.837444	0.919064	0.94203	0.87463	0.00592731	0.983604	0.99921	0.998274	0.986577
ENSECAP00000006580	High	2	RPLP1	0.694	0.421	0.717	0.65	1.262	0.460309	0.0114299	0.346574	0.248163	0.276878	0.93934	0.107808	0.860892	0.729217	0.769153
ENSECAP00000006599	High	27	SERPINB10	0.848	0.788	0.763	0.782	0.652	0.845482	0.599741	0.367675	0.413821	0.119396	0.979266	0.946098	0.872373	0.876415	0.522692
ENSECAP00000006603	High	1	CPNE9	0.835	0.372	0.58	0.668	0.557	0.811244	0.000647925	0.063221	0.112225	0.0230475	0.979156	0.01027	0.367028	0.481426	0.178583
ENSECAP00000006608	High	1	CCDC12	3.621	0.798	0.771	0.776	0.844	0.0199423	0.764159	0.550859	0.686139	0.831136	0.233679	0.975652	0.943201	0.989893	0.985756
ENSECAP00000006615	High	28	F13A1	0.856	0.874	1.071	0.895	0.718	0.867314	0.899948	0.779924	0.873536	0.261885	0.98342	0.98555	0.995509	0.995669	0.752652
ENSECAP00000006620	High	7	EXOC5	1.228	0.467	1.112	0.85	0.605	0.578577	0.0783671	0.935764	0.859997	0.16595	0.963012	0.39338	0.99921	0.993538	0.610695
ENSECAP00000006628	High	4	FAM3C	1.347	0.515	0.904	1.231	1.184	0.500563	0.279188	0.731416	0.5267	0.653063	0.949724	0.795328	0.993384	0.949152	0.975089
ENSECAP00000006635	High	31	FERMT3	0.721	0.627	0.723	0.616	0.538	0.510452	0.160693	0.257941	0.0479507	0.0118692	0.951518	0.618797	0.77769	0.291675	0.10894
ENSECAP00000006647	High	2	MAPKAPK3	0.889	0.668	1.155	0.978	0.742	0.871298	0.398762	0.858971	0.858121	0.497801	0.984329	0.899063	0.99921	0.993538	0.926899
ENSECAP00000006669	High	4	S100A7	1.03	0.571	1.107	0.131	1.033	0.915043	0.296043	0.96325	3.66116e-11	0.725753	0.985776	0.804217	0.99921	2.18526e-09	0.98035
ENSECAP00000006670	High	1	GZMB	3.209	4.039	3.219	3.827	2.61	0.000307981	7.70897e-09	3.98319e-05	5.43965e-12	4.66329e-07	0.0117924	3.59125e-07	0.00104936	3.46324e-10	1.91546e-05
ENSECAP00000006671	High	3	SEMA4A	2.846	1.671	1.146	1.435	1.068	0.0058656	0.0748962	0.941814	0.219144	0.742151	0.102822	0.384548	0.99921	0.683485	0.98035
ENSECAP00000006675	High	3	Uncharacterized	0.837	0.311	0.572	1.025	1.294	0.811641	0.0126528	0.11731	0.632523	0.439416	0.979156	0.115908	0.530951	0.98406	0.907976
ENSECAP00000006683	Medium	1	TP53BP1	0.789	0.696	0.532	0.492	2.115	0.677063	0.587043	0.206128	0.177701	0.117859	0.963028	0.945799	0.705562	0.615863	0.520489
ENSECAP00000006689	High	16	NONO	0.608	0.776	1.227	0.889	0.849	0.26311	0.650498	0.527083	0.876218	0.721853	0.846028	0.955554	0.93847	0.995669	0.98035
ENSECAP00000006696	Medium	1	Uncharacterized	0.996	0.338	0.444	0.82	1.098	0.974881	0.0600949	0.112492	0.738029	0.805117	0.997396	0.336602	0.52597	0.989893	0.983638
ENSECAP00000006704	High	5	ARL6IP5	1.623	1.158	2.55	1.228	1.227	0.134651	0.316051	0.00271791	0.173966	0.188946	0.684121	0.824668	0.0337092	0.611102	0.658448
ENSECAP00000006705	High	11	CYB5R3	1.023	0.949	0.837	0.791	0.752	0.729652	0.847279	0.562937	0.444641	0.363724	0.965331	0.983604	0.950202	0.894432	0.856193
ENSECAP00000006706	High	21	HAL	0.944	0.918	1.42	1.043	1.082	0.908746	0.947293	0.207241	0.54592	0.411052	0.985636	0.98555	0.707471	0.955781	0.882927
ENSECAP00000006714	High	8	STAT5B	1.114	1.05	0.697	0.853	1.162	0.644212	0.579127	0.251825	0.848172	0.465967	0.963028	0.945799	0.772667	0.992044	0.920915
ENSECAP00000006722	High	4	PIP5K1A	1.069	4.641	1.326	1.313	0.618	0.816833	0.00110085	0.663559	0.442711	0.23832	0.979201	0.0164267	0.974599	0.893373	0.733089
ENSECAP00000006729	High	4	RAB1B	1.559	1.187	0.904	1.079	1.186	0.159692	0.301251	0.707472	0.440462	0.271224	0.741218	0.810408	0.989431	0.893373	0.763809
ENSECAP00000006732	Medium	1	CLEC5A	1.681	1.829	3.356	0.658	0.708	0.310027	0.219827	0.0182029	0.369247	0.389534	0.87394	0.718955	0.149217	0.851194	0.874791
ENSECAP00000006740	High	8	C16orf62	1.051	1.023	0.853	1.238	0.855	0.826616	0.660615	0.585297	0.235569	0.824455	0.979266	0.956946	0.956426	0.707069	0.985756
ENSECAP00000006750	High	3	MPST	2.152	1.702	0.819	1.147	1.052	0.0829498	0.0897901	0.566194	0.547081	0.758431	0.542583	0.431444	0.950778	0.956891	0.98035
ENSECAP00000006755	High	32	NCF2	0.991	0.855	0.885	0.957	0.891	0.798819	0.835759	0.699398	0.870255	0.889841	0.977567	0.983604	0.987375	0.995669	0.987559
ENSECAP00000006761	High	4	GALNT2	1.03	0.746	0.72	1.321	0.849	0.984872	0.683099	0.441198	0.579486	0.767187	0.999267	0.956946	0.918872	0.969224	0.98035
ENSECAP00000006767	High	2	BTN2A2	4.73	12.292	5.23	2.801	0.991	9.15893e-05	4.44089e-16	0.00021217	0.000712962	0.906956	0.00546673	6.28304e-14	0.00417778	0.0112542	0.987766
ENSECAP00000006781	High	7	EIF3J	0.648	0.75	0.479	1.676	1.093	0.416979	0.640372	0.050606	0.102135	0.669301	0.93296	0.950655	0.317817	0.457392	0.979965
ENSECAP00000006786	High	3	KIAA1715	0.691	0.868	0.73	0.674	0.991	0.560777	0.875455	0.412087	0.48535	0.921831	0.963012	0.984659	0.905192	0.921489	0.987766
ENSECAP00000006788	High	5	KRT77	0.677	0.997	2.199	0.849	0.599	0.401726	0.701933	0.00539261	0.675667	0.0522836	0.92297	0.961414	0.0609461	0.989893	0.312067
ENSECAP00000006791	High	18	PDIA4	0.531	0.622	0.505	0.508	0.736	0.14313	0.199801	0.0194842	0.00625944	0.336146	0.702774	0.682683	0.158025	0.0669778	0.831696
ENSECAP00000006797	High	2	AKT1	0.711	0.647	0.848	1.065	0.351	0.587174	0.434154	0.642797	0.707558	0.0397038	0.963012	0.911247	0.969015	0.989893	0.259263
ENSECAP00000006802	High	5	EIF4GI	1.91	0.986	1.605	1.117	1.05	0.214706	0.860202	0.428606	0.753786	0.802835	0.809891	0.983604	0.917072	0.989893	0.982632
ENSECAP00000006807	High	4	SPN	1.763	1.412	1.294	1.269	1.417	0.11267	0.169282	0.702988	0.240561	0.128517	0.635745	0.638989	0.987375	0.716708	0.547003
ENSECAP00000006808	High	3	SRSF7	0.592	0.732	1.776	0.569	0.991	0.223179	0.512299	0.0701014	0.0294753	0.740267	0.820282	0.93832	0.389792	0.210459	0.98035
ENSECAP00000006838	High	1	STX5	0.857	1.175	1.024	1.724	0.812	0.852912	0.674791	0.908257	0.155507	0.775025	0.980398	0.956946	0.99921	0.573396	0.98035
ENSECAP00000006843	High	2	A0A5F5PMC5	0.936	0.696	0.654	1.012	1.236	0.984508	0.541262	0.2896	0.771548	0.528904	0.999267	0.945799	0.82312	0.989893	0.939002
ENSECAP00000006855	High	5	VAPA	0.729	1.016	0.74	0.921	0.888	0.481352	0.594474	0.258202	0.993694	0.969838	0.944656	0.945799	0.777865	0.99915	0.994438
ENSECAP00000006859	High	11	PRDX1	0.837	0.936	1.01	0.718	0.93	0.778591	0.826262	0.988931	0.254624	0.906458	0.976426	0.983604	0.99921	0.739105	0.987766
ENSECAP00000006863	High	12	OAS3	1.612	1.327	1.404	1.297	1.105	0.193753	0.247388	0.411093	0.404648	0.368306	0.787776	0.762218	0.905192	0.873308	0.857084
ENSECAP00000006868	High	9	ANP32E	0.985	0.876	1.208	0.799	1.075	0.792496	0.960619	0.538379	0.524416	0.447408	0.977567	0.988834	0.93847	0.948016	0.914446
ENSECAP00000006869	High	20	PSMD1	0.991	0.99	0.971	0.889	1.101	0.865327	0.68049	0.866567	0.88482	0.417887	0.983124	0.956946	0.99921	0.995669	0.888012
ENSECAP00000006885	High	6	TMED10	1.808	1.677	3.736	1.405	1.513	0.0732708	0.0180636	0.000822359	0.0899051	0.0379679	0.517365	0.152661	0.0133677	0.426101	0.251365
ENSECAP00000006887	High	21	HSP90AB1	1.12	1.015	1.184	0.967	0.949	0.543631	0.651302	0.530456	0.829055	0.884433	0.956175	0.955554	0.93847	0.992044	0.987559
ENSECAP00000006890	High	3	AKT2	0.763	0.538	1.009	0.331	0.64	0.61038	0.102968	0.898494	0.000707494	0.227866	0.963012	0.466042	0.99921	0.0112142	0.71719
ENSECAP00000006891	High	8	FABP5	0.471	0.458	1.155	0.557	0.728	0.0643616	0.0226316	0.7225	0.0662317	0.397981	0.479262	0.175717	0.993384	0.36092	0.875122
ENSECAP00000006893	High	10	RANBP2	0.603	0.765	1.186	0.881	1.077	0.402048	0.686723	0.808809	0.935097	0.795386	0.92297	0.956946	0.9992	0.998274	0.982046
ENSECAP00000006897	Medium	1	NHLRC3	0.902	0.862	28.827	0.94	0.95	0.966926	0.906797	1e-17	0.914157	0.852135	0.996939	0.98555	1.73636e-15	0.998274	0.986577
ENSECAP00000006904	High	9	GIT2	0.775	0.788	1.014	1.03	0.904	0.593273	0.741254	0.961763	0.63112	0.973226	0.963012	0.971042	0.99921	0.98406	0.994438
ENSECAP00000006907	High	2	PPP3CB	1.226	1.547	1.35	0.881	0.715	0.627611	0.346784	0.708618	0.908529	0.656466	0.963028	0.850097	0.989431	0.998274	0.975089
ENSECAP00000006908	High	3	PAPSS2	0.928	0.986	2.664	4.674	0.663	0.949181	0.931979	0.103062	0.00215696	0.400388	0.991928	0.98555	0.504094	0.0289354	0.876997
ENSECAP00000006909	High	7	VPS29	0.922	0.907	0.951	0.965	0.899	0.918422	0.939251	0.863234	0.832122	0.946981	0.985776	0.98555	0.99921	0.992044	0.993353
ENSECAP00000006919	Medium	1	AUH	6.11	0.099	2.519	2.801	1.227	0.000449389	4.22843e-05	0.0968266	0.0321481	0.55796	0.0154655	0.000912577	0.482239	0.224919	0.954504
ENSECAP00000006923	High	8	PPP5C	1.266	1.105	0.924	1.075	0.767	0.392958	0.390886	0.745008	0.448567	0.52283	0.922815	0.888382	0.993613	0.896904	0.939002
ENSECAP00000006934	High	13	ILF2	1.059	0.785	1.222	0.957	0.979	0.669163	0.735253	0.702086	0.781603	0.736527	0.963028	0.969105	0.987375	0.989893	0.98035
ENSECAP00000006954	High	1	MAP4K4	0.629	0.546	0.898	0.446	0.65	0.411281	0.321961	0.776887	0.141806	0.446759	0.930272	0.828845	0.995509	0.537932	0.914098
ENSECAP00000006959	High	7	PTPN12	0.851	0.817	1.004	0.912	1.026	0.813082	0.833864	0.856688	0.996061	0.831901	0.979156	0.983604	0.99921	0.99915	0.985756
ENSECAP00000006989	High	4	KRT35	0.538	1.159	0.212	0.742	0.838	0.113217	0.305652	2.20139e-06	0.512265	0.762548	0.636547	0.815277	7.97526e-05	0.940373	0.98035
ENSECAP00000007012	High	7	SNX4	0.878	0.771	1.508	0.518	0.642	0.842554	0.690878	0.48348	0.0821266	0.405385	0.979266	0.959111	0.932386	0.408546	0.87987
ENSECAP00000007015	High	8	GALNS	0.794	0.614	1.447	0.876	0.727	0.654259	0.28137	0.488708	0.949089	0.428459	0.963028	0.795328	0.934683	0.998274	0.896828
ENSECAP00000007022	High	2	PPM1H	0.96	0.744	0.663	0.935	0.45	0.911206	0.606716	0.256738	0.813162	0.0758641	0.985776	0.947271	0.777066	0.989893	0.394287
ENSECAP00000007023	High	12	CKB	0.203	0.168	0.895	0.18	0.128	0.000100737	1.20018e-08	0.749513	1.95498e-10	4.44089e-16	0.00583056	5.33105e-07	0.99411	1.03722e-08	6.05865e-14
ENSECAP00000007030	High	16	SQOR	1.367	1.116	1.009	1.076	0.95	0.238688	0.413265	0.942715	0.462422	0.878175	0.836078	0.902099	0.99921	0.909738	0.986577
ENSECAP00000007035	High	5	XPO6	0.496	0.859	1.586	0.61	0.49	0.214986	0.921065	0.499522	0.288413	0.154816	0.809891	0.98555	0.935105	0.775948	0.603467
ENSECAP00000007040	High	3	NDUFS2	1.18	0.96	0.804	0.819	1.615	0.677647	0.917726	0.490666	0.800791	0.269763	0.963028	0.98555	0.934857	0.989893	0.762317
ENSECAP00000007042	Medium	1	MDN1	0.527	0.429	0.527	1.225	0.768	0.25633	0.179295	0.180298	0.463164	0.764584	0.842417	0.65565	0.663457	0.909738	0.98035
ENSECAP00000007044	High	2	PROSC	1.797	5.411	1.632	0.87	1.104	0.0825457	1.07936e-07	0.217865	0.925343	0.595084	0.540865	4.12315e-06	0.724061	0.998274	0.964676
ENSECAP00000007047	High	7	CSRP1	0.298	0.338	0.509	0.277	0.537	0.00432158	0.00142464	0.0313921	4.22284e-05	0.0731572	0.0845976	0.0203824	0.225233	0.000989648	0.386653
ENSECAP00000007049	High	2	PPIF	0.384	0.521	1.42	0.33	0.772	0.0447294	0.126278	0.478368	0.00124719	0.544103	0.381331	0.526044	0.932386	0.0179783	0.948209
ENSECAP00000007060	High	14	POR	0.637	0.805	0.638	0.785	1.077	0.304818	0.800977	0.115815	0.55325	0.562436	0.87333	0.981749	0.527484	0.9589	0.958298
ENSECAP00000007062	High	23	BIN2	0.728	0.817	1.381	0.93	1.004	0.526526	0.702575	0.244979	0.979062	0.687262	0.952008	0.961949	0.758363	0.998274	0.98035
ENSECAP00000007072	Medium	1	APOB	0.438	0.815	1.208	0.823	1.461	0.0365505	0.69308	0.543696	0.567562	0.0350567	0.33086	0.959111	0.938773	0.966246	0.237441
ENSECAP00000007073	Medium	1	SRSF9	0.495	0.423	0.892	0.711	0.753	0.250916	0.162903	0.74183	0.577983	0.696466	0.837992	0.623537	0.993384	0.969224	0.98035
ENSECAP00000007080	High	5	SOD1	0.624	0.597	1.128	0.674	1.919	0.270828	0.175086	0.750081	0.186187	0.00138431	0.855011	0.646212	0.99411	0.629951	0.0204964
ENSECAP00000007084	Medium	1	RIBC2	0.594	0.667	1.238	0.663	1.457	0.222953	0.243891	0.434057	0.104233	0.0226574	0.820282	0.75912	0.918872	0.464066	0.176635
ENSECAP00000007091	High	5	COPS6	0.794	1.097	1.113	1.552	1.289	0.699565	0.577399	0.93015	0.152954	0.39219	0.965331	0.945799	0.99921	0.568368	0.875122
ENSECAP00000007094	High	18	AARS	0.774	0.802	1.053	0.835	0.766	0.622582	0.734926	0.92232	0.674547	0.502555	0.963028	0.969078	0.99921	0.989893	0.927332
ENSECAP00000007103	High	4	SRGN	0.988	1.464	1.122	0.704	1.351	0.806705	0.0525862	0.773449	0.200001	0.0797073	0.979156	0.311441	0.995509	0.658056	0.410353
ENSECAP00000007110	High	2	TMSB4	0.733	0.713	1.176	0.996	1.397	0.541245	0.362373	0.546688	0.719958	0.0572286	0.953245	0.864921	0.939427	0.989893	0.333252
ENSECAP00000007114	High	10	STAT6	0.981	0.822	0.78	0.769	0.912	0.887961	0.79439	0.37609	0.444345	0.966573	0.984329	0.980022	0.879016	0.894432	0.994438
ENSECAP00000007131	High	3	MAP3K3	1.118	0.657	1.226	0.906	0.348	0.757121	0.557839	0.838528	0.975094	0.0629124	0.972545	0.945799	0.99921	0.998274	0.353034
ENSECAP00000007132	High	19	ACTR2	1.059	0.925	0.831	0.937	0.874	0.656008	0.923849	0.545634	0.949875	0.820822	0.963028	0.98555	0.939427	0.998274	0.98512
ENSECAP00000007138	High	2	AQP1	0.607	2.972	1.746	1.56	1.025	0.3177	0.000647346	0.36464	0.326172	0.86882	0.878794	0.01027	0.870577	0.812242	0.986577
ENSECAP00000007141	High	7	ATP5PO	0.725	0.502	0.651	0.624	0.661	0.515563	0.0952785	0.223522	0.179377	0.205684	0.951996	0.447251	0.726905	0.618534	0.690164
ENSECAP00000007147	Medium	1	FAM213A	1.7	0.561	0.673	0.609	0.103	0.0947964	0.122199	0.170129	0.136805	2.66054e-12	0.579396	0.516254	0.649762	0.526808	2.2585e-10
ENSECAP00000007157	Medium	1	AGPS	0.419	1.68	0.302	0.791	0.943	0.118406	0.261103	0.0225677	0.723139	0.973312	0.642639	0.778891	0.174538	0.989893	0.994438
ENSECAP00000007167	High	29	HSPD1	0.584	0.677	0.925	0.777	0.997	0.25892	0.286117	0.762872	0.415723	0.723978	0.84392	0.797786	0.994308	0.876415	0.98035
ENSECAP00000007174	High	15	SLC25A24	1.173	0.945	0.636	0.892	1.011	0.498916	0.765946	0.115282	0.888734	0.63952	0.949724	0.97566	0.527484	0.995669	0.975089
ENSECAP00000007175	High	5	LAMTOR2	0.801	0.879	0.98	0.861	1.032	0.693301	0.963045	0.893152	0.769573	0.571678	0.96376	0.99088	0.99921	0.989893	0.96108
ENSECAP00000007179	High	20	GDI2	1.177	1.138	0.813	1.035	0.95	0.453256	0.37236	0.495536	0.585122	0.879399	0.93934	0.868528	0.935105	0.97095	0.98687
ENSECAP00000007180	High	2	RASAL3	1.019	0.529	2.357	0.43	0.729	0.998844	0.309639	0.125082	0.118476	0.619901	0.999941	0.819815	0.546731	0.490085	0.973645
ENSECAP00000007187	High	3	SLCO4C1	3.204	12.024	2.446	4.459	2.51	0.0103363	1.30156e-10	0.0542875	0.000202033	0.00967647	0.154237	7.89201e-09	0.330747	0.00381273	0.0931086
ENSECAP00000007189	High	12	HCP-1	0.683	0.841	0.946	0.792	0.768	0.414438	0.78657	0.877046	0.450955	0.424173	0.93296	0.977871	0.99921	0.899133	0.893549
ENSECAP00000007198	Medium	1	CEPT1	1.34	0.672	1.749	0.311	1.295	0.545474	0.543496	0.315797	0.0346344	0.51447	0.957748	0.945799	0.84183	0.237459	0.935801
ENSECAP00000007199	High	10	Uncharacterized	0.973	1.103	0.911	1.013	1.021	0.839507	0.440392	0.775712	0.657551	0.633083	0.979266	0.911789	0.995509	0.989694	0.975089
ENSECAP00000007227	High	32	ARHGAP25	0.91	0.797	0.969	0.909	0.864	0.947887	0.652766	0.892402	0.956247	0.79735	0.991783	0.956487	0.99921	0.998274	0.982046
ENSECAP00000007241	High	5	RPS2	1.35	1.382	1.296	1.371	1.32	0.370215	0.170857	0.502495	0.130369	0.257694	0.905232	0.641763	0.935306	0.511437	0.75087
ENSECAP00000007249	High	6	OSBP	1.036	0.685	0.553	0.754	0.928	0.766458	0.439844	0.0787039	0.550804	0.990573	0.973618	0.911789	0.424633	0.957267	0.999698
ENSECAP00000007251	High	21	NCF4	1.129	0.913	0.995	0.996	0.958	0.52899	0.965938	0.983211	0.718817	0.848567	0.952008	0.99088	0.99921	0.989893	0.986577
ENSECAP00000007258	High	2	LSS	1.247	0.607	0.955	1.704	0.289	0.593253	0.422883	0.800459	0.111657	1.17097e-07	0.963012	0.908037	0.997582	0.479785	5.26248e-06
ENSECAP00000007262	High	6	FAM63A	0.658	0.727	1.243	0.69	0.704	0.35668	0.540714	0.689344	0.278614	0.326353	0.902859	0.945799	0.987375	0.762765	0.829452
ENSECAP00000007263	High	1	TSPAN9	1.671	0.737	1.607	0.347	0.349	0.285401	0.709912	0.397659	0.0335769	0.0537784	0.863669	0.96542	0.897787	0.233207	0.318008
ENSECAP00000007279	High	5	RPL7	1.57	1.378	1.541	1.958	1.638	0.260886	0.254625	0.356206	0.0104818	0.145265	0.846028	0.770735	0.864881	0.0998517	0.583503
ENSECAP00000007282	High	20	CAPZB	0.882	0.879	1.008	0.889	0.894	0.935744	0.91829	0.946453	0.84436	0.902638	0.989159	0.98555	0.99921	0.992044	0.987766
ENSECAP00000007285	High	2	RPL35	1.937	2.756	1.095	1.342	1.15	0.284117	0.0033506	0.981925	0.295889	0.574418	0.863669	0.041288	0.99921	0.78113	0.96108
ENSECAP00000007286	High	5	CHORDC1	0.686	0.872	0.676	0.673	0.647	0.456497	0.967027	0.266618	0.396609	0.291977	0.93934	0.991157	0.794511	0.870325	0.788235
ENSECAP00000007296	High	4	TBCA	0.646	0.726	0.905	0.627	0.819	0.315005	0.525846	0.665702	0.103489	0.6985	0.876123	0.945655	0.975817	0.461292	0.98035
ENSECAP00000007297	High	12	PARVB	0.384	0.288	0.346	0.187	0.249	0.0156863	0.000100484	0.000342437	1.17195e-12	3.56387e-08	0.197111	0.00191925	0.00631936	8.13974e-11	1.8152e-06
ENSECAP00000007313	High	7	SET	0.781	0.819	1.733	0.682	1.178	0.708951	0.763363	0.0892697	0.165185	0.250622	0.965331	0.975592	0.458347	0.591938	0.741471
ENSECAP00000007315	High	1	CEP128	0.689	0.841	1.652	0.53	0.86	0.429399	0.784955	0.0740281	0.00671384	0.764195	0.93296	0.977871	0.405139	0.0700734	0.98035
ENSECAP00000007317	High	4	C9orf142	0.83	0.764	0.729	1.048	0.94	0.803638	0.775944	0.412294	0.761776	0.94795	0.979033	0.977871	0.905192	0.989893	0.993353
ENSECAP00000007326	Medium	1	MRPL12	0.851	1.131	0.55	0.773	1.355	0.783721	0.741244	0.224881	0.647234	0.497257	0.977567	0.971042	0.726905	0.984683	0.926899
ENSECAP00000007329	High	8	SNAP23	1.351	1.212	2.022	1.193	1.034	0.294729	0.245123	0.0242921	0.300703	0.543015	0.867313	0.760916	0.185207	0.78785	0.947494
ENSECAP00000007342	High	4	IRG1	1.335	1.023	0.633	0.78	0.725	0.519206	0.866818	0.334599	0.691317	0.606635	0.952008	0.983604	0.858699	0.989893	0.966121
ENSECAP00000007348	High	8	CLINT1	1.057	0.794	1.403	0.929	1.079	0.711268	0.764686	0.332162	0.881211	0.449289	0.965331	0.975652	0.858699	0.995669	0.91555
ENSECAP00000007351	High	2	LANCL1	0.909	1.03	1.053	0.803	0.574	0.947906	0.592549	0.985417	0.702739	0.155016	0.991783	0.945799	0.99921	0.989893	0.603631
ENSECAP00000007354	High	8	PLBD2	1.462	0.931	1.446	0.998	1.078	0.210357	0.807099	0.294901	0.690494	0.462401	0.807771	0.981749	0.827716	0.989893	0.920915
ENSECAP00000007364	High	6	CNRIP1	0.937	1.064	0.854	0.94	1.019	0.918325	0.477186	0.545147	0.945151	0.612693	0.985776	0.928491	0.939427	0.998274	0.969547
ENSECAP00000007368	High	2	Uncharacterized	1.17	0.746	0.395	0.605	4.445	0.655227	0.727448	0.0708713	0.383719	0.000923958	0.963028	0.966893	0.392929	0.861225	0.0150834
ENSECAP00000007417	High	2	SH3GLB1	0.321	0.67	1.253	0.255	2.047	0.0201729	0.481492	0.752386	0.000866827	0.113561	0.235322	0.932878	0.99411	0.013406	0.509755
ENSECAP00000007418	High	35	LTA4H	0.925	0.901	0.835	0.924	0.858	0.954838	0.994953	0.555661	0.994102	0.75642	0.993158	0.998089	0.946755	0.99915	0.98035
ENSECAP00000007420	High	4	VAMP8	1.499	1.79	1.218	1.508	1.18	0.175207	0.0123181	0.547027	0.0300572	0.241257	0.772208	0.114211	0.939588	0.213021	0.736328
ENSECAP00000007423	High	54	THBS1	0.239	0.293	0.558	0.221	0.333	0.000126747	1.47003e-05	0.0464679	3.37774e-12	4.05093e-06	0.00645565	0.000353177	0.299843	2.26368e-10	0.000141193
ENSECAP00000007425	High	3	RUFY3	0.716	0.862	1.308	0.329	0.875	0.589487	0.920801	0.744518	0.0258519	0.864982	0.963012	0.98555	0.993384	0.192503	0.986577
ENSECAP00000007434	High	4	GRHPR	1.18	1.433	0.551	1.135	0.936	0.638668	0.222061	0.120479	0.482522	0.979174	0.963028	0.723268	0.537653	0.919319	0.995858
ENSECAP00000007438	High	3	FCER1G	2.795	2.181	2.631	2.017	1.831	0.00122042	0.000673139	0.000778919	0.000148052	0.00057214	0.0347912	0.0106256	0.0127703	0.00302438	0.0102609
ENSECAP00000007455	High	5	Uncharacterized	0.447	0.167	0.359	0.679	0.366	0.0747083	1.09446e-06	0.0108039	0.336164	0.00303738	0.521729	3.48402e-05	0.102664	0.820017	0.0388053
ENSECAP00000007456	High	26	PGM2	1.339	1.2	0.907	1.099	0.981	0.263111	0.272071	0.763029	0.402549	0.767705	0.846028	0.788058	0.994308	0.871316	0.98035
ENSECAP00000007463	High	6	GLYR1	0.594	0.898	0.938	1.196	1.047	0.324158	0.989282	0.743249	0.471473	0.792975	0.886388	0.997376	0.993384	0.914145	0.982046
ENSECAP00000007479	High	22	AP2B1	0.995	0.979	0.883	0.97	0.831	0.839887	0.713143	0.632602	0.808873	0.666001	0.979266	0.965964	0.964316	0.989893	0.978435
ENSECAP00000007484	High	1	ANKRD44	0.591	0.7	0.664	0.783	0.99	0.216165	0.39785	0.165588	0.49062	0.674369	0.809891	0.899063	0.642833	0.925912	0.98035
ENSECAP00000007494	High	3	IGHE	1.261	0.866	0.812	4.262	1.572	0.610213	0.917967	0.61261	0.00423929	0.343057	0.963012	0.98555	0.959472	0.0492221	0.838437
ENSECAP00000007496	High	7	MYL12A	0.645	0.801	0.975	0.763	1.085	0.327673	0.644617	0.962747	0.347309	0.449562	0.888368	0.951483	0.99921	0.832845	0.91555
ENSECAP00000007497	High	8	ATP5H	0.548	0.457	0.685	0.576	0.824	0.205808	0.0206187	0.196343	0.0429524	0.632746	0.805947	0.166872	0.695901	0.274838	0.975089
ENSECAP00000007505	High	2	ATP2B1	1.343	2.844	1.538	1.547	2.242	0.522499	0.0411506	0.534254	0.350323	0.0887471	0.952008	0.261992	0.93847	0.836529	0.441813
ENSECAP00000007516	High	1	GZMB	13.606	4.833	4.187	9.022	1.664	2.12252e-12	7.79312e-11	4.76866e-06	1e-17	0.0103034	6.7567e-10	5.72495e-09	0.000165603	9.55e-16	0.0971824
ENSECAP00000007519	High	4	MCT4	2.863	3.814	4.364	1.672	1.744	0.00492514	7.78151e-06	0.000506832	0.0275467	0.0301596	0.0907958	0.000202213	0.00884063	0.199296	0.215426
ENSECAP00000007524	High	12	LRMP	0.68	0.794	0.805	0.748	0.865	0.415172	0.665033	0.45036	0.338474	0.809296	0.93296	0.956946	0.919181	0.822501	0.983638
ENSECAP00000007527	High	16	DNAJA2	0.606	0.684	0.829	0.946	0.846	0.304417	0.303638	0.504958	0.875867	0.738135	0.87333	0.813963	0.936833	0.995669	0.98035
ENSECAP00000007529	High	4	DNAJC3	0.511	0.459	0.513	0.793	0.817	0.224114	0.192094	0.137108	0.746848	0.781502	0.821177	0.669055	0.581946	0.989893	0.98051
ENSECAP00000007531	High	1	ARF1	1.187	0.586	0.995	0.984	0.722	0.672833	0.399182	0.861393	0.866752	0.616661	0.963028	0.899063	0.99921	0.99459	0.971964
ENSECAP00000007555	High	5	PRTN3	1.144	0.82	1.971	1.033	1.059	0.504306	0.711487	0.0163826	0.590348	0.518897	0.951467	0.965916	0.138455	0.97095	0.93818
ENSECAP00000007559	High	6	Uncharacterized	0.83	0.852	0.874	0.837	0.666	0.799007	0.824758	0.650854	0.624597	0.138449	0.977567	0.983604	0.971302	0.982282	0.571715
ENSECAP00000007580	High	10	PLIN3	0.635	0.787	1.42	0.967	1.104	0.287686	0.677001	0.286309	0.845743	0.399407	0.866004	0.956946	0.81925	0.992044	0.875979
ENSECAP00000007581	High	6	ITPR2	1.478	0.712	1.652	0.785	0.717	0.393577	0.676904	0.328706	0.729716	0.656634	0.922815	0.956946	0.854769	0.989893	0.975089
ENSECAP00000007582	High	14	YWHAE	0.901	0.922	1.027	0.719	0.814	0.984079	0.933098	0.895489	0.219475	0.582798	0.999267	0.98555	0.99921	0.683847	0.96108
ENSECAP00000007584	High	1	ANKRD44	0.622	0.583	0.859	0.681	1.159	0.351783	0.231707	0.599646	0.425879	0.571219	0.902859	0.733324	0.957267	0.8818	0.96108
ENSECAP00000007591	High	9	PRPF40A	0.978	0.716	0.708	0.721	0.7	0.905457	0.500306	0.268119	0.418486	0.32883	0.985611	0.935096	0.794511	0.87744	0.831696
ENSECAP00000007600	High	1	PGRMC1	1.664	1.172	4.559	2.324	3.004	0.28573	0.596298	0.000752562	0.0874367	0.00778236	0.863669	0.945799	0.0123913	0.421727	0.079241
ENSECAP00000007604	High	2	GOLGB1	0.803	0.649	0.84	0.882	0.796	0.72203	0.439958	0.625018	0.93073	0.801805	0.965331	0.911789	0.960019	0.998274	0.982632
ENSECAP00000007623	Medium	1	Uncharacterized	0.194	0.153	0.284	0.435	0.338	0.00377508	0.000865731	0.00500092	0.0886672	0.0672561	0.0767719	0.013389	0.0570254	0.425109	0.36846
ENSECAP00000007625	High	2	CSTF2	0.882	0.498	4.935	0.323	0.35	0.900519	0.285214	0.00108495	0.0213151	0.0581497	0.985611	0.797014	0.0167117	0.164161	0.334536
ENSECAP00000007633	High	6	B3GALTL	0.861	0.786	0.892	0.858	0.965	0.844436	0.734559	0.692755	0.880061	0.956544	0.979266	0.968929	0.987375	0.995669	0.994438
ENSECAP00000007634	High	4	YOD1	0.889	1.102	1.086	1.093	1.106	0.895983	0.632917	0.992876	0.62765	0.668179	0.984526	0.948976	0.99921	0.98406	0.979074
ENSECAP00000007635	High	2	SLC15A4	0.741	1.394	0.879	1.45	1.332	0.645286	0.466674	0.737339	0.296623	0.513441	0.963028	0.921766	0.993384	0.782528	0.935309
ENSECAP00000007637	High	8	HNRNPD	0.604	0.692	0.577	0.876	0.782	0.242421	0.305594	0.0613039	0.791303	0.463406	0.837992	0.815277	0.360278	0.989893	0.920915
ENSECAP00000007649	High	11	APOA1	1.144	1.015	1.163	0.962	0.962	0.570616	0.596242	0.676396	0.860886	0.738652	0.963012	0.945799	0.982446	0.993538	0.98035
ENSECAP00000007652	High	10	S100A12	0.494	0.721	0.905	0.864	0.726	0.0802979	0.385929	0.758173	0.738648	0.284826	0.534265	0.881201	0.994308	0.989893	0.777576
ENSECAP00000007655	High	4	SSH3	0.667	0.645	1.624	0.658	0.922	0.393402	0.355808	0.33374	0.308111	0.926137	0.922815	0.857342	0.858699	0.795798	0.98933
ENSECAP00000007656	High	7	RPS3A	0.691	1.126	1.4	1.286	1.122	0.492419	0.372512	0.333324	0.130273	0.36236	0.949724	0.868528	0.858699	0.511437	0.856193
ENSECAP00000007668	High	3	DTX3L	0.907	0.695	0.544	0.252	0.998	0.900811	0.498341	0.0722902	0.00048312	0.778634	0.985611	0.935096	0.398651	0.00835076	0.98035
ENSECAP00000007671	High	7	PARP4	0.874	1.6	0.744	1.355	0.869	0.881641	0.281507	0.493087	0.402813	0.909702	0.984329	0.795328	0.935105	0.871316	0.987766
ENSECAP00000007678	High	9	NCSTN	1.031	0.928	0.792	0.796	1.017	0.712072	0.915948	0.440564	0.46389	0.644576	0.965331	0.98555	0.918872	0.90994	0.975089
ENSECAP00000007703	High	14	SLC25A12	1.6	1.139	1.774	1.016	1.349	0.117994	0.369995	0.0725613	0.67244	0.0950616	0.642639	0.867497	0.398651	0.989893	0.457349
ENSECAP00000007714	High	12	PTPRE	1.274	0.826	1.336	1.174	0.659	0.425558	0.822103	0.604949	0.368096	0.249169	0.93296	0.983604	0.957267	0.850721	0.741471
ENSECAP00000007717	High	9	PSMA4	0.957	0.961	1.056	0.968	1.046	0.87732	0.809706	0.81901	0.825722	0.55482	0.984329	0.983522	0.99921	0.992044	0.950929
ENSECAP00000007722	High	20	SACM1L	1.795	1.299	1.187	1.267	1.107	0.049781	0.160926	0.524756	0.126093	0.396312	0.412502	0.619071	0.93847	0.510792	0.875122
ENSECAP00000007727	High	1	PABPC4	0.569	0.724	1.338	0.702	0.89	0.229726	0.549908	0.577645	0.462742	0.91297	0.828662	0.945799	0.954827	0.909738	0.987766
ENSECAP00000007728	High	17	ITGAL	1.514	1.253	1.174	1.234	1.355	0.182469	0.191677	0.657934	0.156592	0.0820934	0.779502	0.668683	0.973396	0.575175	0.416895
ENSECAP00000007735	High	6	SYPL1	1.947	1.767	1.979	1.617	1.307	0.0281832	0.00960924	0.0157147	0.00659222	0.109327	0.290972	0.0950966	0.133698	0.0691821	0.501118
ENSECAP00000007737	High	3	UQCRB	2.524	1.434	2.683	1.941	3.81	0.0795423	0.404914	0.101692	0.104855	0.00456819	0.534265	0.900856	0.500599	0.46474	0.0514763
ENSECAP00000007748	High	4	RAC1	1.374	1.168	1.365	1.47	1.306	0.23251	0.320561	0.336023	0.0241823	0.0958675	0.831283	0.828845	0.858699	0.181844	0.45949
ENSECAP00000007749	High	7	NUP210	1.341	1.166	1.205	1.565	0.731	0.445941	0.514273	0.792756	0.17764	0.554523	0.93934	0.93832	0.995509	0.615863	0.950929
ENSECAP00000007750	High	2	NFAM1	3.068	2.905	0.883	1.993	1.983	0.0126242	0.00040495	0.662491	0.0118697	0.0358421	0.175135	0.00672569	0.974599	0.109788	0.241051
ENSECAP00000007754	High	1	KRT28	0.745	0.862	2.741	1.69	1.614	0.600348	0.911375	0.047068	0.0290444	0.0673744	0.963012	0.98555	0.302693	0.20777	0.36846
ENSECAP00000007757	High	4	RPS19	1.308	1.072	1.052	1.319	0.632	0.275271	0.468253	0.897866	0.0824827	0.0895846	0.8563	0.922453	0.99921	0.408546	0.442944
ENSECAP00000007758	Medium	1	RAD1	0.769	0.773	0.852	0.914	0.993	0.635571	0.551683	0.603556	0.950945	0.724931	0.963028	0.945799	0.957267	0.998274	0.98035
ENSECAP00000007767	High	9	MAP2K2	0.922	0.932	1.066	1.16	0.866	0.999831	0.840387	0.895226	0.2733	0.781242	0.999941	0.983604	0.99921	0.757979	0.98051
ENSECAP00000007772	High	32	HIP1R	0.843	0.864	1.228	0.94	0.986	0.833494	0.865303	0.450448	0.936565	0.747043	0.979266	0.983604	0.919181	0.998274	0.98035
ENSECAP00000007789	High	2	PPP1R8	0.857	0.593	1.624	0.743	0.476	0.848336	0.414093	0.48338	0.643109	0.175705	0.979266	0.903389	0.932386	0.984683	0.629635
ENSECAP00000007790	High	5	PPIH	0.687	0.533	0.912	0.56	0.766	0.487923	0.216133	0.716221	0.203204	0.570788	0.949042	0.710402	0.990111	0.662412	0.96108
ENSECAP00000007802	High	7	CD46	1.418	1.04	1.233	1.063	1.1	0.23091	0.518592	0.689179	0.581281	0.365845	0.829656	0.939202	0.987375	0.969224	0.857084
ENSECAP00000007806	High	7	RAB1A	1.345	1.187	0.94	1.022	0.948	0.26181	0.291206	0.83425	0.62803	0.86566	0.846028	0.800869	0.99921	0.98406	0.986577
ENSECAP00000007809	High	2	ARPC5L	1.296	0.902	1.339	1.091	0.934	0.345418	0.923231	0.37974	0.44155	0.896098	0.902859	0.98555	0.882681	0.893373	0.987559
ENSECAP00000007810	High	11	UBE2N	0.924	0.925	1.154	0.867	1.082	0.915704	0.923534	0.616682	0.791898	0.424553	0.985776	0.98555	0.959472	0.989893	0.893549
ENSECAP00000007817	High	20	LPCAT2	1.474	1.435	1.592	1.288	1.254	0.197646	0.0939498	0.153711	0.145762	0.189728	0.793213	0.444169	0.620628	0.548582	0.659473
ENSECAP00000007833	High	15	CLIC1	1.03	0.948	0.877	0.941	0.885	0.715729	0.851315	0.677095	0.935437	0.865555	0.965331	0.983604	0.983087	0.998274	0.986577
ENSECAP00000007841	High	7	THY1	1.837	1.458	1.235	1.655	1.415	0.0425711	0.0645864	0.438162	0.00464812	0.0499608	0.368852	0.350455	0.918872	0.0534813	0.302498
ENSECAP00000007847	Medium	1	AKAP1	1.119	2.576	1.366	0.852	1.082	0.546331	5.28973e-05	0.260759	0.688341	0.45666	0.957748	0.00109819	0.782942	0.989893	0.920064
ENSECAP00000007852	High	4	PTGES3L-AARSD1	0.869	2.525	2.256	1.193	0.908	0.841841	0.000123769	0.00939685	0.277609	0.955443	0.979266	0.0022622	0.0934791	0.761281	0.994438
ENSECAP00000007853	High	19	STAT1	1.246	1.14	1.36	1.007	0.932	0.397479	0.360634	0.347024	0.711922	0.875105	0.922815	0.862776	0.860892	0.989893	0.986577
ENSECAP00000007854	High	13	CA1	2.088	1.924	3.837	2.055	3.884	0.0165498	0.003522	2.37227e-06	0.000102972	5.89537e-11	0.204597	0.0421757	8.46922e-05	0.00214948	4.59598e-09
ENSECAP00000007856	High	5	PGP	0.465	0.435	0.826	0.676	0.699	0.0526598	0.0164673	0.472558	0.162911	0.289484	0.429063	0.142319	0.931617	0.586541	0.784275
ENSECAP00000007861	High	7	DCXR	1.267	1.361	1.273	1.067	1.083	0.474387	0.289408	0.622434	0.521116	0.580704	0.941438	0.800869	0.959472	0.945235	0.96108
ENSECAP00000007870	High	30	SYK	0.814	0.883	0.842	0.838	0.784	0.827942	0.933776	0.527682	0.668823	0.470866	0.979266	0.98555	0.93847	0.989893	0.924037
ENSECAP00000007886	High	11	GRB2	0.614	0.732	1.34	0.594	0.984	0.26169	0.419424	0.290526	0.0310217	0.755894	0.846028	0.906222	0.8233	0.219044	0.98035
ENSECAP00000007889	High	3	PBDC1	0.449	0.534	0.239	0.615	0.194	0.0617331	0.0430685	2.95137e-06	0.0472299	1.53877e-13	0.470513	0.270595	0.000104391	0.289596	1.5072e-11
ENSECAP00000007890	High	3	MMS19	0.985	1.609	1.858	1.062	1.361	0.874578	0.0759591	0.197914	0.541214	0.318641	0.984329	0.386087	0.695901	0.955781	0.818017
ENSECAP00000007897	High	6	Uncharacterized	0.361	0.401	0.385	0.465	0.39	0.0120045	0.00612874	0.00735935	0.00752158	0.000625545	0.169215	0.0641419	0.0768107	0.0771012	0.0111143
ENSECAP00000007901	Medium	1	BDH2	1.347	2.554	0.171	1.11	1.084	0.519842	0.0744455	0.000670497	0.802502	0.7612	0.952008	0.383781	0.0112832	0.989893	0.98035
ENSECAP00000007915	High	6	SAR1A	1.712	0.844	0.771	0.952	0.978	0.0957151	0.931662	0.335284	0.794252	0.815377	0.582213	0.98555	0.858699	0.989893	0.98458
ENSECAP00000007924	High	7	SCRN2	0.798	0.767	4.278	0.957	1.483	0.6803	0.661059	0.00125786	0.772498	0.140318	0.963028	0.956946	0.0186966	0.989893	0.57574
ENSECAP00000007934	High	10	BUB3	0.623	0.45	1.071	0.749	0.666	0.290593	0.0234418	0.993244	0.476422	0.231069	0.867313	0.181638	0.99921	0.915792	0.722327
ENSECAP00000007942	High	5	LIMK2	0.668	0.373	5.162	0.905	0.771	0.432095	0.00595222	0.000123326	0.969024	0.537056	0.93296	0.0626376	0.00260279	0.998274	0.944112
ENSECAP00000007955	High	1	LHPP	1.045	0.528	0.495	0.837	1.606	0.84734	0.276668	0.0929094	0.8284	0.278314	0.979266	0.792555	0.467857	0.992044	0.769153
ENSECAP00000007957	High	1	PCNP	0.375	0.251	0.949	1.328	1.563	0.0751827	0.0199895	0.858352	0.514958	0.347087	0.522351	0.16305	0.99921	0.940562	0.840214
ENSECAP00000007958	High	29	P4HB	0.666	0.75	0.898	0.667	0.678	0.409345	0.476913	0.718247	0.11064	0.156853	0.928037	0.928491	0.990111	0.477026	0.608921
ENSECAP00000007961	High	2	NDUFV2	0.565	0.43	1.091	0.535	0.68	0.280724	0.174408	0.995609	0.159831	0.49951	0.862031	0.644956	0.999388	0.579362	0.926899
ENSECAP00000007968	High	6	ITPRIP	1.418	0.671	0.986	1.069	1.704	0.475616	0.60528	0.866356	0.7635	0.230344	0.941438	0.947223	0.99921	0.989893	0.720651
ENSECAP00000007969	High	13	USP7	1.129	1.137	1.248	0.948	0.761	0.576618	0.364986	0.484927	0.895838	0.473498	0.963012	0.866478	0.932739	0.997833	0.924918
ENSECAP00000007976	High	7	GNAI3	1.271	1.4	1.227	1.227	0.992	0.331676	0.0908928	0.45204	0.169742	0.725971	0.891775	0.435101	0.919181	0.601496	0.98035
ENSECAP00000007984	High	7	PLCL2	0.975	1.203	0.885	1.16	1.974	0.966365	0.560465	0.63201	0.377173	0.109423	0.996629	0.945799	0.964316	0.856797	0.501118
ENSECAP00000007995	High	8	IRF5	0.785	0.959	1.052	0.85	0.943	0.681947	0.843568	0.964546	0.911611	0.993289	0.963028	0.983604	0.99921	0.998274	0.999698
ENSECAP00000007999	High	24	DPYSL2	0.396	0.501	0.806	0.575	0.63	0.0320303	0.0261208	0.444653	0.031524	0.105246	0.309592	0.19518	0.918872	0.221622	0.487641
ENSECAP00000008007	High	21	FGA	0.29	0.352	0.486	0.28	0.426	0.0010623	0.000283747	0.0134867	5.84361e-09	0.000484832	0.0305111	0.00486059	0.119534	2.62619e-07	0.00903443
ENSECAP00000008012	High	17	IFIT4	1.735	2.103	1.528	1.641	1.497	0.0622605	0.00111497	0.129959	0.00529759	0.0265668	0.47096	0.0165727	0.559689	0.0593454	0.199774
ENSECAP00000008015	High	2	NEDD4	0.856	1.6	1.271	0.774	0.832	0.829864	0.173522	0.69379	0.669679	0.720703	0.979266	0.644171	0.987375	0.989893	0.98035
ENSECAP00000008022	High	2	UEVLD	0.673	2.176	0.806	2.561	0.836	0.525735	0.127562	0.62043	0.0704275	0.796341	0.952008	0.530812	0.959472	0.373429	0.982046
ENSECAP00000008024	High	3	RPL15	1.858	2.397	0.839	4.712	3.199	0.172681	0.0144436	0.583271	0.000202614	0.0138789	0.767822	0.127424	0.956426	0.00381273	0.121685
ENSECAP00000008026	High	7	Uncharacterized	0.759	0.836	0.89	0.758	0.732	0.607855	0.76757	0.715163	0.333347	0.302497	0.963012	0.97566	0.990111	0.814977	0.8019
ENSECAP00000008028	High	3	LSM4	0.445	0.77	1.473	1.11	1.357	0.111402	0.67763	0.44914	0.458453	0.221466	0.633265	0.956946	0.919181	0.903658	0.708544
ENSECAP00000008035	High	8	PYCARD	0.757	0.676	1.129	0.695	0.955	0.569313	0.349674	0.757744	0.236966	0.862357	0.963012	0.851071	0.994308	0.708303	0.986577
ENSECAP00000008037	High	6	ACP1	0.626	0.772	2.105	0.963	0.927	0.273054	0.67121	0.0182606	0.839162	0.966836	0.85593	0.956946	0.149369	0.992044	0.994438
ENSECAP00000008042	High	5	NUP205	1.247	1.493	0.687	1.372	2.121	0.628244	0.362941	0.352403	0.381746	0.111196	0.963028	0.864921	0.864881	0.85831	0.505077
ENSECAP00000008049	Medium	1	Uncharacterized	1.958	0.982	1.369	1.805	1.334	0.179666	0.895273	0.688209	0.23021	0.481045	0.779502	0.98555	0.987375	0.697384	0.925748
ENSECAP00000008056	High	16	HBB	1.296	1.407	1.486	1.534	1.327	0.305096	0.0870071	0.155979	0.0138799	0.0949429	0.87333	0.425022	0.625613	0.121888	0.457349
ENSECAP00000008058	High	6	CARKD	0.76	0.951	0.868	0.808	0.63	0.616158	0.872792	0.681111	0.75779	0.34788	0.963028	0.984081	0.984201	0.989893	0.840214
ENSECAP00000008066	High	3	DR1	1.042	0.273	0.727	0.647	0.64	0.83019	0.000938997	0.346202	0.314219	0.285179	0.979266	0.014234	0.860892	0.804626	0.777576
ENSECAP00000008072	High	2	RHEB	1.273	1.405	1.543	1.931	0.219	0.57605	0.419782	0.465052	0.0478011	0.00313335	0.963012	0.906482	0.926224	0.29166	0.0396338
ENSECAP00000008074	High	11	HMGB2	0.693	0.925	0.946	0.995	1.129	0.438318	0.923315	0.878093	0.722748	0.349662	0.933319	0.98555	0.99921	0.989893	0.843303
ENSECAP00000008091	High	19	TAGLN2	0.585	0.599	0.943	0.726	0.681	0.207685	0.113583	0.869373	0.236907	0.172928	0.807771	0.493052	0.99921	0.708303	0.624372
ENSECAP00000008115	High	24	SERPINB1	0.825	0.699	0.822	0.809	1.066	0.784008	0.323531	0.52034	0.514855	0.500938	0.977567	0.829455	0.93847	0.940562	0.926899
ENSECAP00000008127	High	6	Uncharacterized	1.163	0.882	0.884	0.852	1.181	0.474925	0.927983	0.696311	0.688974	0.254004	0.941438	0.98555	0.987375	0.989893	0.745806
ENSECAP00000008133	High	30	CLIP1	0.755	0.793	0.847	0.81	0.879	0.583922	0.76202	0.57563	0.739574	0.834914	0.963012	0.975151	0.954745	0.989893	0.986111
ENSECAP00000008136	High	6	RHOC	1.645	1.585	1.311	1.538	1.604	0.0869252	0.0299839	0.325776	0.0133493	0.0114156	0.554348	0.21409	0.854769	0.118271	0.105332
ENSECAP00000008148	High	18	ARHGAP1	1.178	0.988	1.126	1.067	1.165	0.499837	0.679432	0.764087	0.493021	0.290114	0.949724	0.956946	0.994308	0.927297	0.785426
ENSECAP00000008154	High	25	ACSL1	1.128	1.052	0.824	0.978	0.829	0.575728	0.514967	0.483236	0.762136	0.640032	0.963012	0.93832	0.932386	0.989893	0.975089
ENSECAP00000008166	High	4	MTA2	0.455	0.414	4.447	1.604	1.036	0.157159	0.15151	0.0137132	0.228558	0.816132	0.738434	0.594827	0.12126	0.695136	0.98458
ENSECAP00000008169	High	5	GPS1	1.202	0.904	0.871	0.796	0.87	0.521356	0.938803	0.62288	0.691878	0.830493	0.952008	0.98555	0.959472	0.989893	0.985756
ENSECAP00000008181	High	5	TCERG1	0.658	0.377	0.788	0.843	0.57	0.362939	0.0160182	0.402472	0.848196	0.119833	0.904846	0.138752	0.902464	0.992044	0.523155
ENSECAP00000008217	High	13	MAPRE1	0.656	0.655	0.87	0.763	0.75	0.352598	0.216282	0.656065	0.349043	0.356066	0.902859	0.710402	0.972811	0.836477	0.847458
ENSECAP00000008228	High	10	YARS	0.882	0.903	0.908	1.076	0.829	0.841895	0.973429	0.687077	0.608258	0.699145	0.979266	0.993949	0.987375	0.973853	0.98035
ENSECAP00000008233	High	4	P2RX1	1.49	1.22	2.084	1.225	2.022	0.353731	0.483631	0.126715	0.424901	0.0301876	0.902859	0.932915	0.55194	0.8818	0.215426
ENSECAP00000008235	High	3	KRT75	0.651	0.869	1.195	0.495	0.732	0.359372	0.986247	0.644447	0.0123213	0.406285	0.904846	0.996683	0.969659	0.112872	0.880457
ENSECAP00000008238	High	6	ERLIN2	1.48	1.259	0.74	0.915	0.826	0.33704	0.48158	0.358595	0.996731	0.71023	0.896583	0.932878	0.866688	0.99915	0.98035
ENSECAP00000008248	High	6	SGTA	0.919	0.939	1.022	0.56	1.31	0.942497	0.945731	0.918816	0.197567	0.363611	0.991783	0.98555	0.99921	0.652295	0.856193
ENSECAP00000008266	High	1	PRDX4	0.29	0.336	0.725	0.418	0.232	0.033566	0.0692566	0.508858	0.0522529	0.000867783	0.314561	0.366427	0.93847	0.308943	0.0144127
ENSECAP00000008268	High	3	RIPK1	0.989	0.437	0.954	1.808	1.225	0.936203	0.204019	0.812473	0.113721	0.583014	0.989159	0.690302	0.99921	0.483218	0.96108
ENSECAP00000008276	High	11	U2AF2	0.635	0.687	0.718	0.635	0.829	0.332841	0.420275	0.243961	0.122653	0.738939	0.891775	0.906562	0.756438	0.501375	0.98035
ENSECAP00000008285	High	11	SASH3	0.846	0.795	1.796	0.718	1.053	0.841605	0.624022	0.0422206	0.217298	0.53517	0.979266	0.948976	0.282298	0.680951	0.942531
ENSECAP00000008291	High	12	PGLS	0.688	0.71	0.841	0.889	0.685	0.428215	0.355507	0.573139	0.845368	0.182685	0.93296	0.857342	0.953975	0.992044	0.647363
ENSECAP00000008293	High	11	RP2	0.969	1.124	0.866	1.011	1.124	0.812357	0.36295	0.603503	0.655576	0.339437	0.979156	0.864921	0.957267	0.988669	0.833859
ENSECAP00000008295	High	10	GMFG	0.752	0.68	0.668	0.885	0.694	0.589789	0.275295	0.171925	0.830499	0.202518	0.963012	0.791888	0.651213	0.992044	0.688679
ENSECAP00000008304	High	2	TOMM22	0.664	1.284	0.767	1.265	0.592	0.500249	0.404744	0.529748	0.43366	0.421201	0.949724	0.900856	0.93847	0.891113	0.889436
ENSECAP00000008306	High	4	NUCKS1	0.454	0.55	1.061	0.553	0.701	0.0425821	0.0937431	0.898793	0.0532779	0.308492	0.368852	0.443741	0.99921	0.311672	0.804944
ENSECAP00000008309	High	4	NECAP2	0.598	0.767	1.268	0.74	0.726	0.235265	0.676646	0.630069	0.484094	0.387616	0.834832	0.956946	0.963516	0.921014	0.874791
ENSECAP00000008310	Medium	1	RAD51AP1	1.089	0.81	1.63	1	0.903	0.656862	0.787775	0.121727	0.724673	0.925757	0.963028	0.977871	0.540066	0.989893	0.989201
ENSECAP00000008312	High	10	PITPNB	0.861	0.863	1.295	0.92	0.865	0.916958	0.86457	0.365814	0.988475	0.806774	0.985776	0.983604	0.87216	0.99915	0.983638
ENSECAP00000008315	High	1	MCTP1	0.805	0.411	0.876	0.323	1.062	0.699396	0.0120357	0.635896	0.00452455	0.736366	0.965331	0.111891	0.965417	0.0522169	0.98035
ENSECAP00000008318	High	6	WASF2	0.945	0.637	2.766	0.862	0.941	0.949343	0.314359	0.0012112	0.892526	0.83171	0.991928	0.823064	0.0182876	0.997574	0.985756
ENSECAP00000008335	High	1	EXOC3	1.212	0.978	0.247	0.752	0.483	0.715802	0.886963	0.00197487	0.640115	0.186106	0.965331	0.98555	0.0266573	0.984683	0.653202
ENSECAP00000008339	High	5	LYPLA2	0.685	0.558	1.151	1.725	1.061	0.417413	0.122441	0.693177	0.0091327	0.590813	0.93296	0.516254	0.987375	0.0903806	0.963386
ENSECAP00000008340	High	3	CDC5L	0.953	0.686	0.808	0.798	1.07	0.991533	0.524267	0.533832	0.708088	0.739047	0.999793	0.945407	0.93847	0.989893	0.98035
ENSECAP00000008359	High	6	YKT6	1.063	1.198	0.395	1.019	0.659	0.801797	0.366381	0.0269113	0.641603	0.304875	0.978395	0.866478	0.200194	0.984683	0.80319
ENSECAP00000008362	High	53	ACLY	1.059	0.955	0.841	0.95	0.821	0.655493	0.82708	0.574458	0.898668	0.609637	0.963028	0.983604	0.954099	0.998274	0.967517
ENSECAP00000008366	Medium	1	PRRG1	1.522	0.747	0.136	1.142	0.775	0.356889	0.687208	0.000372326	0.557406	0.664194	0.902859	0.956946	0.00680519	0.960439	0.977076
ENSECAP00000008374	High	17	H2AFY	1.376	1.274	0.876	1.385	1.307	0.231087	0.183567	0.672858	0.0497292	0.109757	0.829656	0.657811	0.979652	0.297751	0.501118
ENSECAP00000008380	High	4	TIAL1	0.858	0.543	1.609	0.962	1.255	0.855601	0.181278	0.444732	0.881362	0.389407	0.980817	0.655844	0.918872	0.995669	0.874791
ENSECAP00000008397	High	5	HSD17B12	1.393	1.277	3.763	1.532	1.554	0.255191	0.166398	9.00885e-05	0.0346864	0.0921404	0.842417	0.629905	0.00204844	0.237459	0.450639
ENSECAP00000008399	High	2	LSM1	0.62	0.669	1.032	0.63	0.862	0.319488	0.302734	0.997504	0.0827788	0.771416	0.880552	0.812697	0.999388	0.408546	0.98035
ENSECAP00000008406	High	26	FGB	0.466	0.426	0.411	0.35	0.466	0.0557063	0.00376683	0.00222749	2.28439e-06	0.00207026	0.443329	0.0442747	0.0291404	6.81749e-05	0.0287578
ENSECAP00000008415	High	3	EHBP1L1	1.259	1.104	1.465	0.807	1.344	0.597973	0.721448	0.604273	0.767294	0.470414	0.963012	0.966292	0.957267	0.989893	0.923897
ENSECAP00000008426	High	6	NFATC2IP	0.745	0.531	1.397	0.435	1.692	0.61185	0.352364	0.670412	0.101385	0.247977	0.963012	0.851919	0.978604	0.4551	0.741471
ENSECAP00000008443	High	20	DDX3X	0.842	0.861	1.164	0.977	0.945	0.768772	0.925916	0.653923	0.806909	0.828717	0.974356	0.98555	0.972736	0.989893	0.985756
ENSECAP00000008449	Medium	1	STK36	1.47	0.931	3.596	0.902	1.516	0.369933	0.948549	0.00983861	0.971227	0.250069	0.905232	0.98555	0.0944308	0.998274	0.741471
ENSECAP00000008456	High	2	ALDH3A1	0.342	0.134	0.534	0.122	0.083	0.0108726	2.64505e-10	0.0690728	4.98934e-12	1e-17	0.157465	1.57876e-08	0.387457	3.23039e-10	1.46923e-15
ENSECAP00000008459	High	4	FKBP2	0.716	0.739	0.732	0.801	1.229	0.505365	0.627222	0.311007	0.701571	0.248434	0.951467	0.948976	0.836451	0.989893	0.741471
ENSECAP00000008461	High	2	S100A9	4.579	4.637	14.86	12.223	1.396	3.26463e-06	2.84817e-10	1e-17	1e-17	0.0576084	0.000346413	1.64849e-08	1.73636e-15	9.55e-16	0.333936
ENSECAP00000008477	High	3	AAMDC	0.731	0.976	1.32	0.795	0.6	0.561885	0.863206	0.669659	0.734054	0.36829	0.963012	0.983604	0.978604	0.989893	0.857084
ENSECAP00000008483	High	8	RAB27A	1.209	1.075	0.788	0.909	0.957	0.409357	0.499468	0.429232	0.930131	0.853258	0.928037	0.935096	0.917072	0.998274	0.986577
ENSECAP00000008484	High	10	PPP3CA	1.277	1.306	1.163	1.195	0.894	0.325018	0.154496	0.571994	0.212114	0.900423	0.886736	0.600976	0.95367	0.671488	0.987766
ENSECAP00000008491	High	2	GOLGA5	0.307	0.323	0.639	0.225	0.746	0.00187047	7.64301e-05	0.12882	6.18661e-12	0.343277	0.0467006	0.0015286	0.557112	3.87424e-10	0.838438
ENSECAP00000008495	Medium	1	BLOC1S5	0.585	0.93	0.734	0.731	0.631	0.395342	0.958464	0.469152	0.598464	0.407527	0.922815	0.988561	0.929436	0.97095	0.880807
ENSECAP00000008516	High	2	OSBPL2	0.5	0.856	1.141	0.761	1.374	0.0855177	0.83909	0.725226	0.37171	0.0676153	0.549619	0.983604	0.993384	0.853768	0.36846
ENSECAP00000008530	High	2	RER1	2.393	1.745	0.615	1.234	1.965	0.0273773	0.0502099	0.291726	0.391051	0.0238349	0.286728	0.30205	0.824256	0.865478	0.183912
ENSECAP00000008536	High	4	GPR97	0.952	0.808	1.438	1.027	0.981	0.93913	0.745049	0.26895	0.656017	0.70956	0.990195	0.971733	0.794511	0.988945	0.98035
ENSECAP00000008549	High	3	PPP1CA	0.672	0.689	1.539	1.087	0.734	0.455269	0.331691	0.165975	0.418878	0.306247	0.93934	0.83579	0.643681	0.877736	0.80319
ENSECAP00000008555	High	4	ACTN2	0.691	1.202	0.539	0.988	0.761	0.434554	0.269338	0.0349608	0.750273	0.391696	0.93296	0.786174	0.245046	0.989893	0.875122
ENSECAP00000008564	High	5	EIF6	0.603	0.677	1.182	0.536	0.74	0.258601	0.517703	0.8788	0.133105	0.485271	0.84392	0.939061	0.99921	0.518309	0.925748
ENSECAP00000008570	High	3	TTC39C	0.29	0.114	0.808	0.532	0.171	0.00213006	5.66214e-14	0.449011	0.0120555	7.54952e-15	0.0521592	5.84577e-12	0.919181	0.110796	9.61305e-13
ENSECAP00000008580	High	1	ZKSCAN8	1.01	1.59	2.337	1.313	1.073	0.728062	0.0291303	0.00444347	0.0918196	0.468465	0.965331	0.209169	0.0514365	0.433561	0.921632
ENSECAP00000008587	High	3	UBE2L6	3.607	0.825	1.39	1.112	1.262	0.0203288	0.818756	0.607019	0.764294	0.558805	0.235322	0.983604	0.957267	0.989893	0.955522
ENSECAP00000008588	High	1	KRT40	0.055	0.871	2	0.969	1.296	6.03468e-07	0.898189	0.242672	0.991803	0.537754	8.53796e-05	0.98555	0.753053	0.99915	0.944468
ENSECAP00000008597	High	6	DNAJA1	0.959	1.144	1.036	1.118	1.193	0.886466	0.330513	0.983528	0.373468	0.210222	0.984329	0.835352	0.99921	0.853768	0.697621
ENSECAP00000008608	High	26	SLK	0.865	0.977	1.303	1.025	1.024	0.894142	0.674816	0.441132	0.64531	0.606351	0.984329	0.956946	0.918872	0.984683	0.966121
ENSECAP00000008620	High	18	MGAM	1.154	1.529	1.514	1.192	1.478	0.533679	0.0541797	0.178412	0.264706	0.0402588	0.952008	0.314176	0.660185	0.752892	0.262438
ENSECAP00000008632	High	1	ENSECAP00000008632	0.538	0.046	0.17	0.734	1.365	0.175335	1e-17	4.55014e-09	0.287518	0.117025	0.772208	1.528e-15	2.51906e-07	0.775948	0.519767
ENSECAP00000008635	High	2	RPL35A	1.84	0.967	1.453	2.228	2.81	0.194057	0.875625	0.526377	0.0558289	0.021642	0.787776	0.984659	0.93847	0.322642	0.170459
ENSECAP00000008636	High	8	CD44	1.82	1.352	2.823	1.652	1.375	0.0453559	0.119575	0.000261007	0.0047837	0.0671958	0.382748	0.507832	0.00498524	0.0547118	0.36846
ENSECAP00000008642	High	13	MAPK1	1.01	0.951	0.79	0.887	0.873	0.815424	0.786588	0.388809	0.861368	0.889058	0.979156	0.977871	0.892387	0.993538	0.987559
ENSECAP00000008649	High	14	ROCK2	0.905	0.824	1.161	0.726	0.814	0.995837	0.725068	0.576656	0.236826	0.582191	0.999941	0.966292	0.954745	0.708303	0.96108
ENSECAP00000008652	High	1	LST1	1.386	1.251	0.231	0.294	1.419	0.429024	0.548219	0.00555198	0.0164047	0.441792	0.93296	0.945799	0.0618885	0.135641	0.908312
ENSECAP00000008676	High	6	Uncharacterized	1.062	0.666	1.404	0.85	1.472	0.704071	0.338391	0.327035	0.804846	0.0446364	0.965331	0.842631	0.854769	0.989893	0.28451
ENSECAP00000008681	High	1	GC	0.256	1.183	1.729	0.53	0.591	0.0148879	0.646881	0.347112	0.255831	0.420183	0.190845	0.954086	0.860892	0.740922	0.889119
ENSECAP00000008690	High	2	AP3S1	0.496	1.545	0.852	0.223	0.256	0.164837	0.094666	0.647955	4.88049e-05	4.10427e-05	0.755008	0.447001	0.971152	0.0011231	0.00111194
ENSECAP00000008698	High	2	NDUFAB1	1.013	1.725	0.505	2.2	1.386	0.812076	0.0557185	0.0457709	0.014339	0.156819	0.979156	0.318153	0.297861	0.125057	0.608921
ENSECAP00000008703	High	5	FAM107B	0.675	0.993	0.917	0.812	1.28	0.368364	0.653767	0.738155	0.586683	0.124604	0.905232	0.956487	0.993384	0.97095	0.533617
ENSECAP00000008708	High	7	MRI1	0.699	0.832	0.744	0.962	0.966	0.432441	0.861764	0.270663	0.855674	0.751874	0.93296	0.983604	0.797787	0.993344	0.98035
ENSECAP00000008720	High	11	PGAM4	0.896	0.986	1.213	0.929	0.95	0.971602	0.733735	0.477	0.983001	0.878225	0.997396	0.968643	0.932386	0.998274	0.986577
ENSECAP00000008736	High	11	TCIRG1	1.539	1.461	0.988	1.126	0.976	0.171421	0.0747539	0.912698	0.368096	0.783617	0.767413	0.384333	0.99921	0.850721	0.98051
ENSECAP00000008739	High	2	ADGRE5	0.961	1.12	1.46	0.955	1.124	0.905335	0.372314	0.30094	0.884532	0.368561	0.985611	0.868528	0.831924	0.995669	0.857084
ENSECAP00000008741	High	7	PGLYRP1	0.587	0.793	0.771	0.915	0.951	0.210521	0.617192	0.366428	0.955797	0.876454	0.807771	0.947271	0.87216	0.998274	0.986577
ENSECAP00000008770	Medium	2	TRIM28	0.636	0.877	1.812	0.727	0.773	0.414342	0.956046	0.373655	0.552969	0.699925	0.93296	0.987854	0.876221	0.958849	0.98035
ENSECAP00000008771	High	15	OLFM4	1.569	1.03	1.34	1.079	0.979	0.115384	0.611872	0.290218	0.45311	0.77368	0.642516	0.947271	0.8233	0.900094	0.98035
ENSECAP00000008778	High	1	SLC25A31	0.874	1.276	1.116	0.661	1.053	0.880514	0.573653	0.879563	0.464883	0.783179	0.984329	0.945799	0.99921	0.910429	0.98051
ENSECAP00000008781	High	8	PPME1	1.252	0.754	2.021	0.954	0.985	0.396159	0.602725	0.0841064	0.785305	0.68966	0.922815	0.946168	0.441328	0.989893	0.98035
ENSECAP00000008784	High	12	DYNC1LI1	0.761	0.806	0.911	0.854	0.904	0.613155	0.663273	0.729095	0.6971	0.942324	0.963012	0.956946	0.993384	0.989893	0.993289
ENSECAP00000008786	High	3	TMEM55B	1.936	2.03	2.269	1.646	1.555	0.090479	0.0113226	0.119446	0.0405672	0.100983	0.565679	0.107308	0.53429	0.265354	0.474485
ENSECAP00000008796	High	1	Uncharacterized	0.591	0.648	0.407	0.762	0.688	0.219102	0.201742	0.00202791	0.345704	0.189703	0.815754	0.68716	0.0272769	0.830387	0.659473
ENSECAP00000008798	High	5	CYBA	2.255	1.637	1.298	1.298	1.451	0.0088696	0.0217147	0.342878	0.0995704	0.0378454	0.141174	0.172096	0.860892	0.45227	0.250989
ENSECAP00000008799	High	9	PAFAH1B3	1.029	1.12	1.985	1.116	1.06	0.77531	0.376647	0.0292597	0.41158	0.526122	0.976422	0.871585	0.212899	0.876405	0.939002
ENSECAP00000008801	High	4	TBCD	1.154	0.632	1.139	0.645	0.557	0.727086	0.400948	0.914367	0.41062	0.260488	0.965331	0.899171	0.99921	0.875806	0.752652
ENSECAP00000008805	High	7	ETHE1	0.495	0.466	1.668	0.642	0.774	0.0880152	0.0262337	0.232067	0.130537	0.57688	0.557576	0.195347	0.735071	0.511437	0.96108
ENSECAP00000008815	High	7	HMHA1	0.895	0.782	1.072	0.812	0.98	0.957961	0.726244	0.940786	0.598642	0.73452	0.993835	0.966292	0.99921	0.97095	0.98035
ENSECAP00000008816	High	12	CCDC22	1.103	0.843	0.959	0.75	0.87	0.743775	0.886692	0.818445	0.593482	0.821852	0.966286	0.98555	0.99921	0.97095	0.98512
ENSECAP00000008826	High	19	NSF	0.838	0.68	0.668	0.716	0.641	0.82606	0.36782	0.174967	0.396632	0.239117	0.979266	0.866793	0.655704	0.870325	0.733089
ENSECAP00000008838	High	10	PSMD3	1.188	1.009	1.2	0.971	1.127	0.505623	0.633108	0.620096	0.777378	0.336876	0.951467	0.948976	0.959472	0.989893	0.831696
ENSECAP00000008850	High	2	DENND1C	1.177	0.889	0.906	1.342	1.755	0.643927	0.982182	0.702501	0.430716	0.170892	0.963028	0.995544	0.987375	0.886018	0.620267
ENSECAP00000008852	High	8	PPID	0.828	0.885	0.744	0.844	0.885	0.797431	0.945612	0.354355	0.853494	0.905066	0.977567	0.98555	0.864881	0.993344	0.987766
ENSECAP00000008853	High	5	RPS4	1.107	0.942	1.037	1.181	1.717	0.649434	0.806737	0.936272	0.35326	0.060773	0.963028	0.981749	0.99921	0.839735	0.347015
ENSECAP00000008861	High	2	LRRK2	1.494	0.635	1.389	1.025	1.089	0.437828	0.539366	0.620396	0.851955	0.767858	0.933299	0.945799	0.959472	0.993344	0.98035
ENSECAP00000008862	High	7	STRN3	0.562	0.044	11.418	1.07	0.804	0.162674	1e-17	1.31705e-09	0.52474	0.640199	0.748694	1.528e-15	8.11474e-08	0.948016	0.975089
ENSECAP00000008876	Medium	2	CNOT1	1.59	2.17	3.111	0.321	0.813	0.361564	0.135595	0.0394144	0.0341016	0.814006	0.904846	0.553981	0.266483	0.23595	0.98458
ENSECAP00000008880	High	1	Uncharacterized	0.6	0.58	2.276	1.139	0.859	0.400377	0.38135	0.169305	0.689675	0.915198	0.92297	0.875604	0.649762	0.989893	0.987766
ENSECAP00000008883	High	1	AGPAT2	1.681	2.506	0.579	3.499	1.06	0.200514	0.00343443	0.251172	0.000400011	0.775866	0.795971	0.0419154	0.772525	0.00710716	0.98035
ENSECAP00000008885	High	6	UPF1	0.786	1.211	0.962	0.818	1.374	0.650248	0.263419	0.829471	0.598097	0.0690097	0.963028	0.780427	0.99921	0.97095	0.37252
ENSECAP00000008897	High	11	MDH1	0.887	0.649	0.771	0.962	0.974	0.960954	0.203562	0.385237	0.849656	0.75127	0.994425	0.690302	0.888743	0.992242	0.98035
ENSECAP00000008898	High	5	Uncharacterized	0.888	0.567	0.722	0.63	1.223	0.891064	0.41694	0.447527	0.410211	0.603009	0.984329	0.904435	0.919181	0.875806	0.964683
ENSECAP00000008902	Medium	1	UFD1L	0.844	0.586	1.107	0.88	0.152	0.775978	0.310113	0.981984	0.944204	8.15049e-05	0.976422	0.819815	0.99921	0.998274	0.00197056
ENSECAP00000008911	High	2	CRYZL1	0.784	0.803	1.092	1.043	0.678	0.622059	0.733298	0.83325	0.599091	0.242311	0.963028	0.968603	0.99921	0.97095	0.736554
ENSECAP00000008913	High	5	AHCY	1.264	0.955	0.869	0.919	0.822	0.340533	0.829009	0.653486	0.975063	0.612087	0.901982	0.983604	0.972736	0.998274	0.96899
ENSECAP00000008924	High	3	VPS37B	0.666	0.605	0.659	0.636	0.459	0.53466	0.431331	0.365859	0.389578	0.176387	0.952008	0.910043	0.87216	0.865364	0.631489
ENSECAP00000008934	High	3	Eukaryotic	2.289	1.878	1.329	1.183	0.873	0.0622063	0.0631465	0.616941	0.482336	0.860586	0.47096	0.345242	0.959472	0.919319	0.986577
ENSECAP00000008935	High	2	KRT76	0.657	0.743	0.96	0.556	0.989	0.353357	0.45325	0.919973	0.0130512	0.736613	0.902859	0.919617	0.99921	0.116758	0.98035
ENSECAP00000008936	High	1	PIK3C3	2.025	0.791	0.888	0.843	0.917	0.194273	0.762251	0.751032	0.75521	0.921591	0.787817	0.975151	0.99411	0.989893	0.987766
ENSECAP00000008953	High	3	PDK3	1.052	0.746	93.323	100	1.62	0.670224	0.462534	1e-17	1e-17	0.00999463	0.963028	0.920339	1.73636e-15	9.55e-16	0.0954488
ENSECAP00000008965	High	1	POLR2E	0.893	7.229	0.155	1.616	0.268	0.843022	0.000187038	0.000390563	0.343319	0.0129156	0.979266	0.00333872	0.00707086	0.829524	0.115876
ENSECAP00000008967	Medium	1	KLHL2	2.724	0.799	1.354	3.342	2.664	0.0653244	0.819026	0.650028	0.018977	0.0464073	0.483603	0.983604	0.971152	0.150702	0.289666
ENSECAP00000008974	High	51	VCP	0.786	0.83	1.263	0.828	0.898	0.680267	0.747617	0.393696	0.587543	0.918528	0.963028	0.971875	0.894504	0.97095	0.987766
ENSECAP00000008990	High	8	MAP2K1	0.924	0.834	1.024	0.868	0.951	0.988993	0.89216	0.983901	0.794005	0.809138	0.999793	0.98555	0.99921	0.989893	0.983638
ENSECAP00000009000	High	7	CTPS1	0.751	0.678	0.625	0.81	0.757	0.59613	0.504383	0.20116	0.780928	0.525131	0.963012	0.935096	0.699847	0.989893	0.939002
ENSECAP00000009001	High	4	ITGA4	0.922	0.527	1.103	1.04	0.91	0.955617	0.337217	0.938479	0.845687	0.999421	0.993592	0.840742	0.99921	0.992044	0.999711
ENSECAP00000009007	High	6	MMP25	2.017	1.493	2.63	1.567	1.317	0.055576	0.0701409	0.0322096	0.0296751	0.142042	0.443215	0.368553	0.229126	0.210704	0.577234
ENSECAP00000009011	High	1	VKORC1L1	2.172	3.208	0.762	1.963	1.612	0.135065	0.0246433	0.511455	0.117188	0.270221	0.684121	0.187899	0.93847	0.488084	0.76293
ENSECAP00000009012	High	38	GRP94	0.724	0.816	0.897	0.706	0.764	0.517866	0.698655	0.734932	0.188749	0.403574	0.951996	0.961059	0.993384	0.636382	0.879826
ENSECAP00000009021	High	5	MTDH	1.06	1.245	0.918	0.984	1.017	0.729406	0.213716	0.71817	0.73007	0.731168	0.965331	0.708061	0.990111	0.989893	0.98035
ENSECAP00000009031	High	6	TPM3	0.842	0.868	1.153	0.602	0.775	0.831718	0.879587	0.592164	0.0367694	0.440321	0.979266	0.98555	0.957267	0.247287	0.907976
ENSECAP00000009042	High	1	KRT27	2.459	3.3	12.761	0.575	2.156	0.047739	0.000260501	2.0917e-09	0.325977	0.0228392	0.399043	0.00450278	1.23348e-07	0.812242	0.177329
ENSECAP00000009058	High	11	HDGF	0.738	0.786	1.237	0.806	0.995	0.558084	0.593917	0.435788	0.528298	0.715896	0.963012	0.945799	0.918872	0.949247	0.98035
ENSECAP00000009061	High	5	ATP6V1G1	0.692	1.002	0.879	0.976	0.862	0.501747	0.687065	0.68201	0.793428	0.777063	0.949788	0.956946	0.984201	0.989893	0.98035
ENSECAP00000009077	High	12	IDE	1.159	0.904	1.049	0.88	1.151	0.655014	0.935102	0.951802	0.995831	0.58696	0.963028	0.98555	0.99921	0.99915	0.96108
ENSECAP00000009093	High	2	STX4	1.13	1.133	0.731	0.861	1.295	0.695552	0.403622	0.340047	0.905915	0.354254	0.965217	0.90008	0.859625	0.998274	0.846268
ENSECAP00000009120	High	14	GLS	0.489	0.448	0.311	0.416	0.529	0.165695	0.0833572	0.00154342	0.0345224	0.180991	0.7566	0.411933	0.0221649	0.237459	0.64375
ENSECAP00000009130	High	7	PTPN18	0.569	1.023	0.703	1.231	0.471	0.203952	0.692763	0.319624	0.340198	0.0306012	0.803705	0.959111	0.845046	0.826165	0.216877
ENSECAP00000009133	High	8	FKBP5	0.977	0.958	1.16	0.834	0.99	0.870056	0.757004	0.682242	0.677469	0.691398	0.984329	0.974311	0.984201	0.989893	0.98035
ENSECAP00000009139	High	26	PADI4	0.9	0.9	0.788	0.882	0.861	0.982035	0.992885	0.430928	0.817962	0.768314	0.998483	0.998089	0.917072	0.989893	0.98035
ENSECAP00000009141	High	1	DPP8	0.51	0.547	0.806	0.618	0.788	0.108979	0.103604	0.448246	0.175489	0.601157	0.623203	0.467096	0.919181	0.613891	0.964683
ENSECAP00000009147	High	2	FAM120A	0.347	0.554	0.946	0.955	0.476	0.0580531	0.347605	0.84129	0.997782	0.182673	0.455239	0.850097	0.99921	0.99915	0.647363
ENSECAP00000009151	High	9	PPA2	0.789	0.707	0.815	0.687	0.671	0.675218	0.484103	0.493191	0.319121	0.242212	0.963028	0.932915	0.935105	0.804626	0.736554
ENSECAP00000009155	High	12	ADSS	1.178	1.126	0.865	1.114	1.038	0.436204	0.360689	0.617443	0.365271	0.532196	0.93296	0.862776	0.959472	0.849881	0.942531
ENSECAP00000009162	High	7	SLC44A2	1.678	1.215	1.375	1.636	1.446	0.0912809	0.259732	0.328068	0.0150853	0.0631872	0.569323	0.777342	0.854769	0.130081	0.353034
ENSECAP00000009171	High	44	ALB	0.877	1.058	0.842	0.885	0.858	0.922082	0.539893	0.576929	0.830669	0.757984	0.987563	0.945799	0.954745	0.992044	0.98035
ENSECAP00000009175	High	2	PPP2R5E	0.869	0.324	0.918	0.607	0.588	0.8918	0.00433305	0.765487	0.293955	0.27165	0.984329	0.0498562	0.994308	0.779132	0.763809
ENSECAP00000009178	High	114	VWF	0.208	0.225	0.395	0.221	0.247	2.31193e-05	8.64064e-08	0.00143152	3.01603e-12	2.34592e-09	0.00180236	3.40281e-06	0.0209518	2.05736e-10	1.62935e-07
ENSECAP00000009192	High	5	AP1S2	1.63	0.959	1.441	1	1.365	0.165435	0.745029	0.469518	0.661426	0.116625	0.7566	0.971733	0.929436	0.989893	0.519767
ENSECAP00000009195	Medium	1	SLC47A2	0.634	0.984	1.539	1.417	0.91	0.347205	0.744084	0.397962	0.113441	0.949942	0.902859	0.971733	0.897941	0.483218	0.993642
ENSECAP00000009214	High	5	AK3	0.684	0.414	0.628	0.705	0.649	0.571515	0.150886	0.282004	0.565016	0.50104	0.963012	0.593661	0.814251	0.966246	0.926899
ENSECAP00000009226	High	32	DPYD	0.833	0.818	0.811	0.915	0.788	0.807679	0.705249	0.492012	0.95556	0.486713	0.979156	0.962161	0.934857	0.998274	0.925748
ENSECAP00000009231	High	6	HGS	0.696	0.982	1.091	1.137	0.636	0.494796	0.747528	0.934972	0.414975	0.255806	0.949724	0.971875	0.99921	0.876415	0.748222
ENSECAP00000009233	High	1	TMPRSS13	1.522	0.226	0.159	0.425	0.308	0.307876	0.000202014	7.36334e-06	0.0162391	0.00393752	0.87394	0.00353988	0.0002344	0.134855	0.0465675
ENSECAP00000009237	High	21	WARS	1.09	1.068	0.965	0.959	0.845	0.588887	0.516076	0.915147	0.847924	0.698218	0.963012	0.93832	0.99921	0.992044	0.98035
ENSECAP00000009239	High	15	LMNB2	0.717	0.802	1.339	0.708	0.982	0.498085	0.725228	0.356553	0.230205	0.783684	0.949724	0.966292	0.864881	0.697384	0.98051
ENSECAP00000009241	Medium	1	MSR1	0.596	9.239	1.617	0.51	18.615	0.208297	2.7776e-11	0.120848	0.0128207	1e-17	0.807771	2.25754e-09	0.538041	0.115236	1.46923e-15
ENSECAP00000009252	High	2	EMR3	0.446	0.47	0.724	0.495	0.608	0.0446792	0.0477182	0.345432	0.0375315	0.190933	0.381331	0.291188	0.860892	0.250648	0.661197
ENSECAP00000009264	High	3	EQMHCB2	1.925	8.976	3.337	1.41	1.366	0.0552535	1.60529e-11	0.00624457	0.130463	0.232713	0.442491	1.33309e-09	0.0676657	0.511437	0.72391
ENSECAP00000009281	High	11	LBR	1.239	1.515	1.372	1.684	1.486	0.370502	0.0460265	0.254374	0.00356098	0.0289852	0.905232	0.283583	0.77427	0.0438805	0.211304
ENSECAP00000009288	High	12	PPP2CA	1.01	0.797	1.044	0.924	0.802	0.766291	0.684075	0.943298	0.983861	0.554085	0.973618	0.956946	0.99921	0.998274	0.950929
ENSECAP00000009289	High	2	DPM1	0.979	0.962	3.122	1.001	2.595	0.906504	0.761858	0.011652	0.703197	0.000658608	0.985611	0.975151	0.107725	0.989893	0.0116476
ENSECAP00000009293	High	13	ALPL	1.218	1.058	1.317	0.982	1.315	0.397125	0.540693	0.317816	0.772431	0.103267	0.922815	0.945799	0.843862	0.989893	0.480253
ENSECAP00000009294	High	4	TACC3	0.551	0.461	0.889	0.475	0.442	0.243568	0.106943	0.761688	0.114228	0.151402	0.837992	0.473926	0.994308	0.483774	0.593795
ENSECAP00000009307	High	15	FUBP1	0.666	0.741	1.025	0.691	1.078	0.437431	0.446929	0.930173	0.155442	0.466124	0.93299	0.918764	0.99921	0.573396	0.920915
ENSECAP00000009317	High	9	DHRS7	2.239	1.819	1.791	1.516	1.373	0.00871827	0.0106063	0.0386804	0.0169757	0.0488737	0.139346	0.102572	0.26245	0.139456	0.299195
ENSECAP00000009321	High	4	SUCLA2	0.664	0.874	0.25	0.806	0.445	0.464577	0.957551	0.00287676	0.767512	0.111792	0.93934	0.988561	0.0352218	0.989893	0.506578
ENSECAP00000009322	High	1	LMNA	1.233	1.127	1.47	0.536	0.788	0.690142	0.721622	0.5109	0.249433	0.694696	0.963028	0.966292	0.93847	0.730264	0.98035
ENSECAP00000009334	High	1	OCRL	0.503	0.815	1.655	0.428	0.695	0.128744	0.815116	0.269202	0.00947982	0.393555	0.671859	0.983604	0.794511	0.0926161	0.875122
ENSECAP00000009338	High	6	NUDT2	0.81	0.821	1.848	0.992	0.772	0.690346	0.848909	0.0506379	0.75998	0.52979	0.963028	0.983604	0.317817	0.989893	0.93999
ENSECAP00000009355	High	4	PRKAG1	0.84	1.35	1.492	0.986	1.14	0.804076	0.129168	0.437241	0.736771	0.464898	0.979143	0.53633	0.918872	0.989893	0.920915
ENSECAP00000009364	Medium	1	FAM135B	1.713	0.874	6.41	4.535	5.748	0.273465	0.948176	5.89074e-05	0.000239233	8.7605e-05	0.85593	0.98555	0.00144248	0.00437258	0.00207858
ENSECAP00000009367	High	20	MYO9B	1.227	0.899	0.988	1.155	0.993	0.495164	0.904439	0.862642	0.36152	0.78333	0.949724	0.98555	0.99921	0.848285	0.98051
ENSECAP00000009370	High	17	LDHB	0.85	0.852	1.172	0.942	0.838	0.853173	0.82585	0.554331	0.931822	0.676295	0.980398	0.983604	0.946251	0.998274	0.98035
ENSECAP00000009394	High	10	DDX5	0.39	0.388	0.51	0.517	0.769	0.0167998	0.00113773	0.0196539	0.00466299	0.416452	0.207016	0.0168455	0.159064	0.0534914	0.886765
ENSECAP00000009403	High	20	SELP	0.448	0.415	0.795	0.474	0.619	0.0532003	0.010562	0.35591	0.00485941	0.120453	0.429651	0.102572	0.864881	0.0554118	0.525263
ENSECAP00000009410	High	2	CRK	1.226	2.408	0.482	0.808	2.935	0.652353	0.0823172	0.148652	0.744107	0.0296989	0.963028	0.40891	0.609281	0.989893	0.214741
ENSECAP00000009426	High	5	TRAF3IP3	0.957	0.855	1.522	0.783	1.542	0.996169	0.927116	0.481398	0.696546	0.309844	0.999941	0.98555	0.932386	0.989893	0.80627
ENSECAP00000009429	High	1	FLNA	1.456	1.171	0.349	0.769	0.71	0.417054	0.694509	0.0406022	0.646662	0.569524	0.93296	0.95985	0.273064	0.984683	0.96108
ENSECAP00000009431	High	1	FLNA	1.336	0.461	0.861	0.277	0.365	0.503793	0.192309	0.700129	0.00178138	0.0648924	0.951467	0.669055	0.987375	0.0243902	0.360304
ENSECAP00000009436	High	8	DHX58	2.319	1.369	1.887	2.519	1.747	0.00979945	0.118191	0.0661579	2.64063e-05	0.00467883	0.14981	0.505588	0.378725	0.000663631	0.052568
ENSECAP00000009437	High	14	FAM160B1	0.955	1.031	0.855	1.02	0.878	0.963017	0.574691	0.576685	0.640328	0.859148	0.995073	0.945799	0.954745	0.984683	0.986577
ENSECAP00000009453	High	8	NAGA	0.831	0.776	1.01	0.835	1.05	0.82935	0.662023	0.97027	0.672755	0.524606	0.979266	0.956946	0.99921	0.989893	0.939002
ENSECAP00000009456	High	11	PRDX2	1.248	1.248	1.563	1.293	1.428	0.359305	0.211778	0.111173	0.103426	0.0453447	0.904846	0.703471	0.521723	0.461292	0.285836
ENSECAP00000009457	High	3	BCL2L2-PABPN1	0.676	0.848	1.497	0.96	1.497	0.424534	0.926923	0.27889	0.793399	0.049295	0.93296	0.98555	0.809472	0.989893	0.30081
ENSECAP00000009463	High	2	Uncharacterized	2.393	1.763	4.001	3.19	5.42	0.0341098	0.0473566	0.000111419	7.75392e-06	3.30389e-08	0.31703	0.290373	0.0024665	0.000221045	1.70552e-06
ENSECAP00000009471	High	18	GSTO1	0.789	0.897	1.184	0.817	0.882	0.687855	0.981481	0.530471	0.544629	0.85284	0.963028	0.995362	0.93847	0.955781	0.986577
ENSECAP00000009472	High	31	HK1	0.871	0.759	0.798	0.777	0.732	0.906229	0.504408	0.441036	0.396141	0.301653	0.985611	0.935096	0.918872	0.870325	0.801351
ENSECAP00000009477	High	7	VAV3	1.084	0.874	0.825	0.882	0.788	0.608929	0.902325	0.529085	0.816625	0.485522	0.963012	0.98555	0.93847	0.989893	0.925748
ENSECAP00000009479	High	21	TALDO1	1.123	1.041	0.881	0.983	0.724	0.538591	0.581087	0.686984	0.769258	0.279461	0.952029	0.945799	0.987375	0.989893	0.770231
ENSECAP00000009489	High	16	PACSIN2	0.704	0.68	1.091	0.88	0.956	0.497555	0.276173	0.84569	0.806218	0.856015	0.949724	0.792555	0.99921	0.989893	0.986577
ENSECAP00000009491	High	13	RAB14	1.49	1.295	1.446	1.16	1.078	0.205917	0.149271	0.25959	0.286115	0.45855	0.805947	0.590967	0.78143	0.773943	0.920915
ENSECAP00000009495	Medium	1	UBE2F	0.681	0.098	0.139	1.227	0.798	0.496346	3.50469e-05	8.03968e-05	0.669301	0.707178	0.949724	0.000778366	0.00186131	0.989893	0.98035
ENSECAP00000009501	Medium	2	GKAP1	0.622	0.286	0.851	0.118	0.084	0.279046	9.74743e-06	0.568722	1e-17	1e-17	0.860078	0.000242925	0.951189	9.55e-16	1.46923e-15
ENSECAP00000009507	High	3	KRT14	0.573	0.608	1.314	0.274	0.715	0.187342	0.127705	0.322483	3.19249e-09	0.255424	0.781498	0.530831	0.848991	1.45182e-07	0.747677
ENSECAP00000009514	High	1	NDUFS5	0.304	0.465	1.176	0.86	0.763	0.0186697	0.0752107	0.869925	0.943334	0.623311	0.224271	0.385644	0.99921	0.998274	0.974287
ENSECAP00000009515	High	3	GNG7	1.319	0.979	1.036	1.136	1.209	0.313678	0.692769	0.985333	0.363365	0.198082	0.875273	0.959111	0.99921	0.849846	0.677414
ENSECAP00000009522	High	21	ARPC2	1.132	1.005	0.825	0.961	0.959	0.524226	0.679921	0.528714	0.85459	0.84495	0.952008	0.956946	0.93847	0.993344	0.986577
ENSECAP00000009535	High	1	SRRM2	6.184	0.793	0.202	2.22	1.365	0.000880651	0.725695	0.00302815	0.102422	0.485119	0.0275745	0.966292	0.0364907	0.458139	0.925748
ENSECAP00000009543	Medium	1	TRA2A	0.227	8.55	5.086	0.966	0.847	0.0140428	1.23538e-10	0.00211556	0.997684	0.741023	0.186911	7.61153e-09	0.0279308	0.99915	0.98035
ENSECAP00000009546	High	14	PSMA3	0.818	0.857	1.253	0.871	0.925	0.775889	0.841478	0.429994	0.769218	0.948887	0.976422	0.983604	0.917072	0.989893	0.993353
ENSECAP00000009554	High	11	CUL3	1.417	1.04	1.23	0.944	0.846	0.187865	0.542006	0.463475	0.896958	0.724333	0.781498	0.945799	0.925423	0.998173	0.98035
ENSECAP00000009565	High	14	CHI3L1	1.286	1.255	2.176	1.223	1.64	0.356158	0.217091	0.0199667	0.229016	0.0110025	0.902859	0.712448	0.160237	0.695975	0.102691
ENSECAP00000009567	High	7	C1QBP	0.743	0.63	1.165	0.601	0.834	0.524371	0.231406	0.666612	0.0704059	0.749672	0.952008	0.733324	0.976028	0.373429	0.98035
ENSECAP00000009576	High	2	PDDC1	0.735	0.267	2.176	0.219	0.574	0.490385	4.35633e-05	0.0140123	1.03238e-09	0.0621467	0.949454	0.000929675	0.12305	4.92959e-08	0.352071
ENSECAP00000009577	High	1	ARID3A	1.302	1.322	2.492	2.087	3.673	0.563515	0.545318	0.0850468	0.143457	0.0101655	0.963012	0.945799	0.44565	0.543116	0.0965977
ENSECAP00000009598	High	10	BLVRA	0.937	0.856	0.764	0.927	0.792	0.979857	0.927063	0.351285	0.975263	0.56639	0.998483	0.98555	0.864881	0.998274	0.96108
ENSECAP00000009600	High	2	TMEM33	2.12	2.86	2.098	4.765	3.217	0.143915	0.0390568	0.204896	0.000212722	0.0158954	0.703012	0.254169	0.703235	0.0039639	0.134601
ENSECAP00000009614	High	13	BZW1	1.258	0.989	1.094	0.955	1.123	0.385612	0.688351	0.821457	0.885811	0.360838	0.919841	0.956946	0.99921	0.995669	0.854558
ENSECAP00000009617	High	3	ATPIF1	0.76	0.798	0.855	0.667	0.575	0.651261	0.753522	0.572452	0.285105	0.131951	0.963028	0.974026	0.95367	0.77296	0.557583
ENSECAP00000009619	Medium	1	FHL3	0.065	0.259	1.425	0.558	0.059	1.9277e-06	0.0150718	0.542557	0.279547	3.96129e-08	0.000226146	0.132355	0.938773	0.762765	1.99107e-06
ENSECAP00000009629	High	1	ANK3	1.264	0.704	14.691	1.809	0.997	0.383757	0.485182	4.5961e-12	0.00423662	0.737466	0.91766	0.932915	4.08305e-10	0.0492221	0.98035
ENSECAP00000009630	High	2	RPL13	0.549	5.915	1.059	1.219	1.375	0.28307	1.40276e-07	0.965258	0.67471	0.459556	0.863669	5.25346e-06	0.99921	0.989893	0.920915
ENSECAP00000009637	High	3	FLNC	2.308	0.923	0.571	0.189	0.517	0.010236	0.831265	0.0506677	3.15007e-09	0.0133681	0.15334	0.983604	0.317817	1.44979e-07	0.118209
ENSECAP00000009639	High	2	Uncharacterized	0.601	0.794	1.753	1.013	1.331	0.313653	0.753172	0.266163	0.772377	0.283829	0.875273	0.973973	0.794511	0.989893	0.777576
ENSECAP00000009646	High	23	MMRN1	0.35	0.367	0.624	0.406	0.33	0.00586784	0.00343133	0.100324	0.000303272	2.72207e-05	0.102822	0.0419154	0.494501	0.00543896	0.000793764
ENSECAP00000009656	Medium	1	ASPSCR1	0.984	2.042	0.417	0.771	2.266	0.977121	0.170099	0.0822319	0.676256	0.0930993	0.997396	0.640808	0.436893	0.989893	0.4521
ENSECAP00000009662	High	9	UROD	1.934	0.923	1.041	1.023	1.269	0.0446335	0.838488	0.970249	0.578791	0.158266	0.381331	0.983604	0.99921	0.969224	0.610189
ENSECAP00000009672	High	2	TRAPPC6B	5.032	0.604	1.232	0.728	0.677	0.0075785	0.41458	0.780197	0.571147	0.50275	0.124248	0.90357	0.995509	0.966246	0.927332
ENSECAP00000009677	High	4	CNTN1	0.405	0.456	0.78	0.707	0.534	0.10269	0.107292	0.492128	0.501248	0.257338	0.601954	0.474543	0.934857	0.934488	0.75087
ENSECAP00000009680	High	32	CCT8	0.875	0.859	0.751	0.807	0.815	0.936536	0.849224	0.339434	0.505975	0.59736	0.989159	0.983604	0.859625	0.938698	0.964676
ENSECAP00000009684	High	2	PHEX	1.148	1.001	0.617	0.992	0.869	0.563973	0.618262	0.0877006	0.767304	0.893351	0.963012	0.947878	0.455804	0.989893	0.987559
ENSECAP00000009685	High	4	SH3BGRL3	0.622	0.862	1.384	1.128	1.089	0.279221	0.91297	0.284509	0.325801	0.441244	0.860078	0.98555	0.817162	0.812242	0.908163
ENSECAP00000009690	High	25	GMIP	0.775	0.754	1.123	0.875	0.917	0.616839	0.600102	0.755177	0.814489	0.992672	0.963028	0.946098	0.99411	0.989893	0.999698
ENSECAP00000009694	High	4	COX4I1	1.548	1.819	1.59	1.24	1.269	0.145299	0.00989631	0.152239	0.215121	0.157505	0.705712	0.0971822	0.617029	0.675793	0.609922
ENSECAP00000009696	High	13	FAM65B	1.257	1.084	0.982	1.207	1.136	0.45197	0.503	0.884619	0.279354	0.382546	0.93934	0.935096	0.99921	0.762765	0.869837
ENSECAP00000009701	Medium	1	F2	0.781	0.465	0.474	0.968	1.216	0.685664	0.108831	0.128575	0.880938	0.510275	0.963028	0.478621	0.556867	0.995669	0.934112
ENSECAP00000009706	High	5	RAB8B	1.749	1.39	1.517	1.417	0.82	0.0591448	0.0958249	0.136494	0.0380565	0.615654	0.461088	0.447251	0.581149	0.250648	0.971964
ENSECAP00000009720	High	16	EHD1	1.069	0.831	0.792	0.926	0.978	0.636856	0.750944	0.44037	0.995153	0.748122	0.963028	0.973035	0.918872	0.99915	0.98035
ENSECAP00000009743	High	6	GMPPA	1.11	0.985	1.175	0.919	0.664	0.621812	0.650558	0.768657	0.897171	0.21519	0.963028	0.955554	0.995346	0.998173	0.704998
ENSECAP00000009745	High	12	RPIA	0.655	0.745	1.191	0.524	0.66	0.323937	0.608785	0.583547	0.0102086	0.194275	0.886388	0.947271	0.956426	0.0982978	0.666186
ENSECAP00000009749	High	11	Uncharacterized	0.759	0.675	1.369	0.596	0.885	0.644734	0.593813	0.61024	0.330902	0.896312	0.963028	0.945799	0.957267	0.81273	0.987559
ENSECAP00000009754	High	4	TIMP2	0.673	0.945	0.336	0.43	0.593	0.410397	0.916736	0.03665	0.0510936	0.146387	0.929843	0.98555	0.251352	0.303736	0.584675
ENSECAP00000009761	High	11	UBE2V1	0.867	0.848	1.134	0.876	0.899	0.896124	0.810306	0.63257	0.78849	0.919473	0.984526	0.983522	0.964316	0.989893	0.987766
ENSECAP00000009766	High	9	UBAC1	1.332	1.023	1.675	1.642	1.316	0.269287	0.628506	0.0665247	0.00524119	0.103064	0.854971	0.948976	0.378725	0.0588863	0.480253
ENSECAP00000009780	Medium	1	GID8	0.526	0.137	0.183	0.396	1.935	0.215065	0.000407225	0.000434501	0.0284383	0.124052	0.809891	0.0067342	0.00768423	0.204584	0.533617
ENSECAP00000009782	High	4	EIF4G3	1.208	0.832	1.274	1.037	0.894	0.636326	0.885309	0.733509	0.837017	0.945377	0.963028	0.98555	0.993384	0.992044	0.993353
ENSECAP00000009785	High	12	ARHGAP30	0.976	0.974	1.09	0.687	1.234	0.879818	0.679022	0.856507	0.315397	0.298321	0.984329	0.956946	0.99921	0.804626	0.797863
ENSECAP00000009806	High	4	PRKAR2B	0.35	0.419	1.186	0.373	0.445	0.0340658	0.0409546	0.785011	0.0181754	0.0324249	0.31703	0.261992	0.995509	0.146576	0.223685
ENSECAP00000009808	High	8	AHSA1	1.004	0.739	0.998	1.014	1.053	0.833164	0.581641	0.856627	0.666338	0.75081	0.979266	0.945799	0.99921	0.989893	0.98035
ENSECAP00000009810	High	4	NT5C3A	0.845	1.172	0.728	0.312	0.985	0.833142	0.597111	0.403567	0.0181877	0.873615	0.979266	0.946098	0.90259	0.146576	0.986577
ENSECAP00000009822	High	5	MANF	0.506	0.123	0.543	0.681	0.645	0.147583	2.00159e-09	0.076554	0.319534	0.333824	0.713607	9.80265e-08	0.415984	0.804626	0.831696
ENSECAP00000009823	High	6	MN-SOD	0.503	0.36	0.627	0.66	0.512	0.100676	0.00312342	0.109844	0.24869	0.0273361	0.59874	0.0389917	0.520616	0.730204	0.204
ENSECAP00000009831	Medium	1	DHX9	1.881	2.915	1.068	0.314	6.557	0.118098	0.00443462	0.967114	0.00567412	2.99201e-08	0.642639	0.0507193	0.99921	0.0626435	1.56568e-06
ENSECAP00000009833	High	5	OLR1	1.831	1.176	2.635	1.539	1.79	0.0430541	0.308167	0.00118937	0.0145892	0.00134955	0.371257	0.819263	0.0181012	0.126661	0.0201378
ENSECAP00000009840	High	5	RTN4	1.36	1.04	1.655	0.975	0.589	0.32555	0.572776	0.30007	0.735383	0.102939	0.886736	0.945799	0.831924	0.989893	0.480253
ENSECAP00000009848	High	6	SYTL3	0.998	1.783	2.037	2.019	1.15	0.926344	0.0510496	0.181385	0.0746193	0.667502	0.988181	0.305657	0.664323	0.387818	0.979074
ENSECAP00000009849	High	4	CCDC93	0.243	0.24	0.113	0.357	0.366	0.000121181	8.53269e-06	4.12337e-12	0.000258299	0.00015402	0.00634126	0.00021586	4.03879e-10	0.00467632	0.00326864
ENSECAP00000009850	High	2	HMGN5	0.686	0.907	1.677	0.6	0.877	0.463317	0.920238	0.108635	0.0720692	0.918401	0.93934	0.98555	0.518899	0.377646	0.987766
ENSECAP00000009863	High	1	AKR1D1	0.987	0.944	0.66	0.994	0.756	0.80794	0.864071	0.159871	0.727138	0.374687	0.979156	0.983604	0.629415	0.989893	0.861537
ENSECAP00000009872	High	7	TBC1D10C	1.461	0.927	1.153	0.907	1.19	0.326111	0.935921	0.867408	0.989526	0.547434	0.886736	0.98555	0.99921	0.99915	0.949101
ENSECAP00000009874	High	1	CAP2	1.322	1.117	1.738	0.547	0.057	0.321548	0.401398	0.158528	0.0315609	1e-17	0.884316	0.899171	0.629042	0.221622	1.46923e-15
ENSECAP00000009875	High	5	SNRPB	0.582	0.601	1.111	0.716	0.779	0.188419	0.204571	0.792027	0.289011	0.478743	0.781498	0.690948	0.995509	0.775948	0.925748
ENSECAP00000009883	High	11	PSMA5	0.797	0.765	1.277	0.842	0.993	0.775442	0.572462	0.422658	0.679959	0.680562	0.976422	0.945799	0.914567	0.989893	0.98035
ENSECAP00000009888	High	9	HEXB	0.937	0.811	0.907	0.738	0.613	0.992604	0.766991	0.691607	0.350631	0.104347	0.999793	0.97566	0.987375	0.836529	0.484333
ENSECAP00000009889	High	1	KRT3	0.966	1.022	5.715	1.381	1.152	0.993564	0.858583	0.00231841	0.515857	0.686846	0.999846	0.983604	0.0298212	0.940562	0.98035
ENSECAP00000009891	High	3	Uncharacterized	2.197	1.741	0.156	0.632	2.135	0.149109	0.24919	0.000287001	0.412243	0.1014	0.716641	0.764763	0.00545444	0.876405	0.475595
ENSECAP00000009894	High	7	DAZAP1	0.525	0.529	1.964	0.717	1.292	0.163099	0.131127	0.154746	0.516666	0.259974	0.748867	0.539846	0.62201	0.940635	0.752652
ENSECAP00000009895	High	3	FBXW11	1.046	1.531	0.756	1.056	1.293	0.850651	0.283994	0.453575	0.709032	0.486545	0.979942	0.796295	0.919181	0.989893	0.925748
ENSECAP00000009900	High	1	TMBIM1	2.44	1.481	3.449	0.565	5.023	0.0587763	0.240554	0.00603379	0.273217	1.77968e-06	0.459152	0.754448	0.0658545	0.757979	6.60036e-05
ENSECAP00000009904	High	6	SDHB	0.404	0.475	0.668	0.609	0.528	0.0452903	0.0861207	0.240679	0.261414	0.0870586	0.382748	0.422312	0.751858	0.747743	0.436436
ENSECAP00000009909	High	5	PNN	0.437	0.963	2.256	0.674	1.128	0.102031	0.855718	0.081412	0.432058	0.646349	0.601478	0.983604	0.434016	0.888301	0.975089
ENSECAP00000009911	High	60	AGL	1.137	0.954	1.012	0.964	0.77	0.561574	0.751264	0.979934	0.837463	0.504396	0.963012	0.973035	0.99921	0.992044	0.928341
ENSECAP00000009921	High	4	NMES1	1.204	0.949	0.648	1.043	1.204	0.463412	0.780292	0.145605	0.570695	0.20731	0.93934	0.977871	0.600013	0.966246	0.694061
ENSECAP00000009928	High	3	PRKAB1	0.632	0.707	1.096	0.762	0.774	0.47676	0.651739	0.994763	0.678604	0.727982	0.941438	0.955554	0.99921	0.989893	0.98035
ENSECAP00000009930	High	10	HEXA	1.371	0.929	1.625	1.058	0.895	0.289092	0.847534	0.129759	0.531245	0.919553	0.867297	0.983604	0.559458	0.952302	0.987766
ENSECAP00000009933	High	4	ATP5D	0.752	0.858	2.986	0.756	1.046	0.60751	0.977966	0.000872713	0.427099	0.566557	0.963012	0.994895	0.0139488	0.882159	0.96108
ENSECAP00000009938	High	1	GAN	1.294	1.482	6.537	0.477	0.054	0.589808	0.387296	2.51139e-05	0.0898594	1e-17	0.963012	0.883266	0.000700257	0.426101	1.46923e-15
ENSECAP00000009942	High	1	CLIP2	1.064	1.307	9.97	1.521	0.999	0.647136	0.153256	3.9968e-15	0.0155138	0.703184	0.963028	0.599834	6.10711e-13	0.132579	0.98035
ENSECAP00000009961	High	10	ATG3	0.916	1.095	1.044	1.006	1.035	0.971907	0.431814	0.936918	0.679945	0.575935	0.997396	0.910043	0.99921	0.989893	0.96108
ENSECAP00000010000	High	14	ARHGAP9	0.824	0.908	1.278	0.972	0.888	0.746389	0.91839	0.47619	0.78928	0.899574	0.968152	0.98555	0.932386	0.989893	0.987766
ENSECAP00000010007	Medium	1	SRGAP1	0.334	0.476	1.801	0.352	1.237	0.0617354	0.21447	0.363778	0.0490063	0.596519	0.470513	0.708103	0.870151	0.295741	0.964676
ENSECAP00000010011	High	1	RAF1	0.866	0.198	0.154	0.621	1.62	0.810623	0.000203311	0.000685954	0.240716	0.26081	0.979156	0.00354633	0.0114927	0.716708	0.752652
ENSECAP00000010024	High	1	SRC	1.958	1.181	0.94	0.384	1.338	0.219795	0.683906	0.832589	0.0808125	0.512913	0.815953	0.956946	0.99921	0.405955	0.93524
ENSECAP00000010027	High	1	EML3	0.994	0.134	0.765	2.643	0.998	0.875955	3.38552e-08	0.551993	0.0580221	0.635717	0.984329	1.40573e-06	0.944259	0.330813	0.975089
ENSECAP00000010036	High	2	CDIPT	2.333	3.234	1.068	1.59	2.019	0.0304164	0.000121462	0.979666	0.0494067	0.0120269	0.300234	0.00225497	0.99921	0.296285	0.109649
ENSECAP00000010044	High	7	UBE4A	1.2	1.023	1.32	1.017	0.971	0.605708	0.756761	0.740199	0.780357	0.921651	0.963012	0.974311	0.993384	0.989893	0.987766
ENSECAP00000010053	High	16	ALDH4A1	1.152	0.913	1.274	0.976	1.055	0.546321	0.867799	0.702732	0.753655	0.585838	0.957748	0.983604	0.987375	0.989893	0.96108
ENSECAP00000010056	High	3	COX6B1	0.124	0.275	0.85	0.455	0.769	7.01685e-07	0.000965948	0.596996	0.017162	0.545736	9.57299e-05	0.0145326	0.957267	0.140684	0.949101
ENSECAP00000010063	High	16	TOM1	0.78	0.776	1.218	0.802	0.783	0.630025	0.691177	0.547758	0.541728	0.569835	0.963028	0.959111	0.940421	0.955781	0.96108
ENSECAP00000010066	High	8	ARHGAP15	1.11	1.204	0.868	1.154	0.935	0.648343	0.350796	0.614382	0.380915	0.911774	0.963028	0.85136	0.959472	0.856946	0.987766
ENSECAP00000010070	High	6	RAB2A	1.257	1.091	1.247	1.008	1.212	0.348066	0.465526	0.418762	0.677119	0.208585	0.902859	0.921404	0.910455	0.989893	0.696499
ENSECAP00000010083	High	7	ALDH3A2	1.053	0.682	0.674	0.852	0.633	0.667424	0.280357	0.182516	0.686849	0.0910067	0.963028	0.795328	0.666432	0.989893	0.446271
ENSECAP00000010098	High	4	Uncharacterized	1.024	1.466	1.634	1.24	1.049	0.68789	0.0531378	0.114908	0.154053	0.546295	0.963028	0.313734	0.527484	0.570235	0.949101
ENSECAP00000010100	High	3	ALOX5AP	2.319	3.223	3.072	2.232	2.765	0.00697195	9.31955e-07	7.98836e-05	1.80685e-05	5.62591e-07	0.115795	3.03833e-05	0.0018607	0.000486068	2.26221e-05
ENSECAP00000010115	High	2	HBE1	1.765	2.923	5.369	1.037	1.055	0.0540363	5.94491e-06	3.89966e-09	0.565952	0.528865	0.435374	0.000160163	2.19069e-07	0.966246	0.939002
ENSECAP00000010128	High	7	RPS6KA3	0.878	0.91	1.001	0.765	0.713	0.917132	0.953012	0.86829	0.587518	0.404664	0.985776	0.986591	0.99921	0.97095	0.87987
ENSECAP00000010130	High	2	BSG	3.943	4.108	1.136	9.852	7.706	9.49286e-05	6.37855e-06	0.863056	1e-17	2.05391e-13	0.00557888	0.000168042	0.99921	9.55e-16	1.96149e-11
ENSECAP00000010133	High	8	SUB1	0.742	0.68	0.996	0.875	0.66	0.593529	0.27621	0.989614	0.788215	0.132779	0.963012	0.792555	0.99921	0.989893	0.559225
ENSECAP00000010137	High	1	TRAPPC13	1.614	1.957	0.565	2.004	1.353	0.326839	0.17823	0.231052	0.03523	0.477721	0.886736	0.654025	0.734804	0.239296	0.925748
ENSECAP00000010141	High	18	FLOT2	1.161	0.935	1.101	1.091	1.635	0.479052	0.826368	0.729191	0.409014	0.00918076	0.942803	0.983604	0.993384	0.87563	0.0899244
ENSECAP00000010143	High	1	ATE1	1.129	0.624	0.71	0.737	0.725	0.734587	0.43774	0.36735	0.585854	0.475048	0.965963	0.911789	0.872373	0.97095	0.924918
ENSECAP00000010153	High	7	PNPLA2	0.672	0.581	1.221	0.645	0.81	0.389169	0.0892712	0.461839	0.0790656	0.56874	0.920446	0.430033	0.925423	0.403275	0.96108
ENSECAP00000010169	High	2	AMT	1.112	1.054	15.088	0.999	2.463	0.610617	0.505083	1e-17	0.723887	3.22893e-05	0.963012	0.935096	1.73636e-15	0.989893	0.000913666
ENSECAP00000010194	High	18	IDH1	0.872	0.796	0.952	1.046	0.857	0.837896	0.719619	0.791216	0.598979	0.848682	0.979266	0.966292	0.995509	0.97095	0.986577
ENSECAP00000010213	High	1	CDS1	2.256	5.818	0.873	1.488	0.72	0.16827	9.63082e-06	0.685367	0.26825	0.591398	0.762949	0.000242038	0.987375	0.752892	0.963386
ENSECAP00000010218	High	1	SYNCRIP	0.642	0.79	0.714	0.239	3.719	0.360202	0.772209	0.321385	0.000264853	0.00059242	0.904846	0.976768	0.847979	0.00477236	0.010575
ENSECAP00000010223	High	8	DEK	0.928	1.028	0.951	1.082	1.209	0.985729	0.572638	0.796403	0.436452	0.251209	0.999267	0.945799	0.996155	0.893373	0.742163
ENSECAP00000010231	Medium	1	FECH	1.144	0.252	1.277	0.546	2.635	0.741347	0.0169643	0.715318	0.274023	0.0479468	0.966113	0.145626	0.990111	0.757979	0.297816
ENSECAP00000010243	High	1	TMLHE	1.803	0.673	1.059	0.902	0.592	0.238532	0.542485	0.992524	0.911948	0.363375	0.836078	0.945799	0.99921	0.998274	0.856193
ENSECAP00000010245	High	4	PPP2R1B	0.947	0.939	0.76	1.087	1.01	0.957575	0.939855	0.499455	0.636977	0.842753	0.993835	0.98555	0.935105	0.984683	0.986577
ENSECAP00000010253	High	5	B4GALT1	1.041	1.201	0.709	0.948	0.902	0.739207	0.272406	0.226588	0.903055	0.976527	0.966052	0.788058	0.726905	0.998274	0.99524
ENSECAP00000010255	High	1	CDS2	4.971	11.758	2.304	4	1.241	5.70734e-06	1e-17	0.0150784	2.81719e-10	0.341469	0.000573738	1.528e-15	0.129437	1.43489e-08	0.836566
ENSECAP00000010262	High	2	COX7A2	0.779	0.764	3.151	0.786	0.986	0.652817	0.657163	0.00280241	0.604082	0.679471	0.963028	0.956946	0.0345827	0.971209	0.98035
ENSECAP00000010263	High	2	ANP32B	1.057	1.009	1.086	1.057	1.346	0.640509	0.625071	0.77357	0.505622	0.0718102	0.963028	0.948976	0.995509	0.938698	0.380969
ENSECAP00000010272	High	6	KCNAB2	1.136	0.41	1.072	0.696	0.88	0.561548	0.00809099	0.865166	0.235628	0.969186	0.963012	0.082201	0.99921	0.707069	0.994438
ENSECAP00000010288	High	4	RALY	0.415	1.317	0.715	0.505	1.057	0.0526782	0.255689	0.305928	0.0851691	0.776243	0.429063	0.771057	0.834782	0.415244	0.98035
ENSECAP00000010291	High	103	SPTB	2.186	1.821	2.328	1.733	1.762	0.0110368	0.00496255	0.00782315	0.00331843	0.00113055	0.159096	0.0543179	0.080551	0.041562	0.0174846
ENSECAP00000010296	High	5	TRAPPC3	1.065	0.977	0.996	1.053	0.683	0.686356	0.695359	0.935789	0.574005	0.265426	0.963028	0.960163	0.99921	0.968507	0.756662
ENSECAP00000010300	High	5	GLB1	1.199	0.721	1.078	0.94	0.582	0.59803	0.5663	0.988279	0.8242	0.130924	0.963012	0.945799	0.99921	0.992044	0.555698
ENSECAP00000010301	High	5	GNG2	1.57	1.508	2.256	1.312	1.155	0.15171	0.0622702	0.00890722	0.111057	0.276868	0.722608	0.342676	0.089306	0.477965	0.769153
ENSECAP00000010314	High	9	WDR44	0.93	0.678	2.292	0.892	0.924	0.974619	0.599783	0.105998	0.958794	0.969239	0.997396	0.946098	0.511898	0.998274	0.994438
ENSECAP00000010315	High	49	PYGL	1.163	1.092	1.001	0.969	0.906	0.475699	0.462807	0.964723	0.823117	0.948009	0.941438	0.920339	0.99921	0.992044	0.993353
ENSECAP00000010329	High	7	CAMKK2	0.765	0.739	1.134	0.779	0.945	0.611766	0.626207	0.874511	0.626336	0.919727	0.963012	0.948976	0.99921	0.982992	0.987766
ENSECAP00000010330	High	10	GLIPR2	1.001	1.193	0.801	1.296	1.096	0.803602	0.256747	0.390848	0.101221	0.44793	0.979033	0.772872	0.893974	0.454898	0.915023
ENSECAP00000010332	High	21	DBNL	0.571	0.628	1.291	0.75	0.729	0.183261	0.161575	0.353055	0.306576	0.294577	0.779502	0.620587	0.864881	0.792906	0.792454
ENSECAP00000010333	High	8	SH3BGRL	0.622	0.633	1.247	0.735	1.001	0.278831	0.172345	0.419883	0.263454	0.695471	0.860078	0.642742	0.911739	0.751041	0.98035
ENSECAP00000010335	High	3	Uncharacterized	0.521	0.17	0.302	0.221	0.364	0.118473	1.88297e-08	8.56414e-05	4.11295e-10	0.000112722	0.642639	8.17381e-07	0.00195898	2.04045e-08	0.00252422
ENSECAP00000010340	High	9	CAPNS1	1.004	1.017	1.232	0.907	0.712	0.737445	0.644238	0.443921	0.924925	0.244394	0.966052	0.951336	0.918872	0.998274	0.736847
ENSECAP00000010349	High	1	CD151	0.931	1.035	0.766	0.614	0.291	0.977181	0.841356	0.531149	0.378877	0.0310497	0.997396	0.983604	0.93847	0.856797	0.218033
ENSECAP00000010351	High	1	EDF1	0.958	0.845	1.064	1.144	0.904	0.965886	0.883192	0.966526	0.612867	0.967672	0.996404	0.98555	0.99921	0.973853	0.994438
ENSECAP00000010352	High	19	ARHGEF6	0.836	0.841	0.956	0.937	0.808	0.788868	0.922001	0.831525	0.886488	0.676175	0.977567	0.98555	0.99921	0.995669	0.98035
ENSECAP00000010359	High	6	EIF1	0.588	0.553	1.084	0.651	0.88	0.23778	0.0981717	0.868207	0.141363	0.935032	0.836078	0.454014	0.99921	0.53732	0.992113
ENSECAP00000010361	High	1	CYSTM1	2.978	1.242	0.321	0.407	1.547	0.00804455	0.457937	0.000159772	0.0354319	0.29962	0.130213	0.919617	0.00321226	0.239558	0.800383
ENSECAP00000010371	High	4	TREML1	0.147	0.156	0.923	0.188	0.293	1.16626e-05	2.77383e-07	0.77689	2.62597e-08	0.000258064	0.00111378	9.54598e-06	0.995509	1.05592e-06	0.00524365
ENSECAP00000010377	High	2	TUBG2	0.614	0.462	1.029	0.836	0.412	0.381692	0.181616	0.914039	0.828363	0.117288	0.91766	0.655844	0.99921	0.992044	0.519767
ENSECAP00000010379	High	2	CASP14	0.893	0.819	2.734	0.182	2.034	0.849808	0.832686	0.0204548	2.22678e-10	0.0307439	0.979266	0.983604	0.163126	1.16525e-08	0.217083
ENSECAP00000010386	High	13	DGKA	1.035	0.795	0.929	1.007	0.925	0.75982	0.733836	0.727854	0.706697	0.930304	0.973618	0.968643	0.993384	0.989893	0.990213
ENSECAP00000010388	High	14	PFKFB3	1.085	1.091	0.846	0.972	0.962	0.672926	0.452977	0.53147	0.811351	0.791555	0.963028	0.919617	0.93847	0.989893	0.982046
ENSECAP00000010401	High	9	LMAN2	1.517	1.101	1.049	1.403	1.029	0.172991	0.434793	0.965057	0.0701072	0.608276	0.767822	0.911585	0.99921	0.373429	0.966562
ENSECAP00000010406	High	15	RAB7A	1.008	0.959	1.064	1.02	1.056	0.761284	0.816158	0.797659	0.633419	0.528329	0.973618	0.983604	0.996733	0.98406	0.939002
ENSECAP00000010413	High	6	PPBP	0.817	0.985	1.08	1.036	1.216	0.764967	0.736136	0.758657	0.580714	0.203619	0.973618	0.969487	0.994308	0.969224	0.689228
ENSECAP00000010419	High	6	THOP1	0.87	0.526	0.849	0.874	0.735	0.882799	0.34074	0.656219	0.881323	0.602643	0.984329	0.843626	0.972811	0.995669	0.964683
ENSECAP00000010429	High	7	AHCYL1	1.018	0.886	0.775	0.896	0.634	0.785976	0.941081	0.405954	0.980971	0.219196	0.977567	0.98555	0.903792	0.998274	0.70532
ENSECAP00000010431	High	2	LEMD2	1.886	0.775	0.854	1.476	0.551	0.204822	0.728078	0.651434	0.386484	0.26502	0.804602	0.967006	0.971302	0.864337	0.756111
ENSECAP00000010441	Medium	1	MPP7	7.668	1.121	1.561	0.657	1.698	0.000105005	0.4988	0.226078	0.437823	0.250406	0.00588626	0.935096	0.726905	0.893373	0.741471
ENSECAP00000010444	Medium	1	ETFDH	0.605	2.435	0.731	0.62	0.729	0.398419	0.0883148	0.483386	0.400744	0.580328	0.922815	0.42903	0.932386	0.871316	0.96108
ENSECAP00000010447	High	11	SND1	0.912	0.643	0.949	0.896	0.8	0.945066	0.296423	0.76152	0.944649	0.635242	0.991783	0.804217	0.994308	0.998274	0.975089
ENSECAP00000010449	High	6	N-acetylglucosamine-6-phosphate	0.535	0.694	1.085	0.82	0.649	0.145	0.433319	0.975879	0.689771	0.169981	0.705604	0.910879	0.99921	0.989893	0.620267
ENSECAP00000010451	Medium	1	FAHD2A	1.096	2.828	1.499	0.61	1.069	0.8814	0.0522151	0.57408	0.387233	0.755294	0.984329	0.310551	0.953975	0.864337	0.98035
ENSECAP00000010454	High	1	FUK	0.735	0.649	0.699	1.112	0.634	0.635855	0.565514	0.428071	0.657528	0.485626	0.963028	0.945799	0.917072	0.989694	0.925748
ENSECAP00000010459	High	14	PSMD12	1.005	1.148	0.615	0.807	0.732	0.837167	0.321991	0.124326	0.704492	0.391533	0.979266	0.828845	0.545893	0.989893	0.875122
ENSECAP00000010465	High	3	HDHD2	0.768	0.697	1.99	0.316	1.105	0.61289	0.583368	0.197886	0.00388874	0.721636	0.963012	0.945799	0.695901	0.0470095	0.98035
ENSECAP00000010473	High	17	VDAC1	1.172	1.354	1.165	1.095	0.975	0.503075	0.107834	0.567234	0.399451	0.743753	0.951359	0.475667	0.950778	0.871316	0.98035
ENSECAP00000010494	High	6	CBX3	0.935	0.825	1.117	0.663	0.96	0.874944	0.730877	0.669993	0.105618	0.801694	0.984329	0.967006	0.978604	0.465109	0.982632
ENSECAP00000010505	High	6	C14orf166	1.113	0.743	0.664	1.194	0.915	0.771915	0.677638	0.309807	0.478429	0.958659	0.976072	0.956946	0.834782	0.916549	0.994438
ENSECAP00000010508	High	19	SRRT	0.815	0.899	1.166	0.944	0.747	0.795027	0.947279	0.658752	0.889654	0.374014	0.977567	0.98555	0.973681	0.995745	0.861201
ENSECAP00000010530	High	25	UBA6	1.093	0.987	0.82	0.77	0.646	0.666799	0.698373	0.466071	0.426448	0.163367	0.963028	0.961059	0.927286	0.88181	0.610189
ENSECAP00000010534	High	12	COTL1	0.718	0.81	0.864	0.783	0.746	0.500932	0.678061	0.639441	0.415521	0.345449	0.949724	0.956946	0.966147	0.876415	0.840214
ENSECAP00000010539	High	20	ANXA4	1.457	1.417	1.915	1.291	1.327	0.173039	0.0819526	0.0213866	0.104977	0.0947529	0.767822	0.407629	0.168447	0.46474	0.457349
ENSECAP00000010558	High	4	SRP68	1.025	1.355	1.05	0.618	1.168	0.858158	0.477413	0.944167	0.368142	0.658312	0.981457	0.928491	0.99921	0.850721	0.975089
ENSECAP00000010567	High	4	MIF	0.548	0.387	0.673	0.641	0.652	0.193899	0.00150254	0.170775	0.0894706	0.119453	0.787776	0.0211018	0.649762	0.425738	0.522692
ENSECAP00000010583	High	48	DOCK8	1.034	0.935	1.041	0.933	0.877	0.757006	0.837897	0.94752	0.963287	0.921616	0.972545	0.983604	0.99921	0.998274	0.987766
ENSECAP00000010584	High	1	CEBPE	0.887	0.895	1.209	1.07	0.554	0.826831	0.93237	0.760094	0.874835	0.295252	0.979266	0.98555	0.994308	0.995669	0.793712
ENSECAP00000010593	High	23	HNRNPL	0.756	0.812	0.946	0.862	0.971	0.603095	0.685067	0.853212	0.730146	0.745419	0.963012	0.956946	0.99921	0.989893	0.98035
ENSECAP00000010598	High	5	EIF5	0.811	0.756	1.002	0.937	0.934	0.738832	0.676522	0.93985	0.843855	0.876994	0.966052	0.956946	0.99921	0.992044	0.986577
ENSECAP00000010599	Medium	1	KDELR1	2.756	4.037	1.674	2.483	1.433	0.0331492	0.000793582	0.435633	0.0175759	0.387378	0.314561	0.0123231	0.918872	0.143022	0.874791
ENSECAP00000010608	High	4	PAG1	1.577	0.946	5.772	1.192	0.503	0.348393	0.988646	3.23618e-05	0.670725	0.226076	0.902859	0.997376	0.000876751	0.989893	0.716093
ENSECAP00000010610	High	5	VPS37C	0.866	0.544	1.164	1.202	1.045	0.87022	0.369994	0.907581	0.638786	0.831974	0.984329	0.867497	0.99921	0.984683	0.985756
ENSECAP00000010612	High	2	PDS5A	1.494	1.28	1.268	1.471	0.144	0.359053	0.448985	0.765724	0.207526	4.02723e-07	0.904846	0.919411	0.994308	0.667658	1.69055e-05
ENSECAP00000010617	High	9	ECHS1	0.775	0.819	0.742	0.571	0.743	0.646575	0.847331	0.340222	0.0448175	0.466543	0.963028	0.983604	0.859625	0.281583	0.921031
ENSECAP00000010638	High	9	VAC14	1.197	1.001	0.558	1.205	0.802	0.615985	0.839272	0.153121	0.559227	0.812471	0.963028	0.983604	0.619622	0.961407	0.98458
ENSECAP00000010643	High	1	LYAR	1.005	2.836	1.745	1.302	1.098	0.912531	0.0549188	0.385975	0.452384	0.725803	0.985776	0.316884	0.888743	0.899401	0.98035
ENSECAP00000010646	High	21	MX1	2.399	2.342	1.479	2.3	1.384	0.0919358	0.0925424	0.493332	0.0642498	0.431021	0.57042	0.440239	0.935105	0.352635	0.900031
ENSECAP00000010650	High	5	DNAJC8	1.219	0.862	1.001	1.615	0.874	0.434707	0.940064	0.94347	0.018391	0.885018	0.93296	0.98555	0.99921	0.147902	0.987559
ENSECAP00000010651	High	5	TRA2B	0.801	0.78	2.05	0.781	0.834	0.756234	0.62275	0.021695	0.45371	0.678962	0.972545	0.948976	0.169308	0.900212	0.98035
ENSECAP00000010665	High	2	VTI1A	0.121	1.273	0.274	0.848	3.543	6.02941e-07	0.189135	0.000125448	0.85519	0.000539555	8.53796e-05	0.667786	0.00263303	0.993344	0.00981066
ENSECAP00000010672	High	5	TMED7	1.368	1.102	1.103	0.968	1.189	0.278769	0.390885	0.932063	0.851147	0.261682	0.860078	0.888382	0.99921	0.993256	0.752652
ENSECAP00000010678	High	26	DDB1	1.224	0.935	0.842	1.031	0.825	0.433295	0.828853	0.554622	0.566382	0.721556	0.93296	0.983604	0.946251	0.966246	0.98035
ENSECAP00000010684	High	15	SNX6	0.838	0.943	1.052	0.947	0.946	0.798148	0.818131	0.956531	0.875798	0.909113	0.977567	0.983604	0.99921	0.995669	0.987766
ENSECAP00000010688	High	1	LUC7L3	0.498	0.609	0.5	1.037	1.362	0.23028	0.491872	0.16933	0.809058	0.485432	0.829096	0.935096	0.649762	0.989893	0.925748
ENSECAP00000010712	High	3	RNGTT	0.897	1.063	1.434	1.129	0.993	0.846093	0.810234	0.56623	0.762717	0.918188	0.979266	0.983522	0.950778	0.989893	0.987766
ENSECAP00000010718	High	6	APEH	0.69	0.852	1.036	0.843	0.537	0.456893	0.90662	0.930694	0.889927	0.107663	0.93934	0.98555	0.99921	0.995759	0.496705
ENSECAP00000010719	High	10	ARPC4	1.094	0.879	0.759	0.97	0.845	0.590246	0.919286	0.358548	0.8171	0.70206	0.963012	0.98555	0.866688	0.989893	0.98035
ENSECAP00000010730	High	3	EIF3K	0.879	0.838	0.968	1.196	2.321	0.87798	0.858237	0.828541	0.463442	0.0690429	0.984329	0.983604	0.99921	0.909738	0.37252
ENSECAP00000010733	High	10	MAPRE2	0.575	0.611	1.488	0.782	0.623	0.167446	0.191507	0.257651	0.489759	0.135971	0.761482	0.668683	0.77743	0.925912	0.567092
ENSECAP00000010748	High	11	MINPP1	1.105	0.985	1.302	1.179	0.958	0.63782	0.704014	0.424923	0.294065	0.774853	0.963028	0.962076	0.914998	0.779132	0.98035
ENSECAP00000010755	High	4	CLTA	0.666	0.639	0.956	0.34	0.993	0.332646	0.2519	0.834017	2.87668e-05	0.689063	0.891775	0.765107	0.99921	0.000708962	0.98035
ENSECAP00000010763	Medium	1	STX12	1.156	7.229	10.679	0.96	1.037	0.7169	9.21082e-09	9.41555e-09	0.981769	0.917083	0.965331	4.20301e-07	4.92704e-07	0.998274	0.987766
ENSECAP00000010764	High	1	PRKAG2	1.978	2.41	0.196	0.236	0.286	0.210483	0.0962368	0.00243465	0.00654911	0.020238	0.807771	0.447251	0.0306943	0.068919	0.161734
ENSECAP00000010785	High	1	CHMP6	1.07	1.188	0.903	0.665	0.731	0.792803	0.440234	0.739619	0.403498	0.581397	0.977567	0.911789	0.993384	0.871812	0.96108
ENSECAP00000010787	High	5	SPG21	0.735	0.881	1.784	0.821	1.057	0.546568	0.99316	0.231788	0.752069	0.79818	0.957748	0.998089	0.735044	0.989893	0.982046
ENSECAP00000010788	High	7	NPLOC4	1.15	0.932	0.725	0.87	0.757	0.712293	0.923035	0.451613	0.909051	0.592676	0.965331	0.98555	0.919181	0.998274	0.964675
ENSECAP00000010792	Medium	1	CHERP	1.014	0.852	5.645	0.773	1.932	0.876365	0.922936	0.0030106	0.682055	0.140764	0.984329	0.98555	0.0363939	0.989893	0.576811
ENSECAP00000010796	High	7	CDC37	0.779	0.825	1.152	0.872	0.938	0.627994	0.836883	0.684143	0.801077	0.844598	0.963028	0.983604	0.98657	0.989893	0.986577
ENSECAP00000010818	High	4	ARL8B	0.889	1.017	1.812	1.197	1.575	0.927112	0.643609	0.0590134	0.250533	0.0556092	0.988216	0.951336	0.353341	0.731678	0.326811
ENSECAP00000010824	High	13	ALDH9A1	0.935	0.862	0.886	0.936	0.83	0.886733	0.916538	0.703052	0.947316	0.663315	0.984329	0.98555	0.987375	0.998274	0.977076
ENSECAP00000010836	High	7	DCPS	0.948	0.838	1.458	0.985	0.908	0.982277	0.910279	0.441764	0.743891	0.936176	0.998483	0.98555	0.918872	0.989893	0.992113
ENSECAP00000010838	High	32	CYFIP2	1.413	1.076	1.243	1.157	1.01	0.23665	0.470195	0.528171	0.331238	0.625725	0.834832	0.924419	0.93847	0.81273	0.974287
ENSECAP00000010839	Medium	1	AASDHPPT	1.27	1.176	1.209	0.78	0.649	0.612784	0.670156	0.806894	0.678829	0.453312	0.963012	0.956946	0.99893	0.989893	0.917675
ENSECAP00000010840	High	4	CCDC53	0.91	0.864	1.876	0.516	1.18	0.980527	0.994021	0.0487017	0.129897	0.44043	0.998483	0.998089	0.310585	0.511437	0.907976
ENSECAP00000010841	High	17	STOM	1.728	1.588	1.19	1.264	1.321	0.064006	0.0293714	0.518054	0.129246	0.0990668	0.478479	0.21011	0.93847	0.511437	0.469786
ENSECAP00000010853	High	1	BPHL	0.51	0.452	0.472	0.45	0.3	0.236236	0.0644889	0.0702994	0.0600331	0.0191383	0.834832	0.350423	0.390325	0.33924	0.157222
ENSECAP00000010860	High	2	FAF2	2.084	2.126	0.919	1.128	1.017	0.192888	0.135017	0.789272	0.789053	0.856607	0.787213	0.552805	0.995509	0.989893	0.986577
ENSECAP00000010864	High	1	ACTC1	3.661	1.926	2.503	1.016	0.365	0.0142289	0.00349305	0.00122697	0.780538	0.00450608	0.187429	0.0420929	0.0183087	0.989893	0.0510779
ENSECAP00000010880	High	4	UCHL5	0.695	2.115	2.078	1.286	0.786	0.458621	0.00279165	0.081027	0.299913	0.550141	0.93934	0.0352966	0.433506	0.78785	0.950923
ENSECAP00000010883	High	3	TNPO3	1.763	1.079	0.664	1	0.908	0.185144	0.598524	0.298422	0.803328	0.949891	0.779502	0.946098	0.831924	0.989893	0.993642
ENSECAP00000010888	High	2	ASRGL1	0.108	0.726	0.177	0.062	2.824	0.000183568	0.668046	7.81191e-05	1e-17	0.0334713	0.00855157	0.956946	0.00184994	9.55e-16	0.229552
ENSECAP00000010895	High	7	SUCLG1	0.521	0.637	0.688	0.793	0.825	0.0987991	0.250803	0.162147	0.506282	0.717741	0.592484	0.765107	0.635284	0.938698	0.98035
ENSECAP00000010901	High	1	PSMA8	0.934	1.116	1.094	1.452	0.578	0.985792	0.407117	0.811331	0.0397218	0.0492551	0.999267	0.901886	0.99921	0.26027	0.30081
ENSECAP00000010903	High	2	ELMO2	0.521	1.017	0.312	1.305	0.462	0.251676	0.880876	0.0194435	0.587161	0.158693	0.838508	0.98555	0.158025	0.97095	0.610189
ENSECAP00000010907	High	19	SIPA1	0.791	0.927	1.573	0.864	0.806	0.762941	0.872468	0.106159	0.762227	0.591097	0.973618	0.984081	0.512032	0.989893	0.963386
ENSECAP00000010916	High	12	SUGT1	0.523	0.583	1.548	0.735	0.971	0.118498	0.162813	0.290031	0.395573	0.827594	0.642639	0.623537	0.8233	0.870325	0.985756
ENSECAP00000010931	High	3	ITM2B	2.509	1.475	0.914	1.569	0.47	0.0424423	0.234878	0.700671	0.153126	0.0994714	0.368852	0.739681	0.987375	0.568456	0.470273
ENSECAP00000010935	High	5	PSIP1	0.638	0.699	0.832	0.742	0.954	0.323512	0.453167	0.483938	0.511015	0.763931	0.88589	0.919617	0.932386	0.940373	0.98035
ENSECAP00000010936	High	3	CHMP2A	0.355	0.879	2.739	0.591	1.08	0.0103799	0.966262	0.0111176	0.120126	0.461171	0.154284	0.99088	0.105122	0.493953	0.920915
ENSECAP00000010937	High	37	MSN	1.058	1.062	0.901	1.084	0.882	0.658824	0.531392	0.747199	0.44176	0.852407	0.963028	0.945799	0.99411	0.893373	0.986577
ENSECAP00000010945	High	7	WFS1	0.973	0.833	0.862	0.582	1.165	0.95005	0.849816	0.595136	0.218381	0.471426	0.992125	0.983604	0.957267	0.683224	0.924037
ENSECAP00000010949	High	7	ETF1	1.17	0.718	0.932	0.874	0.749	0.638238	0.525676	0.732145	0.894174	0.59111	0.963028	0.945655	0.993384	0.997833	0.963386
ENSECAP00000010965	High	3	RAP2A	1.261	1.103	1.021	1	1.062	0.471886	0.477857	0.915729	0.698921	0.646422	0.941438	0.928491	0.99921	0.989893	0.975089
ENSECAP00000010967	High	29	ALOX5	1.295	1.055	0.934	1.105	1.016	0.306234	0.546805	0.843955	0.387383	0.646395	0.87394	0.945799	0.99921	0.864337	0.975089
ENSECAP00000010988	High	3	RHAG	3.588	2.226	1.731	3.298	1.869	0.00237346	0.0065521	0.314505	1.42685e-05	0.0273951	0.0556233	0.068199	0.841324	0.000392127	0.204
ENSECAP00000010994	High	18	MATR3	0.582	0.678	0.994	0.735	0.842	0.212751	0.374033	0.900461	0.393129	0.784642	0.809182	0.870359	0.99921	0.868065	0.98051
ENSECAP00000010996	High	5	FIS1	1.077	1.182	0.853	1.225	0.862	0.67881	0.29422	0.543817	0.252795	0.86217	0.963028	0.803748	0.938773	0.736034	0.986577
ENSECAP00000011002	High	1	Uncharacterized	5.513	1.118	0.807	0.539	0.345	0.0032483	0.781979	0.610231	0.260476	0.0508915	0.0685552	0.977871	0.957267	0.74701	0.305189
ENSECAP00000011005	High	9	RPSA	0.837	0.844	0.963	0.897	0.884	0.846196	0.871896	0.859624	0.911381	0.876766	0.979266	0.984081	0.99921	0.998274	0.986577
ENSECAP00000011021	High	3	SNRPA	1.647	1.617	1.528	1.493	2.39	0.171696	0.116194	0.223428	0.0825089	0.00260821	0.767413	0.500916	0.726905	0.408546	0.0349592
ENSECAP00000011028	High	4	DCTN3	0.794	0.84	1.04	0.703	0.762	0.721198	0.916831	0.939042	0.376121	0.526291	0.965331	0.98555	0.99921	0.855736	0.939002
ENSECAP00000011045	High	10	DAGLB	1.181	1.022	1.008	1.1	1.773	0.504964	0.601309	0.970013	0.45151	0.00454932	0.951467	0.946098	0.99921	0.899401	0.0514154
ENSECAP00000011047	High	8	PTGES3	0.65	0.824	0.965	0.714	0.759	0.400013	0.771571	0.906893	0.230065	0.3931	0.92297	0.97636	0.99921	0.697384	0.875122
ENSECAP00000011055	High	1	ASL	2.36	2.309	1.262	7.303	2.059	0.0913599	0.0319539	0.797145	5.28556e-05	0.124554	0.569323	0.220788	0.996733	0.00120184	0.533617
ENSECAP00000011059	High	4	NAPG	0.544	0.677	1.023	0.698	0.921	0.171135	0.487955	0.897132	0.458384	0.974287	0.767413	0.932926	0.99921	0.903658	0.994438
ENSECAP00000011061	Medium	1	PRAG1	1.857	0.686	0.7	0.386	0.491	0.0705368	0.537128	0.226636	0.0599697	0.255033	0.505232	0.945799	0.726905	0.33924	0.747201
ENSECAP00000011062	High	14	ALDOC	0.266	0.306	0.78	0.385	0.383	0.000425082	3.12441e-05	0.40906	1.92616e-05	6.95144e-05	0.0148974	0.000702073	0.904923	0.000503968	0.00171319
ENSECAP00000011068	Medium	1	ECEL1	0.456	0.131	0.171	0.571	0.374	0.10703	3.68914e-08	1.2325e-05	0.216795	0.0284397	0.615747	1.51532e-06	0.000364974	0.679932	0.208765
ENSECAP00000011069	High	1	STAT5A	1.857	0.71	0.291	0.893	0.618	0.263012	0.620899	0.0138071	0.884815	0.410289	0.846028	0.948976	0.121808	0.995669	0.882491
ENSECAP00000011087	High	28	ANXA2	1.322	1.141	0.915	1.165	1.077	0.278834	0.366004	0.786308	0.261514	0.469792	0.860078	0.866478	0.995509	0.747743	0.923626
ENSECAP00000011089	High	5	HRG	0.53	0.497	0.705	0.407	0.362	0.167444	0.10485	0.463521	0.0352189	0.00486171	0.761482	0.468453	0.925423	0.239296	0.0538311
ENSECAP00000011096	High	9	CD48	1.211	1.033	0.803	0.932	1.248	0.477373	0.573466	0.405422	0.95911	0.182925	0.941438	0.945799	0.903792	0.998274	0.64761
ENSECAP00000011100	Medium	1	TMBIM6	5.799	7.544	0.513	5.606	5.429	0.000125739	4.21577e-09	0.0610796	5.50154e-08	2.10175e-08	0.00645565	1.98818e-07	0.360278	2.12282e-06	1.1151e-06
ENSECAP00000011103	High	4	MYO1C	0.897	0.59	1.535	1.178	1.242	0.92836	0.431343	0.486066	0.674411	0.576797	0.988388	0.910043	0.933928	0.989893	0.96108
ENSECAP00000011107	High	3	VAPB	0.834	0.887	0.545	1.14	1.282	0.764221	0.983559	0.0423699	0.319089	0.15465	0.973618	0.995544	0.282298	0.804626	0.603435
ENSECAP00000011113	High	13	GBP6	0.993	0.56	0.574	0.553	0.48	0.849124	0.105798	0.0627603	0.0202592	0.00840323	0.979266	0.470831	0.366258	0.157617	0.0833775
ENSECAP00000011121	High	2	LPGAT1	4.3	2.915	6.688	6.714	1.298	0.00177571	0.0394212	0.000399698	7.24583e-08	0.446431	0.0452215	0.255554	0.00720211	2.71363e-06	0.914098
ENSECAP00000011124	High	5	CTSH	0.413	0.338	0.236	0.359	0.256	0.0731148	0.00567456	0.00011428	0.00931453	2.31689e-05	0.517365	0.0605497	0.00250891	0.0917049	0.000680809
ENSECAP00000011133	Medium	1	ZIC3	2.165	0.676	0.563	1.333	1.867	0.159414	0.546314	0.228272	0.551583	0.18077	0.74093	0.945799	0.72984	0.957666	0.64356
ENSECAP00000011136	High	24	ATP2A3	0.973	1.016	0.904	0.955	0.864	0.886825	0.604688	0.756884	0.856724	0.802036	0.984329	0.947072	0.994308	0.993538	0.982632
ENSECAP00000011140	High	15	AP1G1	1.137	1.089	0.977	0.913	0.894	0.559301	0.411963	0.880085	0.894515	0.981725	0.963012	0.901886	0.99921	0.997833	0.996596
ENSECAP00000011141	High	1	PNKD	0.547	1.202	1.188	1.583	0.514	0.301329	0.612695	0.877354	0.268393	0.25646	0.87333	0.947271	0.99921	0.752892	0.749236
ENSECAP00000011142	High	10	CES2	1.089	0.857	0.87	0.755	1.054	0.65504	0.946162	0.616773	0.416233	0.51606	0.963028	0.98555	0.959472	0.876521	0.9366
ENSECAP00000011170	High	34	Coronin	0.737	0.697	0.983	0.905	0.806	0.519487	0.406202	0.901891	0.932296	0.588582	0.952008	0.901886	0.99921	0.998274	0.962816
ENSECAP00000011171	High	3	OAS1	2.788	4.089	4.361	5.996	5.161	0.037469	0.00981529	0.0131044	1.87106e-05	0.000981482	0.33678	0.0966351	0.116687	0.00049873	0.0155571
ENSECAP00000011172	High	2	TMEM38B	0.622	0.829	1.089	0.649	0.037	0.42562	0.826301	0.961963	0.457438	1e-17	0.93296	0.983604	0.99921	0.90259	1.46923e-15
ENSECAP00000011178	High	3	BLOC1S2	0.48	0.625	0.355	0.499	1.091	0.207154	0.510924	0.039558	0.206483	0.71836	0.806831	0.93832	0.266982	0.667549	0.98035
ENSECAP00000011179	High	2	PACSIN1	0.634	0.744	0.53	0.776	0.703	0.456126	0.701705	0.202852	0.691729	0.629907	0.93934	0.961414	0.700889	0.989893	0.974287
ENSECAP00000011189	High	2	USP24	1.081	0.171	0.287	0.567	0.748	0.82795	0.00343343	0.0187356	0.295096	0.678802	0.979266	0.0419154	0.152927	0.780657	0.98035
ENSECAP00000011200	High	20	ADD1	1.405	1.375	1.428	1.528	1.721	0.239082	0.121809	0.272612	0.0352679	0.0075545	0.836078	0.515295	0.800445	0.239296	0.0773678
ENSECAP00000011206	High	6	ECHDC2	1.313	1.067	2.11	1.143	1.093	0.33782	0.498743	0.0568228	0.396424	0.413554	0.897407	0.935096	0.342912	0.870325	0.885352
ENSECAP00000011207	High	5	TXN	0.785	0.73	1.052	0.565	0.992	0.678376	0.412722	0.828948	0.0162793	0.727783	0.963028	0.901886	0.99921	0.134896	0.98035
ENSECAP00000011215	High	1	Uncharacterized	7.013	4.111	3.437	2.541	2.023	8.46889e-07	6.99136e-06	0.0141568	3.078e-05	0.00484924	0.000104359	0.000182925	0.124034	0.000748914	0.0538311
ENSECAP00000011232	High	33	MMP9	1.235	1.35	1.901	1.197	1.264	0.37501	0.120648	0.0228711	0.209377	0.147555	0.912444	0.510949	0.17579	0.669496	0.584675
ENSECAP00000011238	High	5	UBE2M	0.811	0.849	0.675	0.815	1.016	0.758504	0.954475	0.241106	0.736701	0.744315	0.97329	0.987237	0.751858	0.989893	0.98035
ENSECAP00000011239	High	8	NAGK	0.94	0.835	1.259	0.908	0.861	0.969306	0.864992	0.496313	0.965707	0.861772	0.997396	0.983604	0.935105	0.998274	0.986577
ENSECAP00000011246	High	2	SURF1	1.793	1.822	2.342	1.178	0.768	0.0601713	0.00996661	0.0274293	0.282192	0.516813	0.463416	0.0975764	0.202278	0.766151	0.936984
ENSECAP00000011250	High	1	PLS3	1.285	0.863	0.71	0.797	0.871	0.640538	0.872634	0.4579	0.708097	0.882837	0.963028	0.984081	0.924597	0.989893	0.987537
ENSECAP00000011252	High	5	ADPRHL2	0.789	0.629	0.98	0.83	0.81	0.675963	0.27796	0.853772	0.788526	0.672403	0.963028	0.794172	0.99921	0.989893	0.98035
ENSECAP00000011278	High	3	CHURC1-FNTB	1.609	0.356	0.606	0.908	0.791	0.297352	0.023723	0.29416	0.999151	0.675272	0.870829	0.182705	0.826852	0.999413	0.98035
ENSECAP00000011297	High	2	SAP18	0.21	0.632	0.624	0.667	0.646	0.0037783	0.466352	0.203479	0.473299	0.492442	0.0767719	0.921766	0.700889	0.914244	0.925748
ENSECAP00000011313	High	1	NMT1	1.128	1.819	1.233	0.911	1.002	0.753399	0.223994	0.832296	0.918694	0.922771	0.971963	0.725242	0.99921	0.998274	0.988221
ENSECAP00000011321	High	2	PIP4K2C	0.753	0.822	1.746	12.505	3.766	0.663943	0.811171	0.38671	1e-17	0.000189185	0.963028	0.983522	0.889898	9.55e-16	0.00399274
ENSECAP00000011323	High	5	TCEA1	0.596	0.708	1.137	1.001	0.838	0.271407	0.534947	0.84807	0.698131	0.727134	0.85593	0.945799	0.99921	0.989893	0.98035
ENSECAP00000011329	High	5	NDUFS3	0.86	0.983	1.193	1.141	1.257	0.862389	0.865922	0.836718	0.56497	0.527182	0.982208	0.983604	0.99921	0.966246	0.939002
ENSECAP00000011330	Medium	1	JAKMIP2	0.666	0.985	1.207	0.413	0.706	0.424306	0.823813	0.786299	0.0380267	0.45623	0.93296	0.983604	0.995509	0.250648	0.920064
ENSECAP00000011347	High	1	HKA1	0.255	0.764	1.337	1.983	2.282	0.0160776	0.700357	0.652326	0.181002	0.0903518	0.200053	0.961324	0.971874	0.618534	0.444258
ENSECAP00000011350	High	4	PRPSAP1	0.515	0.789	1.424	0.926	0.789	0.24806	0.80444	0.580098	0.979237	0.714296	0.837992	0.981749	0.955962	0.998274	0.98035
ENSECAP00000011356	High	2	CD53	1.772	1.542	0.653	1.521	0.866	0.181428	0.181152	0.219351	0.14788	0.839579	0.779502	0.655844	0.724061	0.554825	0.986577
ENSECAP00000011372	High	8	ACTL6A	0.922	0.776	1.212	0.816	0.825	0.968571	0.718203	0.785602	0.738485	0.737942	0.997396	0.966292	0.995509	0.989893	0.98035
ENSECAP00000011382	High	1	ATP6V1E2	0.639	0.114	0.08	0.993	0.018	0.323134	3.98881e-12	1e-17	0.731756	1e-17	0.88549	3.46301e-10	1.73636e-15	0.989893	1.46923e-15
ENSECAP00000011384	High	8	GAPVD1	1.246	0.594	1.277	0.878	1.086	0.444244	0.206767	0.578266	0.964486	0.534712	0.93934	0.692851	0.955439	0.998274	0.942531
ENSECAP00000011385	High	4	LAMTOR3	0.494	0.651	0.934	0.754	0.777	0.0783747	0.313739	0.774726	0.440753	0.548891	0.532615	0.822465	0.995509	0.893373	0.949621
ENSECAP00000011406	High	7	PIK3AP1	0.561	0.494	1.052	0.767	0.823	0.195455	0.048322	0.997901	0.576447	0.72246	0.788426	0.293466	0.999388	0.969224	0.98035
ENSECAP00000011409	High	20	Uncharacterized	0.868	0.924	0.951	0.878	0.978	0.950684	0.927044	0.792139	0.817113	0.735747	0.992253	0.98555	0.995509	0.989893	0.98035
ENSECAP00000011411	High	7	STK26	0.849	0.896	1.117	0.734	0.843	0.798465	0.973118	0.838588	0.519778	0.764822	0.977567	0.993933	0.99921	0.944152	0.98035
ENSECAP00000011413	High	1	PIR	0.481	1.469	0.774	0.809	0.684	0.198352	0.437742	0.586312	0.721089	0.539876	0.79424	0.911789	0.956426	0.989893	0.944914
ENSECAP00000011418	High	9	SLC25A5	1.736	1.376	1.1	1.042	1.017	0.0621018	0.104063	0.70984	0.562387	0.64361	0.47096	0.467096	0.989431	0.964236	0.975089
ENSECAP00000011426	Medium	1	CHKB	1.205	0.673	0.62	1.161	0.663	0.608769	0.5004	0.175536	0.510115	0.527775	0.963012	0.935096	0.656757	0.940373	0.939002
ENSECAP00000011430	High	4	TRADD	0.921	0.932	1.267	0.922	1.427	0.90818	0.976267	0.723823	0.942196	0.43359	0.985611	0.993949	0.993384	0.998274	0.903014
ENSECAP00000011439	High	3	TUBB4A	0.523	0.605	1.671	0.569	1.017	0.116132	0.123152	0.113797	0.0180688	0.582567	0.642639	0.518082	0.526278	0.146235	0.96108
ENSECAP00000011446	High	9	RBM25	0.728	0.865	0.965	0.965	0.977	0.520466	0.981175	0.792666	0.879163	0.816136	0.952008	0.995362	0.995509	0.995669	0.98458
ENSECAP00000011452	High	34	CAND1	1.408	1.1	1.073	0.981	0.946	0.22857	0.428185	0.877603	0.799333	0.857439	0.826835	0.910043	0.99921	0.989893	0.986577
ENSECAP00000011454	High	25	HYOU1	0.835	0.675	0.931	0.693	0.873	0.7946	0.397738	0.765851	0.333384	0.896497	0.977567	0.899063	0.994308	0.814977	0.987559
ENSECAP00000011457	High	18	FNBP1	0.586	0.727	0.784	0.866	0.913	0.204293	0.551876	0.394799	0.800892	0.963674	0.803705	0.945799	0.894504	0.989893	0.994438
ENSECAP00000011470	High	19	ARHGDIB	0.87	1.02	0.826	0.771	0.797	0.904477	0.637742	0.531009	0.375499	0.51873	0.985611	0.950558	0.93847	0.85534	0.93818
ENSECAP00000011471	High	4	GORASP2	0.994	0.881	1.115	0.701	0.966	0.892825	0.999342	0.921603	0.420178	0.84813	0.984329	0.99979	0.99921	0.878467	0.986577
ENSECAP00000011473	High	23	PSMD5	1.127	1.023	1.009	0.958	0.785	0.57556	0.583902	0.978157	0.846299	0.487784	0.963012	0.945799	0.99921	0.992044	0.925748
ENSECAP00000011487	High	27	ESYT1	1.14	1.042	1.24	0.971	0.921	0.575037	0.554505	0.51953	0.785003	0.973521	0.963012	0.945799	0.93847	0.989893	0.994438
ENSECAP00000011495	High	3	COPS8	1.024	1.186	3.868	0.547	1.209	0.727535	0.292513	2.06318e-06	0.0105156	0.212713	0.965331	0.802154	7.5782e-05	0.0999248	0.699918
ENSECAP00000011496	High	12	FHOD1	0.487	0.654	0.62	0.629	0.601	0.103088	0.377774	0.19896	0.246761	0.15759	0.602135	0.873544	0.695901	0.727335	0.609922
ENSECAP00000011500	High	32	HSPA8	0.732	0.806	0.96	0.948	0.985	0.538333	0.662062	0.918727	0.905294	0.75118	0.952029	0.956946	0.99921	0.998274	0.98035
ENSECAP00000011508	High	6	ECATH-3	0.652	0.568	0.902	0.989	0.832	0.341645	0.0742621	0.74943	0.746012	0.652879	0.901982	0.383353	0.99411	0.989893	0.975089
ENSECAP00000011509	High	5	Uncharacterized	0.745	0.646	0.776	0.672	0.536	0.61323	0.428199	0.483784	0.422353	0.186291	0.963012	0.910043	0.932386	0.879636	0.653202
ENSECAP00000011516	High	6	TTC38	0.644	0.624	1.322	0.839	0.772	0.335308	0.322718	0.594916	0.840194	0.630494	0.893842	0.829136	0.957267	0.992044	0.974287
ENSECAP00000011523	High	20	LYN	1.193	0.991	0.804	1.012	1.002	0.431464	0.71882	0.472928	0.661541	0.692207	0.93296	0.966292	0.931617	0.989893	0.98035
ENSECAP00000011546	High	1	DES	0.618	0.752	1.332	0.897	1.004	0.270612	0.481041	0.299594	0.881676	0.688586	0.855011	0.932878	0.831924	0.995669	0.98035
ENSECAP00000011548	High	7	FAM45A	0.777	0.858	0.746	0.754	0.733	0.644007	0.916781	0.316876	0.370881	0.354364	0.963028	0.98555	0.843305	0.853768	0.846268
ENSECAP00000011550	Medium	2	GOLGA4	1.391	0.447	0.174	0.988	0.653	0.347361	0.0439884	6.02439e-06	0.744108	0.259117	0.902859	0.273334	0.000199133	0.989893	0.752652
ENSECAP00000011552	High	19	USO1	1.171	1.062	1.053	0.953	0.84	0.462834	0.531214	0.826713	0.885346	0.682122	0.93934	0.945799	0.99921	0.995669	0.98035
ENSECAP00000011553	High	18	ANXA7	1.204	1.037	1.011	0.976	0.82	0.415595	0.591633	0.939115	0.796275	0.605438	0.93296	0.945799	0.99921	0.989893	0.966121
ENSECAP00000011555	Medium	1	CREB1	1.247	1.138	0.885	2.354	0.478	0.463776	0.591462	0.631646	0.00575464	0.227937	0.93934	0.945799	0.964316	0.0628077	0.71719
ENSECAP00000011563	High	9	ERO1L	1.512	0.978	0.908	1.007	0.911	0.276387	0.756671	0.682166	0.691915	0.915221	0.858372	0.974311	0.984201	0.989893	0.987766
ENSECAP00000011565	High	1	ATP2A1	1.457	1.475	2.514	1.287	1.287	0.223236	0.0696282	0.00280645	0.119193	0.147354	0.820282	0.367016	0.0345827	0.492233	0.584675
ENSECAP00000011566	High	6	FAS	1.59	1.568	1.396	1.185	1.887	0.180263	0.0421516	0.502911	0.331437	0.0218564	0.779502	0.26703	0.935306	0.81273	0.170739
ENSECAP00000011571	High	11	EIF3I	0.684	0.738	1.291	0.794	0.641	0.493426	0.559484	0.599855	0.725522	0.184911	0.949724	0.945799	0.957267	0.989893	0.652224
ENSECAP00000011573	High	10	RBM39	0.659	0.67	0.988	0.814	0.789	0.353226	0.399144	0.883731	0.710285	0.58878	0.902859	0.899063	0.99921	0.989893	0.962816
ENSECAP00000011576	High	1	ITGB7	0.787	2.099	0.481	1.55	3.7	0.667744	0.00167937	0.0612906	0.0133381	0.000380497	0.963028	0.0232626	0.360278	0.118271	0.00730402
ENSECAP00000011578	High	1	AUP1	2.188	1.705	1.995	1.435	3.274	0.119735	0.186996	0.221909	0.373231	0.0144138	0.645116	0.665389	0.726905	0.853768	0.125138
ENSECAP00000011593	High	3	UFC1	0.948	0.688	1.029	0.873	1.145	0.974615	0.424194	0.975932	0.930333	0.437438	0.997396	0.908037	0.99921	0.998274	0.907174
ENSECAP00000011602	High	11	GGA1	0.809	0.852	0.926	0.72	0.936	0.760706	0.950153	0.739476	0.327254	0.863514	0.973618	0.98555	0.993384	0.81273	0.986577
ENSECAP00000011609	High	23	CSK	0.98	0.868	0.755	0.9	0.975	0.842864	0.943181	0.326041	0.930366	0.784217	0.979266	0.98555	0.854769	0.998274	0.98051
ENSECAP00000011613	High	2	SEC61A1	0.915	4.065	0.568	1.965	0.898	0.960355	0.00231517	0.23741	0.0622931	0.961802	0.994425	0.0301842	0.744587	0.347386	0.994438
ENSECAP00000011621	Medium	1	LCMT1	0.784	0.691	0.09	0.61	0.685	0.647096	0.579979	6.70675e-11	0.358394	0.462198	0.963028	0.945799	5.33745e-09	0.845103	0.920915
ENSECAP00000011630	High	12	KARS	1.258	0.822	1.124	0.823	0.837	0.38877	0.852296	0.771398	0.641218	0.760563	0.920446	0.983604	0.995509	0.984683	0.98035
ENSECAP00000011640	High	72	VCL	0.881	0.918	1.021	0.79	0.771	0.934231	0.94813	0.911394	0.441567	0.42594	0.989159	0.98555	0.99921	0.893373	0.894055
ENSECAP00000011664	High	9	TUBA1A	0.412	0.456	0.658	0.631	0.484	0.023459	0.00856799	0.156837	0.062196	0.00360318	0.260504	0.0861309	0.626739	0.347352	0.0435574
ENSECAP00000011676	High	7	PLD3	0.277	0.432	0.849	0.24	0.284	0.00105783	0.0158928	0.56011	4.27468e-08	2.62389e-06	0.0305111	0.138293	0.949087	1.70097e-06	9.63776e-05
ENSECAP00000011680	High	1	POLR2B	0.971	0.836	1.278	1	1.582	0.951917	0.861745	0.777063	0.858369	0.306113	0.992253	0.983604	0.995509	0.993538	0.80319
ENSECAP00000011685	High	1	GOLT1B	2.042	1.64	1.049	1.423	1.349	0.11803	0.162739	0.934153	0.244947	0.352002	0.642639	0.623537	0.99921	0.724223	0.846222
ENSECAP00000011687	High	8	SUPT5H	1.129	0.979	0.979	1.008	0.946	0.7309	0.828201	0.847052	0.755033	0.993675	0.965331	0.983604	0.99921	0.989893	0.999698
ENSECAP00000011693	High	1	ATG5	0.722	5.428	1.008	1.01	1.091	0.565155	0.000277547	0.937943	0.652085	0.682046	0.963012	0.00477581	0.99921	0.986547	0.98035
ENSECAP00000011700	High	9	AIF1	1.065	1.059	1.086	0.947	0.973	0.64359	0.538836	0.742851	0.90855	0.795851	0.963028	0.945799	0.993384	0.998274	0.982046
ENSECAP00000011707	High	5	IFI30	0.243	0.239	0.271	0.318	0.468	0.000743181	4.72464e-07	1.72607e-05	7.97654e-07	0.0020014	0.0240589	1.58317e-05	0.00049576	2.5392e-05	0.0279028
ENSECAP00000011711	High	4	SNRNP70	1.05	0.956	1.331	0.708	1.854	0.724884	0.722143	0.411279	0.32426	0.00225605	0.965331	0.966292	0.905192	0.809896	0.0310004
ENSECAP00000011715	High	2	ASH2L	0.505	0.627	0.574	0.883	0.988	0.246802	0.517614	0.244445	0.859815	0.937047	0.837992	0.939061	0.757322	0.993538	0.992206
ENSECAP00000011716	High	5	CDA	0.975	0.672	1.608	0.843	1.072	0.811189	0.255673	0.122013	0.649523	0.483554	0.979156	0.771057	0.540707	0.984683	0.925748
ENSECAP00000011720	High	2	NRAS	1.15	1.491	0.825	0.966	1.269	0.65559	0.174671	0.528752	0.799302	0.409427	0.963028	0.645304	0.93847	0.989893	0.881754
ENSECAP00000011723	Medium	1	HECTD2	1.822	0.807	2.473	1.142	1.101	0.0894844	0.819546	0.0253595	0.379951	0.454601	0.562172	0.983604	0.191072	0.856797	0.918915
ENSECAP00000011732	Medium	1	ABHD16A	0.655	0.833	0.522	0.841	1.074	0.350252	0.757445	0.0262726	0.644514	0.477566	0.902859	0.97455	0.196402	0.984683	0.925748
ENSECAP00000011749	High	3	GNG12	1.427	1.374	0.627	0.944	0.928	0.291577	0.133635	0.199312	0.818161	0.964138	0.867313	0.5495	0.695901	0.989893	0.994438
ENSECAP00000011754	High	24	SF3B3	1.046	0.935	0.999	0.978	1.015	0.841145	0.915967	0.872124	0.751703	0.644842	0.979266	0.98555	0.99921	0.989893	0.975089
ENSECAP00000011758	High	2	Uncharacterized	0.519	0.72	0.455	0.435	0.824	0.244852	0.617927	0.12084	0.127924	0.794583	0.837992	0.947878	0.538041	0.511437	0.982046
ENSECAP00000011773	High	3	RPL10A	0.888	0.94	0.748	0.877	1.048	0.891173	0.804897	0.372022	0.953318	0.70593	0.984329	0.981749	0.875302	0.998274	0.98035
ENSECAP00000011776	High	4	TM9SF3	1.096	1.493	0.88	0.562	1.749	0.58576	0.0525475	0.68527	0.0151382	0.00347394	0.963012	0.311441	0.987375	0.130243	0.0426703
ENSECAP00000011785	High	6	APOA1BP	1.012	1.012	1.164	0.826	0.788	0.89312	0.704689	0.851739	0.844917	0.594379	0.984329	0.962076	0.99921	0.992044	0.964676
ENSECAP00000011786	High	7	TPD52	0.732	0.76	0.981	0.719	0.952	0.537348	0.50742	0.979172	0.218682	0.870851	0.952029	0.936851	0.99921	0.683407	0.986577
ENSECAP00000011789	High	12	RPS3	0.984	0.867	1.121	0.686	0.97	0.959462	0.952901	0.839896	0.375426	0.831652	0.994342	0.986591	0.99921	0.85534	0.985756
ENSECAP00000011792	Medium	1	KIAA0430	1.464	1.021	0.913	1.121	0.829	0.30568	0.74524	0.738413	0.586817	0.718335	0.873698	0.971733	0.993384	0.97095	0.98035
ENSECAP00000011794	High	12	HNRNPR	0.75	0.901	1.093	0.771	0.845	0.546223	0.89425	0.821182	0.438593	0.803043	0.957748	0.98555	0.99921	0.893373	0.982632
ENSECAP00000011798	High	9	RELA	0.715	0.641	1.187	0.689	0.752	0.542168	0.288094	0.660339	0.239285	0.466074	0.954415	0.800707	0.973681	0.713559	0.920915
ENSECAP00000011800	High	9	COPS5	1.033	0.809	0.739	1.044	0.891	0.744468	0.801687	0.301449	0.536482	0.968222	0.966316	0.981749	0.831924	0.954065	0.994438
ENSECAP00000011816	High	14	EIF3B	0.649	0.906	0.801	0.85	0.734	0.385701	0.875991	0.460444	0.734178	0.409982	0.919841	0.984781	0.925423	0.989893	0.882328
ENSECAP00000011828	High	8	SEC22B	0.964	1.283	1.978	1.113	1.164	0.929952	0.187991	0.0301043	0.425622	0.309159	0.988716	0.666785	0.217388	0.8818	0.805229
ENSECAP00000011835	High	6	PROM1	1.462	1.193	1.152	1.825	1.363	0.354336	0.492265	0.922219	0.0818632	0.451819	0.902859	0.935096	0.99921	0.408546	0.917667
ENSECAP00000011839	High	5	Uncharacterized	0.756	0.88	1.408	1.017	1.585	0.668714	0.922485	0.251664	0.644921	0.0132877	0.963028	0.98555	0.772667	0.984683	0.117771
ENSECAP00000011851	High	1	DPAGT1	0.983	1.247	0.833	1.334	0.748	0.965041	0.553602	0.619944	0.476045	0.60039	0.995801	0.945799	0.959472	0.915655	0.964683
ENSECAP00000011864	High	3	Uncharacterized	1.309	0.941	0.908	0.889	0.702	0.538955	0.953766	0.744236	0.948062	0.542587	0.952029	0.986832	0.993384	0.998274	0.9474
ENSECAP00000011866	High	3	PDE4D	1.598	0.896	1.509	1.017	0.98	0.215499	0.996517	0.550757	0.625205	0.85883	0.809891	0.998534	0.943201	0.982428	0.986577
ENSECAP00000011872	High	1	CD37	0.213	1.295	1.469	1.7	2.237	0.00554143	0.369747	0.449022	0.0102785	0.00428886	0.0990957	0.867497	0.919181	0.0986533	0.0497978
ENSECAP00000011887	High	5	TMEM30A	1.702	1.311	1.19	0.835	1.081	0.108381	0.193824	0.655063	0.816789	0.616765	0.620972	0.671367	0.972811	0.989893	0.971964
ENSECAP00000011888	High	11	AHNAK	0.996	0.405	0.56	0.698	1.107	0.835638	0.0165642	0.0906472	0.364635	0.632114	0.979266	0.142834	0.461697	0.849846	0.975089
ENSECAP00000011891	High	6	ITPA	0.658	0.548	0.928	0.573	0.665	0.357516	0.109083	0.720317	0.0988776	0.224436	0.903249	0.478964	0.991215	0.451809	0.71353
ENSECAP00000011898	High	6	VAMP7	1.411	1.271	1.314	1.014	1.134	0.253225	0.215488	0.566487	0.647725	0.35767	0.839687	0.710238	0.950778	0.984683	0.850217
ENSECAP00000011913	High	5	VPS45	1.442	0.825	0.663	0.878	0.787	0.40769	0.868989	0.378428	0.927406	0.725244	0.927376	0.983604	0.881461	0.998274	0.98035
ENSECAP00000011924	High	4	C1RL	1.028	0.838	1.003	1.14	0.534	0.856511	0.896992	0.926875	0.592247	0.252242	0.980905	0.98555	0.99921	0.97095	0.744066
ENSECAP00000011940	High	1	NINJ1	3.878	0.592	1.103	0.748	4.339	0.0128742	0.40312	0.942595	0.611131	0.00322634	0.177543	0.899702	0.99921	0.973853	0.0404086
ENSECAP00000011955	High	8	VPS16	0.977	0.694	0.826	1.022	0.835	0.900656	0.412007	0.500052	0.663871	0.666477	0.985611	0.901886	0.935105	0.989893	0.978456
ENSECAP00000011970	High	2	COPG2	0.537	0.492	4.132	0.752	0.578	0.247147	0.243653	0.00978582	0.655213	0.325762	0.837992	0.75912	0.0944308	0.988513	0.828503
ENSECAP00000011981	Medium	1	TOMM40	1.951	3.035	1.816	0.75	1.283	0.221166	0.0349235	0.340249	0.630286	0.553351	0.818343	0.232706	0.859625	0.98406	0.950929
ENSECAP00000011982	High	5	PSMA7	1.19	1.161	0.832	0.887	1.056	0.48383	0.313346	0.517641	0.873507	0.533473	0.945871	0.822103	0.93847	0.995669	0.942531
ENSECAP00000012019	Medium	1	SDHC	1.064	0.999	0.607	0.549	0.501	0.900418	0.891445	0.293767	0.275319	0.190728	0.985611	0.98555	0.826852	0.75827	0.661197
ENSECAP00000012020	High	3	TNPO2	1.24	0.765	0.823	0.466	0.608	0.627298	0.773617	0.618788	0.157095	0.449866	0.963028	0.977254	0.959472	0.576198	0.91555
ENSECAP00000012027	High	7	DNAJB11	0.685	0.604	1.345	0.836	0.519	0.405382	0.192268	0.391755	0.685838	0.0280338	0.926727	0.669055	0.893974	0.989893	0.206736
ENSECAP00000012031	High	6	CYCS	0.778	0.602	1.018	0.65	0.969	0.593261	0.166297	0.992215	0.138733	0.741505	0.963012	0.629905	0.99921	0.532088	0.98035
ENSECAP00000012048	High	3	SCAMP3	1.588	1.17	2.908	1.052	1.172	0.310518	0.544762	0.0882893	0.702108	0.630032	0.87394	0.945799	0.456183	0.989893	0.974287
ENSECAP00000012056	High	5	RNF31	1.136	0.295	3.273	0.586	5.062	0.723725	0.0314064	0.0455955	0.329933	8.62328e-05	0.965331	0.218721	0.297435	0.81273	0.00205881
ENSECAP00000012060	High	3	SRA1	0.636	0.637	0.981	0.446	0.914	0.348958	0.343754	0.834343	0.0447572	0.967956	0.902859	0.846735	0.99921	0.281583	0.994438
ENSECAP00000012062	High	5	SNRPD1	1.346	1.609	1.402	1.059	2.392	0.289513	0.0293575	0.301581	0.529357	3.59522e-05	0.867313	0.21011	0.831924	0.950256	0.000995197
ENSECAP00000012066	High	1	CCDC47	4.32	0.161	2.074	0.401	0.42	3.94386e-05	3.31557e-11	0.00994214	0.00127474	0.000372881	0.00273919	2.63864e-09	0.0951854	0.0183064	0.00719397
ENSECAP00000012091	High	5	ATP6AP1	1.754	1.144	1.554	1.055	2.043	0.142396	0.467464	0.172318	0.57931	0.00804357	0.70253	0.92194	0.651213	0.969224	0.0808591
ENSECAP00000012113	High	10	SEPHS1	0.688	0.908	1.015	0.801	0.748	0.414231	0.904999	0.917838	0.567049	0.448765	0.93296	0.98555	0.99921	0.966246	0.91555
ENSECAP00000012117	Medium	1	C12orf50	0.842	0.312	0.037	0.565	2.03	0.809822	0.0516669	1e-17	0.304184	0.141167	0.979156	0.307906	1.73636e-15	0.791002	0.576811
ENSECAP00000012131	High	2	GDAP2	1.057	0.892	0.737	1.23	0.413	0.851592	0.990768	0.416513	0.427224	0.10931	0.980398	0.998084	0.908669	0.882159	0.501118
ENSECAP00000012134	High	5	LXN	0.742	0.83	1.151	0.919	0.699	0.53837	0.838039	0.689139	0.999523	0.285116	0.952029	0.983604	0.987375	0.999523	0.777576
ENSECAP00000012137	High	16	ADD3	1.158	0.954	1.257	1.035	1.005	0.507216	0.830862	0.423359	0.578283	0.609418	0.951518	0.983604	0.914567	0.969224	0.967517
ENSECAP00000012143	High	1	TWF2	0.975	0.437	0.901	0.424	1.348	0.963756	0.174046	0.729112	0.119993	0.47743	0.995282	0.644865	0.993384	0.493953	0.925748
ENSECAP00000012151	High	20	ACAP1	1.082	0.88	0.861	0.991	0.823	0.656226	0.989111	0.56703	0.764379	0.742552	0.963028	0.997376	0.950778	0.989893	0.98035
ENSECAP00000012166	High	2	CIAO1	1.72	1.572	0.998	1.843	2.088	0.274414	0.362628	0.909938	0.221511	0.124924	0.85593	0.864921	0.99921	0.684333	0.534389
ENSECAP00000012178	High	6	MTCH2	1.414	1.005	0.95	1.393	0.655	0.258752	0.643878	0.818374	0.078507	0.114983	0.84392	0.951336	0.99921	0.401492	0.513724
ENSECAP00000012189	High	4	STK39	1.315	1.875	3.686	0.973	0.813	0.38716	0.0251084	0.0021204	0.876196	0.6307	0.919884	0.190684	0.0279308	0.995669	0.974287
ENSECAP00000012191	High	16	SLC9A3R1	0.697	0.883	1.278	0.765	0.898	0.511748	0.93231	0.391991	0.3743	0.939983	0.951518	0.98555	0.893974	0.854137	0.992739
ENSECAP00000012206	High	12	ARHGEF2	0.954	1.083	1.769	0.71	1.092	0.935794	0.450709	0.0923051	0.279293	0.403983	0.989159	0.919617	0.467027	0.762765	0.879826
ENSECAP00000012212	High	3	UBE2K	0.942	0.982	0.883	0.802	0.823	0.986235	0.706912	0.634186	0.558742	0.699855	0.999267	0.963398	0.965176	0.961354	0.98035
ENSECAP00000012215	High	17	GSR	0.904	0.744	0.847	0.721	0.845	0.993213	0.457443	0.589785	0.225406	0.705207	0.999793	0.919617	0.957267	0.690499	0.98035
ENSECAP00000012220	High	4	ADRM1	0.925	0.575	0.917	0.923	0.822	0.929069	0.289755	0.726418	0.973269	0.705025	0.988592	0.800869	0.993384	0.998274	0.98035
ENSECAP00000012223	High	34	GBE1	1.225	1.202	1.103	1.027	0.985	0.38781	0.269707	0.702084	0.612693	0.751491	0.919884	0.786174	0.987375	0.973853	0.98035
ENSECAP00000012228	High	33	KPNB1	1.222	1.065	0.898	1.043	0.972	0.441311	0.493523	0.67223	0.546021	0.771948	0.936775	0.935096	0.979374	0.955781	0.98035
ENSECAP00000012255	High	38	AVIL	0.21	0.226	0.528	0.239	0.262	2.66926e-05	9.26206e-08	0.0288773	4.25637e-11	1.19504e-08	0.00203931	3.57385e-06	0.21081	2.50144e-09	6.7133e-07
ENSECAP00000012261	High	10	TUBA4A	0.333	0.44	0.561	0.596	0.536	0.00401235	0.00564398	0.048395	0.0323851	0.0142457	0.0806694	0.0605497	0.309145	0.22575	0.12396
ENSECAP00000012270	High	2	OASL	3.228	1.767	0.118	0.904	1.39	0.0501778	0.245934	3.87306e-05	0.901273	0.466243	0.413994	0.760916	0.00102744	0.998274	0.920915
ENSECAP00000012289	Medium	1	PIGK	1.86	1.124	10.159	0.695	0.808	0.223538	0.725168	1.43529e-05	0.528043	0.693278	0.820282	0.966292	0.000415364	0.949247	0.98035
ENSECAP00000012291	High	7	GALM	0.406	0.203	0.993	0.326	0.327	0.0451863	1.8701e-05	0.851182	0.00192196	0.000833158	0.382748	0.000438269	0.99921	0.026035	0.0139591
ENSECAP00000012298	High	1	KIF5C	0.57	0.653	1.087	0.789	1.036	0.148231	0.283814	0.863061	0.518867	0.576888	0.71495	0.796295	0.99921	0.942946	0.96108
ENSECAP00000012312	High	14	PAFAH1B1	0.477	0.468	0.691	0.773	0.74	0.0575176	0.0335382	0.209712	0.442661	0.447165	0.452093	0.226353	0.710825	0.893373	0.914437
ENSECAP00000012317	High	5	RALB	1.406	1.508	1.194	1.315	1.004	0.261623	0.0570297	0.633431	0.0969948	0.705887	0.846028	0.322746	0.964665	0.445872	0.98035
ENSECAP00000012322	High	5	TWF2	1.069	0.931	0.973	0.768	0.692	0.636041	0.903233	0.95525	0.364595	0.197577	0.963028	0.98555	0.99921	0.849846	0.676294
ENSECAP00000012323	High	3	PDE5A	1.13	0.849	0.458	0.846	0.222	0.685384	0.890377	0.110533	0.840495	0.00073861	0.963028	0.98555	0.520616	0.992044	0.0125399
ENSECAP00000012327	Medium	2	KDM5B	0.436	0.581	2.373	0.471	1.932	0.0753207	0.169798	0.108927	0.027256	0.145803	0.522351	0.640305	0.518899	0.19927	0.584435
ENSECAP00000012335	High	3	SERPINC1	1.016	1.285	1.77	0.729	0.959	0.89291	0.518888	0.36734	0.610265	0.934164	0.984329	0.939202	0.872373	0.973853	0.992113
ENSECAP00000012341	High	8	YWHAH	0.638	0.628	0.895	0.712	0.655	0.312065	0.161645	0.729724	0.202873	0.124301	0.874976	0.620587	0.993384	0.662412	0.533617
ENSECAP00000012379	High	21	APMAP	1.347	1.01	1.103	1.033	1.002	0.256101	0.665415	0.702325	0.591663	0.692867	0.842417	0.956946	0.987375	0.97095	0.98035
ENSECAP00000012393	High	5	SERBP1	0.451	0.996	1.205	0.833	0.891	0.108426	0.760105	0.786838	0.808001	0.913174	0.620972	0.975151	0.995509	0.989893	0.987766
ENSECAP00000012398	High	15	CAST	0.843	0.907	1.592	1.072	1.206	0.783007	0.923835	0.115589	0.52591	0.209021	0.977567	0.98555	0.527484	0.948974	0.69677
ENSECAP00000012410	High	8	SEC23A	1.267	1.206	1.289	1.248	0.946	0.55916	0.491605	0.644907	0.403157	0.96572	0.963012	0.935096	0.969659	0.871568	0.994438
ENSECAP00000012428	High	51	UBA1	1.025	0.929	0.948	0.957	0.815	0.724517	0.911863	0.882795	0.869182	0.585796	0.965331	0.98555	0.99921	0.994988	0.96108
ENSECAP00000012436	High	1	DOCK3	0.986	1.493	2.519	1.585	2.071	0.881935	0.0616003	0.00299	0.0329337	0.00356574	0.984329	0.34054	0.0363212	0.229156	0.043518
ENSECAP00000012441	High	21	DENND3	1.319	0.991	0.741	1.014	0.985	0.454922	0.629547	0.293309	0.66444	0.811061	0.93934	0.948976	0.826285	0.989893	0.983885
ENSECAP00000012443	High	13	ACAT2	0.839	0.729	0.989	1	0.97	0.821878	0.410687	0.998797	0.705741	0.803637	0.979266	0.901886	0.999388	0.989893	0.982681
ENSECAP00000012452	High	17	PSMD11	1.332	0.848	0.726	1.042	1.12	0.308538	0.943447	0.260912	0.619468	0.354759	0.87394	0.98555	0.782942	0.977433	0.846459
ENSECAP00000012457	High	10	PSMC4	0.567	0.583	1.056	0.798	0.945	0.219605	0.166132	0.965176	0.55673	0.843357	0.815953	0.629905	0.99921	0.960348	0.986577
ENSECAP00000012462	High	5	HNRNPH1	0.434	0.351	2.346	0.693	0.664	0.040688	0.00220596	0.0502228	0.371964	0.212603	0.358129	0.0288588	0.317634	0.853768	0.699918
ENSECAP00000012473	High	8	MAPK3	0.868	0.81	0.921	0.8	0.95	0.898803	0.678308	0.804711	0.480453	0.880151	0.985611	0.956946	0.998051	0.918289	0.987111
ENSECAP00000012478	High	1	WDR45B	0.613	0.582	0.51	0.223	3.842	0.374767	0.299615	0.177192	0.000707314	0.00673824	0.912435	0.808854	0.657799	0.0112142	0.0707145
ENSECAP00000012483	High	1	TUBAL3	0.526	0.881	1.778	0.325	0.827	0.267114	0.984859	0.360333	0.0110336	0.764736	0.851021	0.995544	0.867231	0.103558	0.98035
ENSECAP00000012486	High	1	PLS1	0.936	1.045	2.101	0.946	0.633	0.882974	0.531141	0.0202811	0.879767	0.0838712	0.984329	0.945799	0.162079	0.995669	0.422118
ENSECAP00000012500	High	1	SEPTIN10	0.384	0.529	0.255	0.539	0.324	0.0769831	0.249444	0.000843636	0.16918	0.0125147	0.527963	0.764763	0.0136555	0.600622	0.113285
ENSECAP00000012524	High	2	COMMD4	1.147	1.362	0.742	0.997	1.074	0.720494	0.439746	0.442368	0.886757	0.775978	0.965331	0.911789	0.918872	0.995669	0.98035
ENSECAP00000012529	High	2	OAS2	0.126	1.062	3.801	1.908	6.925	0.000139151	0.807245	0.0217175	0.205754	6.86538e-05	0.00672858	0.981749	0.169308	0.666649	0.00171235
ENSECAP00000012538	High	4	NENF	0.655	0.669	1.244	2.164	0.732	0.489921	0.540775	0.814654	0.115957	0.610863	0.949454	0.945799	0.99921	0.486313	0.968256
ENSECAP00000012542	High	8	STX2	1.051	1.277	1.215	0.829	1.128	0.722569	0.179966	0.590694	0.715747	0.367219	0.965331	0.655844	0.957267	0.989893	0.857084
ENSECAP00000012548	High	3	RPS13	1.933	2.254	1.803	2.294	1.716	0.126623	0.0111008	0.169416	0.00166099	0.0791696	0.667173	0.105748	0.649762	0.0232417	0.41035
ENSECAP00000012551	High	4	SEC14L1	1.28	0.962	0.766	1.301	0.519	0.434829	0.725806	0.404946	0.21099	0.0818153	0.93296	0.966292	0.903792	0.670649	0.416158
ENSECAP00000012557	High	17	MAPK14	1.241	0.804	0.746	1.074	0.811	0.407472	0.786967	0.328	0.5128	0.660146	0.927376	0.977871	0.854769	0.940373	0.97629
ENSECAP00000012558	High	23	EEF1G	1.211	1.05	0.838	0.895	0.852	0.406678	0.559669	0.565104	0.873579	0.733188	0.927376	0.945799	0.950549	0.995669	0.98035
ENSECAP00000012570	Medium	1	FASTKD3	3.742	6.309	1.318	1.669	0.216	0.0172224	1.20395e-05	0.679838	0.278983	0.00194506	0.21019	0.000294814	0.984188	0.762765	0.0272385
ENSECAP00000012573	High	3	CBFB	0.523	0.693	1.838	0.7	0.856	0.120031	0.43703	0.147983	0.331467	0.849419	0.645485	0.911789	0.607844	0.81273	0.986577
ENSECAP00000012587	High	12	AKR1B1	0.831	1.327	1.409	1.122	1.262	0.739011	0.154649	0.287019	0.410355	0.186385	0.966052	0.600976	0.81938	0.875806	0.653202
ENSECAP00000012593	High	10	FAM49A	0.763	0.983	1.105	0.841	0.954	0.594019	0.747102	0.907342	0.825472	0.978646	0.963012	0.971875	0.99921	0.992044	0.995852
ENSECAP00000012602	High	19	CR1	1.408	1.331	0.762	0.746	0.729	0.25045	0.137036	0.343814	0.379658	0.402198	0.837992	0.556893	0.860892	0.856797	0.878946
ENSECAP00000012607	High	2	BRI3BP	2.986	4.365	4.992	3.308	2.01	0.00752797	3.85433e-06	0.000255588	0.000154642	0.0482912	0.123952	0.000107471	0.00490626	0.00314219	0.298006
ENSECAP00000012610	High	12	PXN	0.521	0.621	0.861	0.959	0.889	0.139588	0.150205	0.615064	0.848641	0.906514	0.695211	0.593364	0.959472	0.992044	0.987766
ENSECAP00000012618	High	25	PLBD1	1.364	1.082	0.959	1.267	0.936	0.241122	0.484838	0.915657	0.12571	0.931249	0.837992	0.932915	0.99921	0.510321	0.990636
ENSECAP00000012626	High	3	PRMT5	0.67	0.479	1.061	1.243	0.562	0.536813	0.267567	0.954246	0.591753	0.35381	0.952008	0.785166	0.99921	0.97095	0.846268
ENSECAP00000012666	High	4	TBC1D24	0.9	0.759	1.208	0.972	0.956	0.918435	0.596447	0.58236	0.811016	0.861545	0.985776	0.945799	0.956426	0.989893	0.986577
ENSECAP00000012672	High	2	GUSB	2.266	1.589	0.657	0.394	0.629	0.121634	0.3805	0.284132	0.0785116	0.409485	0.650761	0.875232	0.817162	0.401492	0.881754
ENSECAP00000012684	High	9	GSDMD	1.168	1.028	0.98	0.97	0.896	0.510458	0.556257	0.854828	0.734269	0.947075	0.951518	0.945799	0.99921	0.989893	0.993353
ENSECAP00000012686	Medium	1	IKBKAP	1.403	1.066	2.017	0.894	0.157	0.449227	0.819447	0.224084	0.884706	7.74407e-06	0.93934	0.983604	0.726905	0.995669	0.00025284
ENSECAP00000012689	Medium	1	CCDC112	0.656	0.619	1.74	0.516	0.689	0.396507	0.172632	0.078128	0.00617095	0.187508	0.922815	0.642742	0.422732	0.0662164	0.655934
ENSECAP00000012696	High	8	TPM1	0.515	0.677	0.991	0.489	0.767	0.118593	0.351877	0.940468	0.00402794	0.491751	0.642639	0.851632	0.99921	0.0480836	0.925748
ENSECAP00000012705	High	2	FAM129C	1.043	1.073	1.442	0.949	0.875	0.74802	0.473431	0.233934	0.861784	0.827177	0.968295	0.925687	0.736708	0.993538	0.985756
ENSECAP00000012708	High	4	LIPE	1.026	1.087	1.225	0.88	1.332	0.921154	0.651815	0.801496	0.930875	0.457767	0.98732	0.955554	0.997582	0.998274	0.920915
ENSECAP00000012711	High	3	IGLL1	1.021	1.016	0.968	1.351	1.216	0.755149	0.574735	0.86296	0.0992868	0.193441	0.972545	0.945799	0.99921	0.451996	0.665118
ENSECAP00000012728	High	1	UFL1	0.289	1.255	2.083	1.122	2.155	0.0293295	0.624657	0.160147	0.793923	0.0934806	0.293597	0.948976	0.629415	0.989893	0.453167
ENSECAP00000012739	High	23	USP5	0.812	0.759	1.671	0.715	0.788	0.749945	0.504418	0.0678108	0.209733	0.487169	0.968567	0.935096	0.382352	0.669496	0.925748
ENSECAP00000012746	High	35	ATIC	0.947	0.891	1.046	0.848	0.84	0.908111	0.987537	0.942173	0.720934	0.704981	0.985611	0.997376	0.99921	0.989893	0.98035
ENSECAP00000012762	High	32	GANAB	1.189	1.051	1.348	0.949	1.006	0.480439	0.534103	0.343948	0.894305	0.684866	0.943587	0.945799	0.860892	0.997833	0.98035
ENSECAP00000012768	High	16	ACAP2	0.929	0.802	1.082	0.926	0.72	0.885674	0.648396	0.855333	0.963509	0.281882	0.984329	0.954119	0.99921	0.998274	0.775227
ENSECAP00000012771	High	1	ZCCHC6	0.557	0.339	1.211	0.997	2.617	0.292608	0.0721708	0.764082	0.954493	0.0484455	0.867313	0.373567	0.994308	0.998274	0.298006
ENSECAP00000012772	High	13	CD177	1.125	1.145	1.484	1.125	1.147	0.535871	0.35965	0.157743	0.342198	0.314558	0.952008	0.862437	0.627031	0.829066	0.812448
ENSECAP00000012777	Medium	1	MCM7	0.752	2.412	0.854	1.924	0.762	0.690935	0.0317876	0.713484	0.207428	0.704739	0.963028	0.220379	0.990111	0.667658	0.98035
ENSECAP00000012782	High	5	IRAK4	0.792	1.22	1.124	1.391	1.242	0.736522	0.611261	0.95959	0.475819	0.583737	0.966052	0.947271	0.99921	0.915655	0.96108
ENSECAP00000012785	High	31	PREX1	1.044	1.152	0.995	1.08	0.814	0.756335	0.531758	0.839534	0.629886	0.720511	0.972545	0.945799	0.99921	0.98406	0.98035
ENSECAP00000012789	High	2	AGFG1	0.711	0.365	1.439	0.554	0.582	0.490322	0.00258973	0.405471	0.0634796	0.125668	0.949454	0.033309	0.903792	0.350422	0.536972
ENSECAP00000012794	High	1	GZMB	0.547	0.423	1.852	3.921	0.885	0.287564	0.156373	0.322211	0.0104611	0.903296	0.866004	0.60497	0.848859	0.0998517	0.987766
ENSECAP00000012800	Medium	1	ETFB	0.537	0.078	0.321	0.406	0.845	0.250507	8.46642e-06	0.0102789	0.0718537	0.825233	0.837992	0.00021586	0.0979191	0.377553	0.985756
ENSECAP00000012813	High	18	PFAS	0.906	0.759	0.917	0.883	0.822	0.953838	0.583242	0.695305	0.851288	0.720317	0.992973	0.945799	0.987375	0.993256	0.98035
ENSECAP00000012814	High	6	RPS8	1.407	0.981	1.343	1.045	1.309	0.229198	0.668005	0.391934	0.592304	0.105443	0.82754	0.956946	0.893974	0.97095	0.487641
ENSECAP00000012817	Medium	1	CC2D1A	1.057	0.54	0.717	1.073	0.998	0.836637	0.300075	0.44462	0.865938	0.946383	0.979266	0.808953	0.918872	0.99459	0.993353
ENSECAP00000012825	Medium	1	NUDT12	0.385	1.046	1.41	1.035	0.146	0.0883912	0.762899	0.608167	0.722814	0.000245524	0.55903	0.975325	0.957267	0.989893	0.00512493
ENSECAP00000012828	High	4	Uncharacterized	0.794	0.791	0.912	0.755	0.91	0.703458	0.611904	0.780121	0.322235	0.965305	0.965331	0.947271	0.995509	0.807732	0.994438
ENSECAP00000012848	High	3	NACA	0.84	0.599	0.649	0.681	0.752	0.770158	0.165407	0.123248	0.202793	0.457836	0.975524	0.62912	0.544285	0.662412	0.920915
ENSECAP00000012849	High	4	AIM1	1.475	2.153	0.828	1.492	1.783	0.394744	0.143149	0.668418	0.424765	0.224915	0.922815	0.577434	0.977404	0.8818	0.71353
ENSECAP00000012872	High	34	G6PD	1.079	0.94	0.926	0.974	0.748	0.616874	0.876699	0.819127	0.80093	0.350345	0.963028	0.984998	0.99921	0.989893	0.843303
ENSECAP00000012892	High	3	TRAPPC10	1.629	1.041	0.196	2.037	2.022	0.305208	0.81626	0.00242599	0.145131	0.141838	0.87333	0.983604	0.0306943	0.547288	0.577019
ENSECAP00000012905	High	9	EIF4G2	1.311	1.049	1.026	0.992	1.004	0.321309	0.509368	0.925993	0.752519	0.762138	0.884316	0.938181	0.99921	0.989893	0.98035
ENSECAP00000012919	Medium	1	NUP37	0.968	0.714	1.175	1.129	0.797	0.823545	0.409962	0.626063	0.342261	0.518374	0.979266	0.901886	0.960722	0.829066	0.93818
ENSECAP00000012928	High	4	EXOC7	1.235	1.113	0.424	1.041	0.445	0.550816	0.615955	0.0295904	0.765762	0.131732	0.9605	0.947271	0.214896	0.989893	0.557271
ENSECAP00000012929	High	32	PGK1	0.825	0.885	0.698	0.984	0.874	0.786533	0.940654	0.225381	0.763647	0.818807	0.977567	0.98555	0.726905	0.989893	0.98458
ENSECAP00000012932	High	4	PHYHD1	0.938	0.801	0.95	0.81	0.952	0.969351	0.772873	0.776699	0.737126	0.958186	0.997396	0.977254	0.995509	0.989893	0.994438
ENSECAP00000012946	High	14	CAPG	0.674	0.977	1.062	1.03	0.912	0.393372	0.75963	0.803899	0.601708	0.973671	0.922815	0.975151	0.998051	0.971209	0.994438
ENSECAP00000012953	High	9	SLC25A3	1.764	1.288	0.67	1.836	1.778	0.0817037	0.181401	0.17875	0.00151819	0.00677719	0.537712	0.655844	0.660185	0.0216399	0.0709284
ENSECAP00000012958	High	14	NCF1	1.524	1.304	0.858	1.348	0.891	0.136052	0.156553	0.621148	0.0671511	0.890587	0.684121	0.60497	0.959472	0.364231	0.987559
ENSECAP00000012968	High	9	SDCBP	0.773	0.834	0.917	0.909	1.048	0.680492	0.760208	0.793937	0.93702	0.472117	0.963028	0.975151	0.995509	0.998274	0.924841
ENSECAP00000012974	High	11	EHD3	0.471	0.522	0.975	0.551	0.703	0.0818802	0.0349668	0.932849	0.0148925	0.211117	0.537712	0.232706	0.99921	0.128709	0.698843
ENSECAP00000012978	High	3	RPL18A	1.199	1.337	0.921	1.256	0.941	0.648442	0.434408	0.762623	0.459597	0.995693	0.963028	0.911278	0.994308	0.905286	0.999698
ENSECAP00000012986	High	21	RNASEL	1.454	1.486	1.48	1.373	1.195	0.206886	0.0649105	0.225931	0.118544	0.250558	0.806831	0.351714	0.726905	0.490085	0.741471
ENSECAP00000012992	High	9	CORO1B	0.505	0.414	0.691	0.547	0.383	0.103307	0.0218313	0.267154	0.068737	0.000509106	0.602493	0.172662	0.794511	0.368268	0.00934993
ENSECAP00000012998	High	24	AP2A2	0.884	0.806	0.75	0.779	0.793	0.941912	0.662264	0.336298	0.401814	0.504512	0.991783	0.956946	0.858699	0.871316	0.928341
ENSECAP00000013005	High	3	TMED9	1.18	1.244	0.324	1.19	1.037	0.709941	0.61132	0.0280947	0.72461	0.817465	0.965331	0.947271	0.205992	0.989893	0.98458
ENSECAP00000013007	High	2	PAIP1	0.973	2.04	0.65	0.364	0.726	0.967477	0.0538628	0.353811	0.0543532	0.575712	0.997237	0.314176	0.864881	0.316508	0.96108
ENSECAP00000013027	High	5	TOMM70A	0.826	1.253	1.06	0.884	0.885	0.790885	0.504198	0.955445	0.954182	0.876384	0.977567	0.935096	0.99921	0.998274	0.986577
ENSECAP00000013031	High	6	Uncharacterized	1.986	2.236	1.277	1.707	1.353	0.0337827	0.00140373	0.475575	0.00504855	0.0939749	0.315525	0.0201588	0.932118	0.0568892	0.454986
ENSECAP00000013035	Medium	1	SLC12A3	1.111	2.948	0.733	1.24	1.809	0.859753	0.0344114	0.459086	0.656908	0.213437	0.981611	0.22981	0.924597	0.989507	0.700454
ENSECAP00000013043	High	5	C6orf211	1.602	0.446	0.961	0.687	0.482	0.310687	0.0969655	0.811882	0.453621	0.111684	0.87394	0.449412	0.99921	0.900212	0.506578
ENSECAP00000013049	High	72	ANK1	1.566	1.639	2.389	1.751	1.859	0.13219	0.0273001	0.0060039	0.00754865	0.00238973	0.683599	0.200026	0.0658507	0.0771012	0.0322571
ENSECAP00000013050	High	4	NASP	2.093	1.174	0.679	0.411	0.569	0.143674	0.64724	0.339755	0.0811506	0.266207	0.703012	0.954119	0.859625	0.406818	0.757376
ENSECAP00000013051	High	10	VARS	0.923	0.947	0.933	0.536	0.945	0.938724	0.843607	0.74168	0.100071	0.898402	0.99004	0.983604	0.993384	0.452929	0.987572
ENSECAP00000013056	High	4	LSP1	1.006	1.398	2.166	0.672	0.912	0.766451	0.0919395	0.00634799	0.120124	0.972811	0.973618	0.438463	0.0684571	0.493953	0.994438
ENSECAP00000013060	High	3	RASA3	0.288	0.181	0.548	0.395	0.389	0.0332919	0.00319333	0.213288	0.0546448	0.0689106	0.314561	0.0397346	0.71722	0.317722	0.37252
ENSECAP00000013069	Medium	1	TTPAL	0.544	1.297	1.245	1.059	0.759	0.282096	0.585825	0.716448	0.889019	0.642257	0.863467	0.945799	0.990111	0.995669	0.975089
ENSECAP00000013071	High	3	Uncharacterized	1.653	4.403	0.802	1.015	0.642	0.18597	1.83426e-06	0.522693	0.629869	0.406347	0.780666	5.43168e-05	0.93847	0.98406	0.880457
ENSECAP00000013080	High	7	RPL6	1.324	1.434	1.205	1.562	1.867	0.376592	0.119646	0.763253	0.0459416	0.0240532	0.913132	0.507832	0.994308	0.284012	0.184135
ENSECAP00000013085	High	18	CAB39	1.237	1.03	0.953	0.981	0.797	0.424051	0.566608	0.815897	0.777121	0.516419	0.93296	0.945799	0.99921	0.989893	0.936714
ENSECAP00000013087	High	7	KLC1	0.56	0.657	0.575	0.774	0.491	0.249283	0.471558	0.180013	0.654066	0.0812918	0.837992	0.925194	0.663115	0.987424	0.414599
ENSECAP00000013090	High	1	SUSD3	0.794	11.491	0.607	3.586	1.382	0.761733	2.09288e-09	0.161047	0.000461521	0.397964	0.973618	1.012e-07	0.632271	0.00805028	0.875122
ENSECAP00000013108	High	1	STARD10	2.342	0.366	0.817	0.78	0.707	0.120485	0.0850376	0.659387	0.687043	0.598834	0.646421	0.418074	0.973681	0.989893	0.964676
ENSECAP00000013110	Medium	1	RBBP8NL	0.934	1.124	29.192	1.283	1.258	0.974072	0.376021	1e-17	0.118465	0.158669	0.997396	0.871585	1.73636e-15	0.490085	0.610189
ENSECAP00000013113	High	4	AP3D1	0.986	0.681	0.78	0.845	0.925	0.925939	0.348524	0.498816	0.720163	0.980043	0.988181	0.850166	0.935105	0.989893	0.995898
ENSECAP00000013125	High	3	AP1G2	1.077	0.959	0.824	0.676	0.901	0.813006	0.891834	0.548291	0.473035	0.934242	0.979156	0.98555	0.940874	0.914244	0.992113
ENSECAP00000013126	High	1	DGAT1	1.485	7.08	8.275	3.623	16.466	0.289085	9.49805e-11	4.1788e-07	0.000220831	1e-17	0.867297	6.71899e-09	1.85616e-05	0.00407524	1.46923e-15
ENSECAP00000013127	High	7	EIF3L	0.862	1.094	1.257	1.084	0.939	0.823797	0.642881	0.687668	0.589632	0.986642	0.979266	0.951336	0.987375	0.97095	0.999078
ENSECAP00000013130	High	16	COPS4	0.799	0.78	1.449	0.987	0.963	0.733601	0.711309	0.46393	0.718372	0.859168	0.965331	0.965916	0.925437	0.989893	0.986577
ENSECAP00000013132	High	5	PCYOX1	1.657	1.022	1.081	0.435	0.985	0.204087	0.708604	0.984628	0.0409552	0.907692	0.803705	0.964671	0.99921	0.26617	0.987766
ENSECAP00000013133	High	10	NFKB1	0.563	0.969	0.644	0.591	0.987	0.184741	0.688069	0.105843	0.080111	0.708265	0.779502	0.956946	0.511796	0.403726	0.98035
ENSECAP00000013141	High	24	NCKAP1L	1.331	1.154	1.147	1.176	0.955	0.270563	0.343278	0.605096	0.243282	0.860644	0.855011	0.846561	0.957267	0.722007	0.986577
ENSECAP00000013147	High	12	VDAC2	1.373	1.166	0.683	0.962	1.129	0.290276	0.311377	0.189975	0.835143	0.358483	0.867313	0.821728	0.684059	0.992044	0.85162
ENSECAP00000013150	High	2	SCAMP2	2.108	2.743	4.016	1.296	1.097	0.0153873	1.83667e-05	1.50445e-06	0.101101	0.393721	0.195932	0.00043309	5.63432e-05	0.454894	0.875122
ENSECAP00000013156	High	3	IDH3A	0.329	0.503	1.962	0.161	0.673	0.0145232	0.0983889	0.114211	1.11179e-08	0.275662	0.189346	0.454469	0.526278	4.77193e-07	0.769153
ENSECAP00000013187	High	17	TCN1	0.95	1.077	1.471	0.977	1.114	0.893506	0.496523	0.166727	0.7891	0.381299	0.984329	0.935096	0.645285	0.989893	0.86959
ENSECAP00000013194	High	1	C11orf73	0.997	1.1	1.917	0.974	1.55	0.904255	0.643703	0.181337	0.885814	0.286839	0.985611	0.951336	0.664323	0.995669	0.778984
ENSECAP00000013197	High	4	TAPBP	2.248	2.379	2.177	1.675	1.711	0.018889	0.000298796	0.0132395	0.0134184	0.00706891	0.226194	0.00507289	0.117616	0.118362	0.0729817
ENSECAP00000013198	High	3	SF3B6	0.848	0.619	0.559	1.298	0.667	0.814255	0.209752	0.0427481	0.11947	0.169559	0.979156	0.699173	0.283012	0.492844	0.620267
ENSECAP00000013199	Medium	1	LBX2	2.829	0.367	0.811	0.457	0.155	0.0219365	0.0334888	0.449892	0.114242	1.30097e-08	0.24719	0.226353	0.919181	0.483774	7.20247e-07
ENSECAP00000013211	High	12	MARS	0.758	0.826	1.205	1.095	0.822	0.592678	0.871045	0.752798	0.449356	0.710072	0.963012	0.984081	0.99411	0.897302	0.98035
ENSECAP00000013214	High	1	YIF1B	2.046	2.609	0.796	2.04	1.825	0.101457	0.0236611	0.522056	0.0475953	0.158827	0.601478	0.182646	0.93847	0.290903	0.610189
ENSECAP00000013217	High	17	VAV1	1.033	1.123	1.076	1.08	1.008	0.735189	0.367731	0.870508	0.453922	0.6481	0.966052	0.866793	0.99921	0.900212	0.975089
ENSECAP00000013223	High	8	A1BG	1.659	1.483	1.596	1.187	1.255	0.135194	0.0609387	0.140239	0.26701	0.187322	0.684121	0.339069	0.589976	0.752892	0.655885
ENSECAP00000013229	High	2	FARSA	1.009	1.174	1.193	0.669	0.828	0.899348	0.672821	0.874586	0.474263	0.839163	0.985611	0.956946	0.99921	0.914531	0.986577
ENSECAP00000013232	High	1	KRT33A	0.372	0.666	1	0.85	1.398	0.0773688	0.544483	0.918471	0.793618	0.467842	0.529042	0.945799	0.99921	0.989893	0.921439
ENSECAP00000013236	High	5	METAP2	0.881	0.825	1.619	0.652	0.892	0.867182	0.848097	0.468139	0.416836	0.918373	0.98342	0.983604	0.9285	0.87706	0.987766
ENSECAP00000013239	High	4	PRPSAP2	0.406	1.071	0.799	0.579	0.439	0.0288543	0.567513	0.601632	0.12699	0.0316538	0.291854	0.945799	0.957267	0.511437	0.22146
ENSECAP00000013241	High	1	RFK	0.754	0.59	1.111	0.593	0.81	0.666096	0.453655	0.980514	0.356773	0.799799	0.963028	0.919617	0.99921	0.842842	0.982046
ENSECAP00000013259	High	6	ALAD	0.688	0.822	1.578	0.755	0.796	0.488347	0.868234	0.33555	0.616953	0.645431	0.949042	0.983604	0.858699	0.975638	0.975089
ENSECAP00000013264	High	2	MBOAT7	2.49	2.953	2.386	1.29	2.239	0.0155896	6.86859e-05	0.0359579	0.194083	0.000389933	0.196656	0.00141065	0.24851	0.647507	0.00744771
ENSECAP00000013265	High	8	DERA	1.23	0.85	1.028	1.08	0.934	0.424956	0.939301	0.983823	0.449104	0.832634	0.93296	0.98555	0.99921	0.897268	0.985756
ENSECAP00000013268	High	6	CASP6	1.103	0.756	0.843	0.848	0.834	0.61873	0.62447	0.555258	0.840267	0.764496	0.963028	0.948976	0.946755	0.992044	0.98035
ENSECAP00000013274	High	11	HSD17B10	0.855	0.86	0.734	0.933	0.843	0.797208	0.926312	0.268126	0.93962	0.794225	0.977567	0.98555	0.794511	0.998274	0.982046
ENSECAP00000013283	High	3	VSTM1	1.691	1.435	1.889	2.357	2.426	0.187589	0.173043	0.235177	0.0094339	0.00694689	0.781498	0.643513	0.739405	0.0924039	0.0720631
ENSECAP00000013287	High	4	MYCBP	0.727	0.801	3.91	1.019	1.263	0.623223	0.791882	1.05982e-05	0.678667	0.158724	0.963028	0.978881	0.000321311	0.989893	0.610189
ENSECAP00000013300	High	26	COPB2	1.123	0.742	0.983	0.963	0.921	0.583768	0.542573	0.906344	0.843066	0.961809	0.963012	0.945799	0.99921	0.992044	0.994438
ENSECAP00000013309	High	6	KMO	0.871	1.197	0.641	1.12	1.449	0.959814	0.276772	0.131974	0.352218	0.0268486	0.994425	0.792555	0.564546	0.837778	0.201497
ENSECAP00000013311	High	2	DYNLL2	1.042	0.825	0.9	0.786	0.818	0.719155	0.784928	0.694971	0.473228	0.624123	0.965331	0.977871	0.987375	0.914244	0.974287
ENSECAP00000013319	High	3	GLIPR1	1.696	1.831	1.068	1.033	2.151	0.225344	0.0958932	0.967656	0.736596	0.0971163	0.821177	0.447251	0.99921	0.989893	0.464311
ENSECAP00000013321	High	3	HSPE1-MOB4	0.537	0.612	0.69	0.892	1.025	0.233218	0.464747	0.342132	0.989261	0.863258	0.831834	0.920339	0.860892	0.99915	0.986577
ENSECAP00000013324	High	5	ARAP3	1.073	0.937	0.894	0.62	0.478	0.773275	0.880708	0.682052	0.330237	0.0341149	0.976422	0.98555	0.984201	0.81273	0.232922
ENSECAP00000013327	High	3	ACO1	1.264	1.491	0.995	0.883	1.146	0.602342	0.403064	0.912145	0.861934	0.707117	0.963012	0.899702	0.99921	0.993538	0.98035
ENSECAP00000013335	High	5	SNCA	1.19	0.98	0.982	1.508	3.203	0.498202	0.768013	0.831626	0.0386513	2.25346e-07	0.949724	0.97566	0.99921	0.253883	9.67217e-06
ENSECAP00000013340	High	19	TPI1	0.707	0.813	0.866	0.937	0.848	0.474461	0.686534	0.644717	0.951619	0.713962	0.941438	0.956946	0.969659	0.998274	0.98035
ENSECAP00000013349	High	2	U2AF1	0.54	0.651	1.153	0.807	0.516	0.163104	0.336855	0.724227	0.708464	0.02745	0.748867	0.840742	0.993384	0.989893	0.204006
ENSECAP00000013354	Medium	1	NAV1	0.769	0.89	0.852	0.914	0.993	0.635571	0.955515	0.603556	0.950945	0.724931	0.963028	0.987572	0.957267	0.998274	0.98035
ENSECAP00000013355	High	1	RPLP0	1.219	1.002	8.228	1.024	0.89	0.494083	0.701789	4.47178e-06	0.648911	0.930334	0.949724	0.961414	0.000156717	0.984683	0.990213
ENSECAP00000013356	High	1	Uncharacterized	0.257	1.617	0.997	0.46	1.246	0.0159679	0.325842	0.870344	0.164086	0.584311	0.199992	0.830496	0.99921	0.589105	0.96108
ENSECAP00000013365	High	2	Uncharacterized	0.97	0.845	6.872	0.97	1.257	0.852727	0.87351	5.36139e-10	0.780875	0.160523	0.980398	0.984354	3.86424e-08	0.989893	0.610189
ENSECAP00000013367	High	4	FGD4	0.824	0.293	2.111	0.87	1.393	0.743939	0.00638509	0.109546	0.921384	0.363299	0.966286	0.0666422	0.520481	0.998274	0.856193
ENSECAP00000013371	High	14	ATP6V0D1	1.417	0.947	0.964	0.998	0.834	0.199895	0.852025	0.930688	0.711453	0.673222	0.795971	0.983604	0.99921	0.989893	0.98035
ENSECAP00000013381	High	3	RPL26	0.779	3.196	2.487	1.321	2.197	0.710207	0.00442862	0.0780792	0.436293	0.0871808	0.965331	0.0507193	0.422732	0.893373	0.436475
ENSECAP00000013389	High	1	PDCL3	0.674	0.057	1.389	0.851	1.368	0.422026	1e-17	0.314895	0.75976	0.0874652	0.93296	1.528e-15	0.841491	0.989893	0.437326
ENSECAP00000013407	High	1	MS4A3	0.831	2.401	0.428	1.126	1.278	0.737833	0.109911	0.088457	0.737743	0.595794	0.966052	0.482044	0.456183	0.989893	0.964676
ENSECAP00000013412	High	17	HCLS1	0.531	0.67	1.297	0.758	1.167	0.124395	0.251719	0.344787	0.331687	0.277952	0.657631	0.765107	0.860892	0.81273	0.769153
ENSECAP00000013434	High	1	Uncharacterized	2.102	1.297	0.973	0.213	0.276	0.157692	0.597675	0.875272	0.00302292	0.0082217	0.739533	0.946098	0.99921	0.0383639	0.0817888
ENSECAP00000013435	High	5	SORT1	0.752	2.27	2.356	1.422	2.527	0.632649	0.0461867	0.0949475	0.243441	0.00382385	0.963028	0.284112	0.47536	0.722007	0.0456473
ENSECAP00000013438	High	1	KIAA0513	0.633	1.892	3.034	3.974	0.673	0.365407	0.190896	0.0723318	0.000737933	0.53826	0.905232	0.667786	0.398651	0.0116004	0.944469
ENSECAP00000013440	High	8	ABI1	0.511	0.623	0.996	0.544	0.902	0.0804194	0.215972	0.937629	0.0256787	0.997323	0.534265	0.710402	0.99921	0.191587	0.999698
ENSECAP00000013449	High	45	NBEAL2	1.117	1.039	1.094	0.994	0.972	0.610409	0.55556	0.816474	0.738468	0.760389	0.963012	0.945799	0.99921	0.989893	0.98035
ENSECAP00000013468	High	6	NUP98	1.176	1.182	0.607	1.139	1.045	0.641721	0.420293	0.213286	0.549727	0.784298	0.963028	0.906562	0.71722	0.957267	0.98051
ENSECAP00000013470	High	4	DPY19L1	2.921	1.109	1.306	1.278	1.487	0.0331881	0.715122	0.696464	0.577937	0.396065	0.314561	0.965964	0.987375	0.969224	0.875122
ENSECAP00000013476	High	1	ZDHHC18	9.117	0.527	0.889	1.317	1.4	2.07687e-05	0.292044	0.712745	0.569451	0.442542	0.00167022	0.80202	0.990111	0.966246	0.908877
ENSECAP00000013487	High	11	PPP6C	0.871	0.85	0.91	0.965	0.822	0.849796	0.955022	0.674555	0.786974	0.708844	0.979266	0.98733	0.980891	0.989893	0.98035
ENSECAP00000013488	High	2	CD177	0.484	0.958	6.362	0.882	1.389	0.0710599	0.818071	9.2397e-11	0.81802	0.0606561	0.507381	0.983604	6.92071e-09	0.989893	0.346866
ENSECAP00000013490	High	4	NDUFS1	0.869	0.638	1.616	0.913	1.504	0.831321	0.412685	0.337365	0.996023	0.091748	0.979266	0.901886	0.858699	0.99915	0.44933
ENSECAP00000013519	High	14	SPTBN1	0.667	0.776	1.214	1.058	1.044	0.35551	0.653113	0.555497	0.550565	0.513307	0.902859	0.956487	0.946755	0.957267	0.935309
ENSECAP00000013526	High	2	ACOT4	0.341	0.066	0.709	0.231	0.228	0.00392952	1e-17	0.277422	5.70707e-08	1.60924e-08	0.079422	1.528e-15	0.808071	2.15852e-06	8.67283e-07
ENSECAP00000013529	High	5	PPP1CB	0.517	0.989	0.91	0.938	1.107	0.104109	0.660219	0.699059	0.934387	0.36886	0.603483	0.956946	0.987375	0.998274	0.857084
ENSECAP00000013531	High	7	UBE2I	0.799	0.892	0.722	0.877	1.063	0.670614	0.964232	0.270972	0.827903	0.530368	0.963028	0.99088	0.798082	0.992044	0.940579
ENSECAP00000013536	High	4	CMBL	1.028	1.037	0.65	0.952	1.049	0.8902	0.755083	0.276587	0.943634	0.816754	0.984329	0.974086	0.807151	0.998274	0.98458
ENSECAP00000013552	High	2	TMED8	0.181	0.163	0.534	0.22	0.846	0.00100953	0.00036366	0.198874	0.000191511	0.82504	0.0303652	0.0060663	0.695901	0.00375757	0.985756
ENSECAP00000013580	High	4	CUL2	0.602	0.547	0.556	0.963	0.295	0.332561	0.329841	0.16456	0.902288	0.0355726	0.891775	0.835352	0.640141	0.998274	0.240508
ENSECAP00000013588	Medium	1	SNRNP27	0.075	0.674	2.633	0.674	0.55	1.95362e-06	0.597621	0.085753	0.500298	0.143507	0.000226146	0.946098	0.448735	0.933888	0.581763
ENSECAP00000013589	High	10	ECATH-2	0.865	1.036	1.141	0.835	1.126	0.891385	0.594142	0.61742	0.616309	0.355249	0.984329	0.945799	0.959472	0.975638	0.847099
ENSECAP00000013596	High	10	TSN	1.011	1.104	0.956	0.861	0.765	0.821262	0.42356	0.828153	0.773488	0.489912	0.979266	0.908037	0.99921	0.989893	0.925748
ENSECAP00000013602	High	5	NAPSA	1.014	0.496	0.698	0.581	0.567	0.794622	0.050677	0.245746	0.0937213	0.0796152	0.977567	0.304021	0.760122	0.438744	0.410353
ENSECAP00000013607	High	2	SAPS3	1.036	1.139	0.707	1.243	0.787	0.877367	0.722746	0.439766	0.53912	0.757586	0.984329	0.966292	0.918872	0.955781	0.98035
ENSECAP00000013609	Medium	1	GLUL	1.45	0.454	0.285	0.709	1.138	0.487941	0.166546	0.0180829	0.549276	0.717833	0.949042	0.629905	0.149217	0.957267	0.98035
ENSECAP00000013611	Medium	1	ISOC2	2.318	0.971	1.358	0.493	0.717	0.17063	0.951923	0.645877	0.203232	0.617035	0.767413	0.986529	0.969766	0.662412	0.971989
ENSECAP00000013637	High	4	ACTB	1.33	1.054	0.767	1.135	0.898	0.271606	0.55041	0.376458	0.319054	0.918991	0.85593	0.945799	0.879016	0.804626	0.987766
ENSECAP00000013650	Medium	1	PSKH2	0.646	0.489	0.791	0.408	0.622	0.329796	0.0182678	0.418088	6.92044e-05	0.0766245	0.891775	0.153395	0.909508	0.00148893	0.397698
ENSECAP00000013651	High	1	RRAGD	1.174	1.199	1.452	1.067	1.267	0.48713	0.255942	0.286917	0.566725	0.169185	0.948795	0.771057	0.81938	0.966246	0.619643
ENSECAP00000013659	High	5	OSBPL8	1.259	1.243	0.941	1.415	0.974	0.601331	0.600624	0.791628	0.31841	0.933328	0.963012	0.946098	0.995509	0.804626	0.992113
ENSECAP00000013663	High	2	RPS18	1.259	1.275	1.855	1.516	0.641	0.575032	0.45694	0.170694	0.129789	0.332395	0.963012	0.919617	0.649762	0.511437	0.831696
ENSECAP00000013667	High	16	FGD3	0.921	0.766	1.142	0.891	1.031	0.981807	0.634164	0.6948	0.876329	0.602937	0.998483	0.948976	0.987375	0.995669	0.964683
ENSECAP00000013678	Medium	1	DUT	1.856	0.516	0.993	0.777	9.251	0.316487	0.278814	0.914911	0.681222	1.18208e-05	0.877982	0.795328	0.99921	0.989893	0.000376296
ENSECAP00000013692	High	14	WIPF1	0.845	0.698	1.194	0.898	0.727	0.798784	0.440857	0.611454	0.909806	0.384303	0.977567	0.911789	0.958455	0.998274	0.873311
ENSECAP00000013705	High	15	Uncharacterized	2.945	4.305	2.032	1.588	2.909	0.000624226	1.73593e-09	0.0121974	0.00852923	1.65586e-07	0.0207352	8.612e-08	0.110938	0.0850696	7.27054e-06
ENSECAP00000013712	High	1	GNPDA2	1.558	0.458	0.489	1.417	1.038	0.241406	0.190719	0.0673445	0.126715	0.560485	0.837992	0.667786	0.381685	0.511437	0.957007
ENSECAP00000013718	High	3	TTN	0.8	0.585	1.285	0.73	0.764	0.784783	0.115339	0.440148	0.268633	0.411702	0.977567	0.499288	0.918872	0.752892	0.883383
ENSECAP00000013727	High	5	RPS6	1.753	1.524	1.729	2.065	1.634	0.225931	0.129714	0.0783328	0.0173899	0.121724	0.821177	0.538011	0.423241	0.142247	0.528711
ENSECAP00000013731	High	5	CASP7	1.065	1.115	1.26	1.351	0.938	0.798081	0.5694	0.716356	0.297504	0.972421	0.977567	0.945799	0.990111	0.78431	0.994438
ENSECAP00000013734	High	4	CPSF6	1.296	0.648	0.602	0.705	0.782	0.305197	0.201468	0.0840457	0.186887	0.46281	0.87333	0.68716	0.441328	0.63066	0.920915
ENSECAP00000013745	High	26	RAB11FIP1	0.631	0.789	1.197	0.791	0.948	0.296875	0.604556	0.504785	0.446253	0.888414	0.870829	0.947072	0.936833	0.895559	0.987559
ENSECAP00000013754	High	14	PPP6R1	1.176	1.152	1.285	0.986	1.061	0.49469	0.316956	0.4488	0.781232	0.498509	0.949724	0.825129	0.919181	0.989893	0.926899
ENSECAP00000013755	High	8	CTBP1	0.808	0.803	1.094	0.702	0.881	0.686956	0.788931	0.823151	0.252793	0.939659	0.963028	0.977871	0.99921	0.736034	0.992671
ENSECAP00000013758	High	2	SLPI	0.877	1.383	0.963	0.269	0.795	0.843235	0.317094	0.801308	0.00106458	0.683642	0.979266	0.825129	0.997582	0.0157624	0.98035
ENSECAP00000013759	High	3	NAGLU	1.103	0.796	1.472	1.045	1.734	0.79756	0.788484	0.562283	0.689943	0.160983	0.977567	0.977871	0.950202	0.989893	0.610189
ENSECAP00000013774	High	1	Uncharacterized	0.931	0.526	0.748	1.085	2.92	0.975275	0.302953	0.483876	0.787293	0.0275311	0.997396	0.812697	0.932386	0.989893	0.204212
ENSECAP00000013827	High	4	TRAPPC11	2.324	1.056	1.368	1.999	1.555	0.080592	0.821489	0.624567	0.0888094	0.297826	0.534482	0.983604	0.960019	0.425109	0.797824
ENSECAP00000013833	High	11	SHMT1	0.824	1.057	1.055	0.862	0.844	0.783027	0.541773	0.820754	0.732565	0.701876	0.977567	0.945799	0.99921	0.989893	0.98035
ENSECAP00000013838	High	3	CUTA	0.486	0.711	1.094	0.822	0.603	0.0983948	0.543302	0.942915	0.77541	0.143918	0.590987	0.945799	0.99921	0.989893	0.581763
ENSECAP00000013839	High	22	HADHA	0.781	0.715	0.588	0.908	0.833	0.649355	0.508757	0.150887	0.958757	0.74545	0.963028	0.937618	0.613831	0.998274	0.98035
ENSECAP00000013844	High	14	CSE1L	1.417	1.252	1.127	1.085	0.926	0.199735	0.20764	0.64871	0.438784	0.97026	0.795971	0.695165	0.971152	0.893373	0.994438
ENSECAP00000013857	High	4	RAE1	0.373	0.293	0.365	0.714	0.592	0.0596119	0.00790397	0.0317975	0.508967	0.193061	0.461901	0.0807304	0.226617	0.940162	0.664754
ENSECAP00000013866	High	18	DPP3	1.227	0.938	0.784	0.998	0.72	0.430018	0.774945	0.394638	0.64904	0.366549	0.93296	0.977871	0.894504	0.984683	0.857084
ENSECAP00000013867	High	18	DAK	1.035	0.695	0.719	0.784	0.668	0.713925	0.367233	0.272096	0.467088	0.149524	0.965331	0.866478	0.800445	0.912206	0.588849
ENSECAP00000013875	High	9	NT5DC2	1.518	1.443	0.816	0.995	1.099	0.142961	0.0704389	0.476828	0.721902	0.388616	0.702774	0.368944	0.932386	0.989893	0.874791
ENSECAP00000013906	High	10	ST13	0.709	0.782	1.261	0.783	1.019	0.547939	0.579602	0.396418	0.417722	0.637538	0.958831	0.945799	0.895816	0.877239	0.975089
ENSECAP00000013907	High	1	C4orf3	2.369	2.887	1.159	1.034	0.512	0.124468	0.0409125	0.855013	0.900973	0.215937	0.657631	0.261992	0.99921	0.998274	0.70532
ENSECAP00000013914	High	14	BMX	0.811	0.906	0.832	1.043	0.733	0.717535	0.92418	0.484499	0.570905	0.306978	0.965331	0.98555	0.932386	0.966246	0.80319
ENSECAP00000013915	High	2	KRT24	0.269	3.646	0.769	0.94	0.793	0.019076	0.0138824	0.577096	0.980488	0.702727	0.226305	0.124485	0.954745	0.998274	0.98035
ENSECAP00000013931	High	2	C17orf62	2.159	2.049	1.091	1.704	1.368	0.0509124	0.00804835	0.93511	0.0215174	0.182516	0.419149	0.0819859	0.99921	0.165385	0.647363
ENSECAP00000013937	High	4	PSMB6	0.912	0.841	1.931	1.16	1.022	0.946286	0.860679	0.0251085	0.330092	0.606987	0.991783	0.983604	0.18993	0.81273	0.966121
ENSECAP00000013949	High	14	SRI	0.692	0.731	1.157	0.904	0.915	0.437172	0.415986	0.584821	0.910409	0.984407	0.93296	0.904136	0.956426	0.998274	0.997661
ENSECAP00000013950	High	3	AP2S1	1.23	0.863	1.146	0.836	1.07	0.430097	0.944874	0.702513	0.691704	0.454647	0.93296	0.98555	0.987375	0.989893	0.918915
ENSECAP00000013951	High	4	RETN	0.481	0.498	1.931	0.72	0.83	0.068361	0.0219412	0.0198711	0.222587	0.646091	0.496462	0.173172	0.160142	0.684333	0.975089
ENSECAP00000013956	High	11	RAD21	0.633	0.573	0.781	0.879	0.984	0.317234	0.165096	0.481917	0.962003	0.859672	0.878383	0.62909	0.932386	0.998274	0.986577
ENSECAP00000013960	High	3	KPNA3	0.801	0.756	0.746	0.873	0.626	0.725051	0.659936	0.431648	0.922037	0.308969	0.965331	0.956946	0.917583	0.998274	0.805229
ENSECAP00000013965	Medium	1	PTDSS1	2.074	0.551	2.521	1.47	0.583	0.195847	0.358583	0.122671	0.4171	0.284977	0.788924	0.86096	0.542365	0.87706	0.777576
ENSECAP00000013972	High	7	SERPINE2	1.08	1.321	1.119	1.121	1.14	0.664777	0.142462	0.904287	0.386495	0.341634	0.963028	0.575878	0.99921	0.864337	0.836566
ENSECAP00000013978	High	5	HERC4	1.463	1.565	1.283	0.592	1.274	0.39884	0.321389	0.784193	0.351693	0.538496	0.922815	0.828845	0.995509	0.837573	0.944469
ENSECAP00000013988	Medium	1	COL6A6	1.424	1.198	1.7	1.905	0.935	0.194947	0.274568	0.0593676	0.000437005	0.935701	0.788426	0.790988	0.354905	0.0076929	0.992113
ENSECAP00000013990	High	2	SPTBN1	0.835	1.015	1.068	1.064	1.009	0.775936	0.611616	0.914788	0.530095	0.663614	0.976422	0.947271	0.99921	0.951088	0.977076
ENSECAP00000013992	High	26	ANXA1	0.97	0.976	1.014	0.981	0.864	0.847247	0.762857	0.928453	0.77685	0.779179	0.979266	0.975325	0.99921	0.989893	0.98051
ENSECAP00000014009	High	1	Uncharacterized	0.652	4.703	1.171	0.847	1.773	0.444783	0.00452857	0.806173	0.768746	0.213028	0.93934	0.0513328	0.998732	0.989893	0.699918
ENSECAP00000014020	High	18	EIF4A3	0.823	0.861	0.844	0.916	0.889	0.793842	0.975515	0.600483	0.979852	0.93007	0.977567	0.993949	0.957267	0.998274	0.990213
ENSECAP00000014023	High	2	FAM3B	0.673	0.381	1.117	0.641	0.49	0.481913	0.0429654	0.931597	0.345219	0.0716353	0.945025	0.270468	0.99921	0.830387	0.380969
ENSECAP00000014026	High	3	SPCS3	1.684	1.422	0.673	1.216	1.677	0.128381	0.0988937	0.236721	0.197782	0.0193708	0.671859	0.456249	0.743034	0.65244	0.158112
ENSECAP00000014039	High	7	HDAC1	1.08	0.862	1.164	0.841	1.002	0.657403	0.931912	0.671992	0.69293	0.656811	0.963028	0.98555	0.979374	0.989893	0.975089
ENSECAP00000014051	High	2	ENTPD1	2.726	1.618	0.993	1.275	1.614	0.00988275	0.0766158	0.854108	0.180064	0.019618	0.14981	0.386087	0.99921	0.618534	0.15911
ENSECAP00000014056	High	5	NUP50	1.341	0.923	0.694	0.413	0.632	0.53366	0.996972	0.437016	0.113625	0.445121	0.952008	0.998534	0.918872	0.483218	0.912677
ENSECAP00000014074	High	3	TMED5	0.633	0.717	0.559	1.118	1.376	0.332166	0.374428	0.0472155	0.355977	0.066766	0.891775	0.870359	0.303131	0.842001	0.367502
ENSECAP00000014075	Medium	1	DYNC2H1	0.702	0.675	0.141	0.555	0.385	0.461563	0.262488	1.29079e-11	0.0129943	7.89306e-05	0.93934	0.780314	1.12064e-09	0.116521	0.00192048
ENSECAP00000014085	High	1	LY6G6F	0.235	0.246	0.498	0.251	0.382	0.00987555	0.02382	0.158578	0.00114681	0.0844946	0.14981	0.182874	0.629042	0.0168493	0.424697
ENSECAP00000014090	High	19	PPM1F	0.752	0.697	1.167	0.87	0.882	0.655507	0.320358	0.594686	0.766307	0.875508	0.963028	0.828845	0.957267	0.989893	0.986577
ENSECAP00000014097	High	5	DPP7	0.595	0.655	0.98	0.764	0.618	0.38176	0.447892	0.839131	0.623028	0.204931	0.91766	0.918764	0.99921	0.981157	0.690097
ENSECAP00000014122	High	3	RAP1A	1.486	1.403	2.323	1.551	1.752	0.202884	0.087432	0.0060162	0.017597	0.0032161	0.802294	0.426552	0.0658507	0.143022	0.0404086
ENSECAP00000014130	High	7	IPO7	1.395	1.375	0.953	1.122	1.076	0.482711	0.459991	0.8093	0.647519	0.776249	0.945134	0.919617	0.9992	0.984683	0.98035
ENSECAP00000014132	High	3	VPS18	1.611	1.448	1.902	0.754	1	0.25144	0.263147	0.275551	0.664661	0.881259	0.838508	0.780427	0.805359	0.989893	0.987111
ENSECAP00000014144	High	7	OLA1	0.92	0.953	0.788	0.923	0.838	0.992391	0.741389	0.385622	0.997548	0.775845	0.999793	0.971042	0.888743	0.99915	0.98035
ENSECAP00000014149	Medium	1	SPATA13	0.768	1.949	0.431	1.13	0.677	0.634954	0.187213	0.125981	0.783631	0.482127	0.963028	0.665389	0.549371	0.989893	0.925748
ENSECAP00000014167	High	3	FAM105B	0.62	0.946	0.507	0.332	0.476	0.42126	0.933642	0.174506	0.0346474	0.141239	0.93296	0.98555	0.655704	0.237459	0.576811
ENSECAP00000014168	High	35	MTHFD1	0.746	0.639	0.844	0.768	0.751	0.575622	0.182449	0.583346	0.364856	0.358961	0.963012	0.655844	0.956426	0.849846	0.851858
ENSECAP00000014172	High	2	RPL9	1.787	0.934	3.317	1.209	1.323	0.211485	0.926725	0.00829365	0.300599	0.367066	0.809182	0.98555	0.0844846	0.78785	0.857084
ENSECAP00000014175	High	6	SSRP1	0.581	1.06	1.803	0.591	0.879	0.249339	0.507672	0.17235	0.151236	0.863567	0.837992	0.936863	0.651213	0.564994	0.986577
ENSECAP00000014183	High	4	HBZ1	1.718	1.761	0.97	1.937	1.926	0.0664407	0.00998753	0.946607	0.000323315	0.000778702	0.485284	0.0975764	0.99921	0.00577132	0.0131041
ENSECAP00000014186	High	5	KRT17	0.587	0.763	2.425	0.43	2.161	0.211968	0.51902	0.00179504	0.000192797	0.000102377	0.809182	0.939202	0.0247548	0.00375757	0.00238463
ENSECAP00000014200	High	5	CWF19L1	1.059	1.104	0.982	0.929	2.5	0.913953	0.779047	0.851453	0.946592	0.0580655	0.985776	0.977871	0.99921	0.998274	0.334536
ENSECAP00000014203	High	1	GOLPH3L	0.854	0.829	0.953	1.285	1.299	0.778032	0.839316	0.780897	0.364557	0.405677	0.976422	0.983604	0.995509	0.849846	0.880003
ENSECAP00000014209	High	9	EEF1B2	0.668	0.668	1.09	0.617	0.818	0.439813	0.270428	0.769506	0.0672171	0.592814	0.935459	0.786174	0.995509	0.364231	0.964675
ENSECAP00000014221	High	6	Uncharacterized	0.671	0.658	0.868	0.936	0.59	0.385537	0.224028	0.649474	0.953809	0.0442935	0.919841	0.725242	0.971152	0.998274	0.28441
ENSECAP00000014223	High	14	KTN1	0.595	0.539	1.082	0.775	0.907	0.310049	0.226148	0.988674	0.679227	0.892769	0.87394	0.727788	0.99921	0.989893	0.987559
ENSECAP00000014243	High	4	H2AFV	0.704	0.857	0.797	1.071	1.331	0.466754	0.842399	0.452624	0.476835	0.0924871	0.93934	0.983604	0.919181	0.915792	0.450639
ENSECAP00000014259	Medium	1	PCDHGC5	1.028	1.058	2.205	1.423	0.935	0.788304	0.589224	0.167301	0.116099	0.972127	0.977567	0.945799	0.645861	0.486313	0.994438
ENSECAP00000014260	High	6	PPP2R5B	1.756	0.751	2.201	1.098	0.8	0.266559	0.754462	0.217718	0.772633	0.744162	0.849962	0.974026	0.724061	0.989893	0.98035
ENSECAP00000014263	High	1	REPS1	0.962	2.503	1.871	0.947	0.748	0.93738	8.46899e-05	0.0305974	0.877618	0.3557	0.989169	0.00165905	0.220532	0.995669	0.847458
ENSECAP00000014264	Medium	1	CTGF	0.106	0.05	5.957	0.958	0.347	1.35899e-07	4.44089e-16	0.00178414	0.998433	0.0473482	2.35971e-05	6.28304e-14	0.0247548	0.99915	0.294577
ENSECAP00000014271	High	17	ASAP1	0.884	0.777	0.835	0.867	0.871	0.903655	0.642685	0.49893	0.802022	0.896813	0.985611	0.951336	0.935105	0.989893	0.987559
ENSECAP00000014272	High	13	ATP6V1E1	0.845	0.971	0.991	0.959	0.917	0.861891	0.777637	0.994463	0.859514	0.989359	0.982208	0.977871	0.99921	0.993538	0.999698
ENSECAP00000014282	High	6	LYPLA1	0.755	0.953	1.184	0.973	1.041	0.554497	0.784484	0.606401	0.815421	0.52757	0.962537	0.977871	0.957267	0.989893	0.939002
ENSECAP00000014283	High	35	ARAP1	1.129	0.884	0.815	0.991	0.845	0.575573	0.982261	0.465327	0.752062	0.721088	0.963012	0.995544	0.926289	0.989893	0.98035
ENSECAP00000014286	High	1	NRAMP1	4.526	1.791	11.293	0.981	1.728	0.00034462	0.0363167	8.74126e-09	0.971593	0.0892187	0.0124193	0.240017	4.63772e-07	0.998274	0.442617
ENSECAP00000014288	Medium	1	EFTUD1	0.539	0.786	1.156	0.832	100	0.134051	0.595305	0.5866	0.604043	1e-17	0.684121	0.945799	0.956426	0.971209	1.46923e-15
ENSECAP00000014302	High	10	CA2	1.806	1.735	1.741	1.784	1.915	0.0690966	0.0100529	0.0646462	0.00217516	0.000505474	0.498958	0.0979644	0.37191	0.029049	0.00932807
ENSECAP00000014308	High	1	CLTB	0.32	1.185	0.823	0.617	0.71	0.00276512	0.294357	0.523692	0.0486651	0.240664	0.0628736	0.803748	0.93847	0.29508	0.735508
ENSECAP00000014323	High	10	NANS	0.699	0.618	0.892	0.684	0.681	0.429595	0.202778	0.651195	0.207813	0.242812	0.93296	0.689156	0.971302	0.667658	0.73673
ENSECAP00000014325	High	10	ARFGEF1	1.079	0.849	0.969	1.2	1.28	0.807477	0.904447	0.824898	0.465956	0.427495	0.979156	0.98555	0.99921	0.910682	0.895794
ENSECAP00000014327	High	6	LRRFIP1	0.815	0.686	0.756	0.645	1.174	0.712771	0.380284	0.337241	0.105236	0.262535	0.965331	0.875232	0.858699	0.46474	0.752652
ENSECAP00000014336	High	16	NNT	1.433	1.159	1.128	0.985	1.158	0.209421	0.335391	0.667267	0.745563	0.240677	0.807771	0.839026	0.976239	0.989893	0.735508
ENSECAP00000014340	High	19	TXNRD1	0.823	0.774	0.858	0.762	0.735	0.703759	0.687485	0.502702	0.417305	0.408806	0.965331	0.956946	0.935306	0.87706	0.881286
ENSECAP00000014342	High	2	CKAP5	5.198	6.973	3.066	16.342	5.592	0.000324137	1.47291e-06	0.0129601	3.57314e-12	2.15549e-07	0.0117924	4.4233e-05	0.115672	2.35335e-10	9.35677e-06
ENSECAP00000014354	High	13	SRSF1	0.764	0.937	1.449	0.838	0.883	0.654879	0.884723	0.190523	0.659247	0.904731	0.963028	0.98555	0.684691	0.989893	0.987766
ENSECAP00000014359	High	28	STK10	0.946	1.02	1.02	1.113	0.951	0.951365	0.594964	0.993342	0.35734	0.87422	0.992253	0.945799	0.99921	0.843658	0.986577
ENSECAP00000014366	Medium	1	Uncharacterized	0.702	0.531	0.605	0.801	1.011	0.456402	0.059092	0.0885456	0.543419	0.650577	0.93934	0.332447	0.456183	0.955781	0.975089
ENSECAP00000014372	High	4	BAX	1.286	1.02	1.491	0.944	0.54	0.358713	0.578469	0.389729	0.931095	0.0377147	0.904846	0.945799	0.893264	0.998274	0.250556
ENSECAP00000014386	High	3	DDX23	1.455	0.852	1.014	1.14	0.437	0.406811	0.894771	0.925815	0.641451	0.136494	0.927376	0.98555	0.99921	0.984683	0.567362
ENSECAP00000014397	High	8	PSME1	0.947	1.076	0.912	0.785	0.882	0.86195	0.459396	0.747942	0.457025	0.878617	0.982208	0.919617	0.99411	0.90259	0.986577
ENSECAP00000014400	High	2	RNASET2	0.318	0.353	0.435	0.438	0.779	0.0204094	0.0276583	0.0504057	0.0800888	0.644918	0.23554	0.201247	0.317739	0.403726	0.975089
ENSECAP00000014405	High	1	INPP5K	2.311	1.482	2.335	0.828	0.686	0.0799431	0.357089	0.178173	0.813545	0.598174	0.534265	0.857911	0.660185	0.989893	0.964676
ENSECAP00000014412	High	15	CCAR1	0.902	0.862	1.117	0.905	0.98	0.988511	0.860621	0.670675	0.913797	0.769416	0.999793	0.983604	0.978604	0.998274	0.98035
ENSECAP00000014421	High	14	CS	1.233	1.203	1.044	0.989	0.974	0.408632	0.243059	0.936438	0.736183	0.759099	0.928037	0.759054	0.99921	0.989893	0.98035
ENSECAP00000014440	High	3	FGFR1OP2	0.855	0.608	1.548	0.737	1.738	0.86325	0.484382	0.538392	0.598579	0.232307	0.982239	0.932915	0.93847	0.97095	0.723238
ENSECAP00000014450	High	1	Uncharacterized	1.579	0.799	1.016	1.587	1.148	0.240318	0.767043	0.938484	0.133722	0.56454	0.836078	0.97566	0.99921	0.519619	0.960597
ENSECAP00000014452	High	6	ARG2	0.684	0.855	1.572	0.743	1.065	0.44441	0.901866	0.339021	0.549815	0.738423	0.93934	0.98555	0.859625	0.957267	0.98035
ENSECAP00000014469	High	9	CD55	1.649	1.647	1.205	1.435	1.578	0.117624	0.0280797	0.594314	0.0427655	0.0207909	0.642639	0.202779	0.957267	0.274516	0.164775
ENSECAP00000014473	High	15	VAT1	1.268	1.001	0.884	0.935	0.993	0.335939	0.690491	0.698436	0.957219	0.724311	0.894901	0.959111	0.987375	0.998274	0.98035
ENSECAP00000014484	High	9	HEBP1	0.946	0.85	1.58	0.843	0.868	0.903534	0.818219	0.10297	0.649379	0.797628	0.985611	0.983604	0.504094	0.984683	0.982046
ENSECAP00000014488	High	11	GLG1	1.318	0.933	0.711	1.121	0.896	0.266007	0.898805	0.252313	0.359387	0.909913	0.849599	0.98555	0.77272	0.8464	0.987766
ENSECAP00000014489	High	6	PPM1A	0.714	0.709	1.243	0.672	0.89	0.470752	0.487461	0.649122	0.22169	0.968509	0.941438	0.932915	0.971152	0.684333	0.994438
ENSECAP00000014491	High	3	B3GNT2	1.284	1.169	1.348	0.865	1.335	0.548746	0.544525	0.708899	0.895418	0.366507	0.959363	0.945799	0.989431	0.997833	0.857084
ENSECAP00000014512	High	2	COMMD1	0.491	0.113	1.181	0.598	1.018	0.179238	9.38542e-07	0.800657	0.289457	0.861814	0.779502	3.03833e-05	0.997582	0.775948	0.986577
ENSECAP00000014524	High	42	APOBR	0.691	0.791	1.609	0.652	0.988	0.433412	0.612492	0.0902688	0.0879462	0.741068	0.93296	0.947271	0.460383	0.423117	0.98035
ENSECAP00000014528	High	20	FYB	0.607	0.632	1.3	0.714	0.974	0.301869	0.193286	0.439812	0.233042	0.801463	0.87333	0.671228	0.918872	0.70096	0.982632
ENSECAP00000014531	High	2	PTPN23	0.756	1.566	0.477	1.357	0.341	0.623904	0.355381	0.145932	0.30064	0.0296873	0.963028	0.857342	0.600712	0.78785	0.214741
ENSECAP00000014535	High	39	HK3	1.263	1.009	1.093	1.133	1.013	0.341255	0.668471	0.72604	0.324382	0.658568	0.901982	0.956946	0.993384	0.809896	0.975089
ENSECAP00000014536	High	1	RPS24	0.368	1.491	0.444	0.937	1.491	0.0774174	0.394699	0.116934	0.963683	0.356872	0.529042	0.895339	0.530316	0.998274	0.848849
ENSECAP00000014540	High	1	MAPRE3	0.786	0.068	0.551	0.841	0.633	0.723122	1e-17	0.0523239	0.816541	0.14763	0.965331	1.528e-15	0.32083	0.989893	0.584675
ENSECAP00000014550	High	15	GOT2	1.112	1.04	0.806	1.042	1.104	0.583458	0.55979	0.45217	0.543127	0.359243	0.963012	0.945799	0.919181	0.955781	0.851858
ENSECAP00000014553	High	4	PDLIM5	0.918	0.65	1.373	0.61	0.567	0.994845	0.356595	0.53686	0.200784	0.075225	0.999941	0.857342	0.93847	0.659498	0.392567
ENSECAP00000014560	High	3	NUMB	0.836	0.808	1.062	1.289	0.917	0.81294	0.822083	0.947161	0.412278	0.995082	0.979156	0.983604	0.99921	0.876405	0.999698
ENSECAP00000014578	High	3	MYH10	0.823	0.979	0.782	0.713	0.858	0.778841	0.753845	0.415012	0.205051	0.754282	0.976426	0.974026	0.906947	0.666068	0.98035
ENSECAP00000014584	High	5	TMED4	1.361	1.242	2.401	1.252	1.427	0.280449	0.212374	0.00571354	0.19264	0.0562478	0.861879	0.704837	0.0632629	0.643817	0.330056
ENSECAP00000014588	High	16	PSMC2	0.836	0.784	0.972	1.013	1.031	0.806006	0.734231	0.856082	0.669059	0.660466	0.979156	0.96883	0.99921	0.989893	0.976385
ENSECAP00000014603	High	1	Uncharacterized	2.228	0.036	0.917	0.548	0.215	0.183569	2.13292e-08	0.788806	0.255796	0.00359272	0.779502	9.15479e-07	0.995509	0.740922	0.0435574
ENSECAP00000014604	High	4	PSMB9	0.615	0.575	1.007	0.61	0.577	0.298218	0.0825479	0.972026	0.0428302	0.0248396	0.872099	0.409043	0.99921	0.274516	0.18966
ENSECAP00000014612	High	27	ATP6V1B2	0.839	0.773	0.853	0.941	0.802	0.824057	0.548927	0.607282	0.935088	0.535689	0.979266	0.945799	0.957267	0.998274	0.943009
ENSECAP00000014613	High	38	UGP2	1.065	0.982	0.912	1.047	0.984	0.645034	0.745218	0.777914	0.548099	0.754295	0.963028	0.971733	0.995509	0.957267	0.98035
ENSECAP00000014621	High	2	NUCB2	2.055	3.845	3.411	1.166	2.838	0.0272371	1.69826e-07	0.000117839	0.306161	1.47004e-06	0.286627	6.17843e-06	0.00253003	0.792367	5.50546e-05
ENSECAP00000014625	High	4	RALA	1.531	1.271	0.733	1.22	1.182	0.13243	0.186571	0.297669	0.177666	0.253185	0.683599	0.665389	0.831924	0.615863	0.745121
ENSECAP00000014627	High	5	CD101	1.296	1.601	2.936	1.533	1.201	0.565321	0.343114	0.08164	0.303633	0.593657	0.963012	0.846561	0.434352	0.790281	0.964675
ENSECAP00000014651	High	1	TRIM26	2.484	3.872	3.565	2.696	1.795	0.143011	0.0120385	0.0217009	0.0571867	0.224191	0.702774	0.111891	0.169308	0.32999	0.71353
ENSECAP00000014656	High	3	CHMP4A	0.746	1.101	1.194	0.673	1.239	0.606225	0.437992	0.718455	0.311776	0.276545	0.963012	0.911789	0.990111	0.803632	0.769153
ENSECAP00000014659	High	11	TES	0.818	0.777	1.673	1.266	1.012	0.839534	0.565433	0.0867801	0.126366	0.622537	0.979266	0.945799	0.453489	0.511354	0.974287
ENSECAP00000014667	High	1	HIBADH	0.32	0.507	10.186	0.706	0.301	0.0291709	0.292339	4.86671e-05	0.574806	0.00312407	0.293244	0.802154	0.00121509	0.969002	0.0396338
ENSECAP00000014670	High	7	PHB2	0.964	1.075	0.865	0.972	0.717	0.911085	0.567943	0.586111	0.781517	0.400761	0.985776	0.945799	0.956426	0.989893	0.877311
ENSECAP00000014676	High	44	FLNB	0.645	0.649	0.709	0.471	0.491	0.31269	0.315872	0.249	0.00387026	0.0149126	0.875273	0.824668	0.76708	0.0469346	0.128592
ENSECAP00000014690	High	2	INPPL1	1.038	1.32	1.204	0.838	0.617	0.848873	0.322972	0.822518	0.812539	0.291852	0.979266	0.829136	0.99921	0.989893	0.788235
ENSECAP00000014692	High	4	FAM105A	1.746	0.923	0.817	1.231	0.942	0.191229	0.923469	0.542842	0.420584	0.974845	0.785432	0.98555	0.938773	0.878467	0.994438
ENSECAP00000014697	High	11	CCT7	0.766	0.739	0.958	0.881	0.851	0.591676	0.54041	0.81882	0.845123	0.806928	0.963012	0.945799	0.99921	0.992044	0.983638
ENSECAP00000014706	High	1	SEC11C	0.839	0.64	2.526	0.249	0.792	0.828308	0.484138	0.102212	0.0101453	0.709727	0.979266	0.932915	0.501219	0.0982978	0.98035
ENSECAP00000014710	High	13	PPIB	0.839	0.78	0.757	0.799	0.894	0.852138	0.574004	0.354922	0.475493	0.93017	0.980398	0.945799	0.864881	0.915516	0.990213
ENSECAP00000014717	High	15	ERP44	0.861	0.963	1.352	0.994	0.917	0.841501	0.756841	0.351764	0.714061	0.992122	0.979266	0.974311	0.864881	0.989893	0.999698
ENSECAP00000014718	High	15	RUVBL2	0.714	0.64	0.929	0.821	0.788	0.46478	0.284939	0.71692	0.626727	0.582775	0.93934	0.796827	0.990111	0.983203	0.96108
ENSECAP00000014727	Medium	1	NDUFS4	0.55	1.152	1.079	0.555	0.735	0.284114	0.700357	0.974582	0.280303	0.598743	0.863669	0.961324	0.99921	0.763431	0.964676
ENSECAP00000014740	High	4	BABAM1	1.114	0.742	1.568	0.533	0.722	0.838434	0.634566	0.476806	0.259386	0.578891	0.979266	0.948976	0.932386	0.746002	0.96108
ENSECAP00000014747	High	8	PSMB5	1.336	1.424	1.898	1.384	1.611	0.350705	0.122817	0.145074	0.118326	0.123712	0.902859	0.517265	0.599891	0.490085	0.533387
ENSECAP00000014750	High	9	CAPZA1	0.708	0.777	1.025	0.971	0.788	0.477346	0.562366	0.901165	0.812515	0.486508	0.941438	0.945799	0.99921	0.989893	0.925748
ENSECAP00000014754	High	5	RANBP1	0.662	0.688	0.754	0.692	0.907	0.364322	0.295983	0.346147	0.158391	0.952996	0.905232	0.804217	0.860892	0.576792	0.994438
ENSECAP00000014757	High	16	QSOX1	1.396	1.403	3.178	1.321	1.239	0.215389	0.0890588	4.83965e-05	0.0826814	0.174633	0.809891	0.429551	0.00121509	0.408546	0.626384
ENSECAP00000014785	High	6	GNB2	0.831	0.584	1.236	0.937	0.804	0.801754	0.0934511	0.436833	0.948736	0.546357	0.978395	0.442907	0.918872	0.998274	0.949101
ENSECAP00000014786	High	1	ZBP1	2.655	0.376	1.227	0.736	0.671	0.0782749	0.0933008	0.775902	0.591568	0.435303	0.532615	0.442744	0.995509	0.97095	0.904681
ENSECAP00000014809	High	11	PPM1B	0.779	0.861	1.015	0.876	0.76	0.661478	0.854555	0.927287	0.792133	0.388232	0.963028	0.983604	0.99921	0.989893	0.874791
ENSECAP00000014810	High	3	ENSA	0.386	0.847	0.961	0.463	0.739	0.0309919	0.895494	0.805454	0.0578484	0.621772	0.302147	0.98555	0.998649	0.330315	0.974287
ENSECAP00000014817	High	1	RPS28	1.928	0.996	2.881	1.544	3.621	0.154378	0.823082	0.0120468	0.16773	6.73498e-05	0.730761	0.983604	0.10983	0.598252	0.00171235
ENSECAP00000014829	High	12	PARK7	0.669	0.763	1.243	0.778	0.987	0.382209	0.518493	0.426251	0.400837	0.697578	0.91766	0.939202	0.916682	0.871316	0.98035
ENSECAP00000014833	High	15	DDX1	0.675	0.707	0.87	0.859	0.841	0.468302	0.382151	0.629909	0.746909	0.674606	0.93934	0.87624	0.963516	0.989893	0.98035
ENSECAP00000014858	High	2	PPIP5K2	1.547	0.662	1.132	0.889	2.351	0.331043	0.567354	0.95013	0.942966	0.0623958	0.891775	0.945799	0.99921	0.998274	0.352071
ENSECAP00000014863	High	8	PRDX3	0.842	0.771	1	0.867	0.784	0.830668	0.544485	0.990777	0.75241	0.479406	0.979266	0.945799	0.99921	0.989893	0.925748
ENSECAP00000014864	High	4	CCM2	0.384	0.486	0.597	0.622	0.25	0.104304	0.281261	0.272904	0.393703	0.0079483	0.603696	0.795328	0.800687	0.86883	0.0801665
ENSECAP00000014873	Medium	1	PCGF6	0.048	0.041	0.906	0.497	0.078	6.66134e-16	1e-17	0.73991	0.0186411	1e-17	5.08926e-13	1.528e-15	0.993384	0.149285	1.46923e-15
ENSECAP00000014879	High	1	HMOX2	2.695	0.987	2.107	1.08	1.556	0.0529776	0.929565	0.175037	0.815853	0.329669	0.429651	0.98555	0.655704	0.989893	0.831696
ENSECAP00000014882	High	19	STAT3	1.187	1.257	1.365	0.966	0.925	0.438796	0.202011	0.30578	0.83325	0.975063	0.933816	0.68716	0.834782	0.992044	0.994438
ENSECAP00000014890	Medium	1	LMF1	0.616	0.252	0.356	2.435	1.009	0.395552	0.00188839	0.00732799	0.0753127	0.954651	0.922815	0.0252226	0.0766929	0.389301	0.994438
ENSECAP00000014893	High	21	CCT4	0.793	0.629	0.773	0.881	1.263	0.649476	0.263987	0.362369	0.85554	0.168736	0.963028	0.780427	0.868569	0.993344	0.61859
ENSECAP00000014905	High	10	SNTB1	0.955	0.98	1.044	1.04	1.332	0.857243	0.72649	0.908444	0.605109	0.0888518	0.980905	0.966292	0.99921	0.971688	0.441813
ENSECAP00000014911	High	37	UNC13D	1.043	0.845	0.851	0.725	0.794	0.738355	0.922574	0.528885	0.299659	0.594684	0.966052	0.98555	0.93847	0.78785	0.964676
ENSECAP00000014914	High	23	STXBP2	0.877	0.917	1.039	1.005	0.943	0.922989	0.950361	0.863059	0.688609	0.904215	0.987624	0.98555	0.99921	0.989893	0.987766
ENSECAP00000014918	High	8	AIP	0.42	0.622	1.004	0.704	0.533	0.0344533	0.265967	0.884843	0.390773	0.0605244	0.318672	0.783341	0.99921	0.865364	0.346632
ENSECAP00000014920	High	2	PPP1CC	0.779	0.782	0.843	0.809	1.059	0.640556	0.724158	0.528491	0.64471	0.505169	0.963028	0.966292	0.93847	0.984683	0.92836
ENSECAP00000014922	High	2	WDFY3	1.608	2.322	1.554	1.026	1.759	0.34592	0.105999	0.533955	0.879513	0.23859	0.902859	0.470831	0.93847	0.995669	0.733089
ENSECAP00000014923	High	14	RSU1	0.587	0.639	0.729	0.667	0.564	0.210613	0.18239	0.288521	0.110482	0.0269468	0.807771	0.655844	0.820662	0.476885	0.201837
ENSECAP00000014934	Medium	1	VWA3B	3.458	0.946	1.619	1.938	0.88	0.000264156	0.779352	0.25487	0.00266896	0.917814	0.0107844	0.977871	0.774785	0.0346783	0.987766
ENSECAP00000014938	High	13	PPP1R7	0.656	0.739	1.018	0.686	0.774	0.324663	0.548885	0.964981	0.204011	0.536732	0.886736	0.945799	0.99921	0.663817	0.943976
ENSECAP00000014940	High	28	MYO1F	1.233	1.106	1.199	1.218	1.101	0.377444	0.433741	0.501334	0.18098	0.411185	0.913132	0.910879	0.935105	0.618534	0.882927
ENSECAP00000014944	High	13	NARS	1.114	1.079	1.113	0.895	0.671	0.575331	0.428336	0.940686	0.95749	0.234718	0.963012	0.910043	0.99921	0.998274	0.728368
ENSECAP00000014954	High	4	PRKACA	0.991	1.091	1.291	0.961	0.9	0.867189	0.428406	0.515953	0.86608	0.986785	0.98342	0.910043	0.93847	0.99459	0.999078
ENSECAP00000014972	High	5	WDR5	0.929	0.677	1.841	0.711	1.89	0.972218	0.430242	0.190664	0.491072	0.0676132	0.997396	0.910043	0.684691	0.925912	0.36846
ENSECAP00000014974	High	3	PSPC1	1.271	0.873	1.88	0.387	0.88	0.582823	0.945106	0.33741	0.0719875	0.925378	0.963012	0.98555	0.858699	0.377646	0.989072
ENSECAP00000014991	High	10	SAMSN1	0.556	0.538	1.478	0.702	0.979	0.18674	0.120004	0.422567	0.4194	0.863537	0.78132	0.508784	0.914567	0.878146	0.986577
ENSECAP00000014992	High	2	BCAP29	1.926	2.275	1.626	1.834	1.045	0.159268	0.0304527	0.487727	0.083674	0.79002	0.74093	0.215824	0.934683	0.41137	0.982046
ENSECAP00000014996	High	10	PITPNA	0.812	0.746	0.914	1.002	0.97	0.73201	0.53418	0.670811	0.699195	0.81674	0.965331	0.945799	0.978604	0.989893	0.98458
ENSECAP00000015004	High	1	USP11	1.158	0.613	1.114	0.951	3.289	0.707123	0.494807	0.94067	0.972757	0.0161	0.965331	0.935096	0.99921	0.998274	0.135766
ENSECAP00000015007	High	10	RCC1	0.837	0.706	1.141	1.085	0.808	0.774513	0.449597	0.695985	0.457205	0.639269	0.976422	0.919411	0.987375	0.90259	0.975089
ENSECAP00000015012	Medium	1	ZC3H15	0.447	2.323	0.974	1.781	0.661	0.165959	0.101015	0.873721	0.21076	0.452906	0.7566	0.461026	0.99921	0.670649	0.917675
ENSECAP00000015014	High	6	TREM1	1.637	0.678	1.4	1.033	1.483	0.0897678	0.269115	0.226179	0.592085	0.0297939	0.562172	0.786174	0.726905	0.97095	0.214741
ENSECAP00000015015	High	54	ABCA13	1.353	1.176	1.085	1.205	1.168	0.405338	0.401338	0.989553	0.256575	0.335033	0.926727	0.899171	0.99921	0.742512	0.831696
ENSECAP00000015019	High	14	LASP1	0.366	0.743	1.515	0.577	0.791	0.017435	0.454741	0.198312	0.0259514	0.499616	0.212108	0.919617	0.695901	0.192868	0.926899
ENSECAP00000015038	High	1	CLPTM1	1.438	5.571	1.35	0.974	0.911	0.416398	0.00115995	0.63661	0.866353	0.960252	0.93296	0.0171081	0.965574	0.99459	0.994438
ENSECAP00000015040	High	3	TAB1	1.113	1.006	1.199	1.268	0.613	0.764671	0.863182	0.770956	0.532708	0.373749	0.973618	0.983604	0.995509	0.954029	0.86111
ENSECAP00000015048	High	1	KRAS	0.214	1.054	2.134	2.177	4.518	0.00494385	0.837849	0.229233	0.13385	0.00101305	0.0907958	0.983604	0.731554	0.519619	0.0159911
ENSECAP00000015053	High	4	TOR4A	3.994	0.939	8.448	2.611	1.235	0.00338322	0.988695	1.45034e-06	0.00584957	0.465679	0.0706224	0.997376	5.48545e-05	0.063662	0.920915
ENSECAP00000015055	High	3	MAFG	1.079	0.906	0.972	1.169	1.27	0.76203	0.980182	0.818479	0.511091	0.403757	0.973618	0.995362	0.99921	0.940373	0.879826
ENSECAP00000015060	High	3	ARHGAP17	0.708	0.382	0.539	0.737	0.438	0.525038	0.131146	0.209063	0.622624	0.0897464	0.952008	0.539846	0.709312	0.981157	0.442944
ENSECAP00000015063	High	4	KRT13	0.973	0.747	1.106	0.83	0.957	0.890537	0.589038	0.812659	0.640165	0.852659	0.984329	0.945799	0.99921	0.984683	0.986577
ENSECAP00000015078	High	2	MX2	3.589	1.732	1.874	3.111	1.385	0.0192164	0.269803	0.276523	0.0287561	0.472635	0.227266	0.786174	0.807151	0.206482	0.924918
ENSECAP00000015087	High	5	EHD4	1.595	0.884	1.069	1.022	0.719	0.31137	0.960603	0.969314	0.796917	0.627499	0.87394	0.988834	0.99921	0.989893	0.974287
ENSECAP00000015089	High	1	TNFSF14	2.824	1.286	0.751	5.779	1.732	0.0295903	0.530512	0.514802	0.000508191	0.243827	0.293597	0.945799	0.93847	0.00862795	0.736847
ENSECAP00000015090	High	11	HPRT1	0.586	0.72	0.878	0.714	0.662	0.210189	0.382663	0.678893	0.206556	0.135983	0.807771	0.876362	0.984188	0.667549	0.567092
ENSECAP00000015093	High	4	PITHD1	0.422	0.933	1.375	1.117	1.305	0.0406411	0.799967	0.596879	0.580029	0.266271	0.358129	0.981749	0.957267	0.969224	0.757376
ENSECAP00000015094	High	1	LY96	0.947	1.082	1.021	0.741	1.736	0.95631	0.78105	0.903754	0.614016	0.20999	0.993743	0.977871	0.99921	0.974247	0.697621
ENSECAP00000015098	High	11	TBXAS1	0.365	0.446	0.341	0.328	0.3	0.0079269	0.0217063	0.00312912	6.6269e-05	4.10273e-06	0.128854	0.172096	0.037471	0.00144656	0.000141193
ENSECAP00000015102	Medium	1	CASP9	0.852	0.737	0.863	0.347	0.615	0.844648	0.678319	0.645414	0.0273866	0.377104	0.979266	0.956946	0.969659	0.19927	0.863632
ENSECAP00000015103	High	6	ATP6V1D	0.64	0.433	0.819	0.875	1.146	0.404026	0.043399	0.515998	0.949956	0.646747	0.925288	0.272223	0.93847	0.998274	0.975089
ENSECAP00000015132	High	5	PLSCR1	2.654	3.22	1.209	2.434	1.971	0.00470449	2.09935e-06	0.556342	9.62719e-06	0.000916342	0.0880938	6.12178e-05	0.947493	0.000272414	0.0150233
ENSECAP00000015138	High	2	UBXN1	1.937	0.605	0.781	0.526	0.434	0.200038	0.426519	0.5734	0.242083	0.132517	0.795971	0.909208	0.953975	0.719134	0.559225
ENSECAP00000015151	High	4	RAB43	1.725	1.04	0.674	2.251	0.423	0.232282	0.741593	0.333071	0.0157826	0.0392011	0.831283	0.971042	0.858699	0.133725	0.257613
ENSECAP00000015154	High	10	MTC1	0.909	0.821	1.064	1.079	0.953	0.963703	0.810826	0.878463	0.472224	0.858541	0.995282	0.983522	0.99921	0.914244	0.986577
ENSECAP00000015165	High	43	FLII	0.972	0.9	1.006	0.924	0.852	0.890117	0.95003	0.950267	0.980161	0.743079	0.984329	0.98555	0.99921	0.998274	0.98035
ENSECAP00000015167	High	11	EMR1	1.279	1.382	1.309	1.105	1.391	0.36735	0.112343	0.407183	0.438882	0.0660417	0.905232	0.490977	0.9038	0.893373	0.364566
ENSECAP00000015173	High	15	RPS6KA1	0.959	0.887	0.864	0.942	0.832	0.873309	0.947137	0.639641	0.928131	0.652838	0.984329	0.98555	0.966147	0.998274	0.975089
ENSECAP00000015175	High	9	SNX5	1.041	1.157	0.833	1.005	0.812	0.83475	0.545777	0.567642	0.717677	0.724003	0.979266	0.945799	0.950778	0.989893	0.98035
ENSECAP00000015187	High	8	RAB18	1.62	0.891	1.596	0.969	1.262	0.124226	0.938812	0.154576	0.752065	0.164172	0.657631	0.98555	0.62201	0.989893	0.610189
ENSECAP00000015190	Medium	1	KIAA1755	0.594	0.699	0.721	1.232	1.234	0.189163	0.411681	0.211583	0.208394	0.174077	0.782038	0.901886	0.714276	0.668401	0.626384
ENSECAP00000015193	High	1	TM7SF3	0.649	1.63	7.392	0.826	1.35	0.482497	0.307436	0.000326415	0.755344	0.359814	0.945134	0.818573	0.00611098	0.989893	0.852661
ENSECAP00000015196	Medium	1	CTNNBL1	1.333	0.93	1.281	1.009	0.86	0.512803	0.981205	0.773657	0.817112	0.908302	0.951518	0.995362	0.995509	0.989893	0.987766
ENSECAP00000015198	High	4	ADAP1	1.336	1.367	1.14	1.614	0.679	0.352961	0.195271	0.727862	0.0209396	0.258293	0.902859	0.673228	0.993384	0.161595	0.752042
ENSECAP00000015208	High	7	PPT1	0.993	0.723	0.934	0.7	0.886	0.845791	0.481349	0.706781	0.209368	0.891582	0.979266	0.932878	0.989431	0.669496	0.987559
ENSECAP00000015225	High	1	LRRC25	0.131	1.106	4.024	0.748	0.388	0.000416942	0.680488	0.00886866	0.614198	0.0662866	0.0147474	0.956946	0.0891534	0.974247	0.36539
ENSECAP00000015233	High	1	ILVBL	1.083	0.242	0.41	0.957	1.286	0.882369	0.0167701	0.0751189	0.935828	0.542647	0.984329	0.144283	0.409935	0.998274	0.9474
ENSECAP00000015236	High	10	PCYT1A	0.626	0.473	0.781	0.959	0.899	0.309382	0.033943	0.424643	0.739672	0.95189	0.87394	0.227952	0.914998	0.989893	0.994438
ENSECAP00000015239	High	10	CRKL	0.535	0.473	1.231	0.784	1.484	0.19613	0.0273334	0.53125	0.610355	0.0329713	0.788924	0.200026	0.93847	0.973853	0.226938
ENSECAP00000015246	High	6	Uncharacterized	0.75	0.817	0.997	0.791	0.732	0.583906	0.700226	0.976064	0.444496	0.301879	0.963012	0.961324	0.99921	0.894432	0.801351
ENSECAP00000015248	High	9	GNA13	1.38	1.067	0.82	1.038	1.069	0.26488	0.475165	0.470371	0.623112	0.465957	0.848651	0.926664	0.93003	0.981157	0.920915
ENSECAP00000015251	High	10	PNKP	0.707	0.987	0.758	1.036	0.938	0.467753	0.653749	0.390754	0.545725	0.818672	0.93934	0.956487	0.893974	0.955781	0.98458
ENSECAP00000015268	High	2	ZNF207	0.446	0.493	1.409	0.864	0.927	0.0663227	0.0905523	0.516017	0.906591	0.946663	0.485284	0.43456	0.93847	0.998274	0.993353
ENSECAP00000015276	High	14	EIF2S3B	1.096	0.593	0.964	0.91	0.8	0.641481	0.175353	0.851544	0.903455	0.628673	0.963028	0.646572	0.99921	0.998274	0.974287
ENSECAP00000015284	High	4	MAPK12	1.151	0.994	0.761	1.151	0.625	0.708184	0.814434	0.524376	0.546196	0.274963	0.965331	0.983604	0.93847	0.955781	0.768931
ENSECAP00000015302	High	6	ATP11B	1.576	1.037	0.829	1.021	0.999	0.147765	0.552401	0.493818	0.68524	0.649341	0.713607	0.945799	0.935105	0.989893	0.975089
ENSECAP00000015308	High	8	PHB	0.849	0.848	0.924	0.739	0.865	0.802905	0.927624	0.741864	0.480491	0.844307	0.978966	0.98555	0.993384	0.918289	0.986577
ENSECAP00000015329	High	9	LIMS1	0.351	0.29	0.595	0.428	0.685	0.0100288	8.94269e-05	0.0913107	0.00100926	0.258867	0.15124	0.00174291	0.463223	0.0150655	0.752652
ENSECAP00000015335	Medium	1	GGPS1	1.049	0.714	0.979	0.888	0.464	0.859809	0.684298	0.897504	0.882087	0.170556	0.981611	0.956946	0.99921	0.995669	0.620267
ENSECAP00000015337	High	8	SF3A3	1.159	1.064	1.372	1.019	0.979	0.56582	0.569805	0.519896	0.665662	0.82311	0.963012	0.945799	0.93847	0.989893	0.985359
ENSECAP00000015338	High	6	SMS	1.003	0.747	0.692	0.549	0.611	0.85387	0.607219	0.201853	0.0578206	0.135061	0.980398	0.947271	0.700889	0.330315	0.565076
ENSECAP00000015357	High	14	CFP	0.94	1.087	1.085	1.189	0.874	0.917785	0.47267	0.745511	0.222125	0.821505	0.985776	0.925473	0.993668	0.684333	0.98512
ENSECAP00000015380	High	5	KRT2	0.581	1.006	1.346	0.722	1.076	0.200026	0.674362	0.282849	0.22666	0.47422	0.795971	0.956946	0.815458	0.691557	0.924918
ENSECAP00000015383	High	12	SEPTIN2	0.3	0.358	0.705	0.433	0.469	0.00270611	0.000924652	0.212714	0.000572811	0.00241705	0.0619002	0.0141287	0.71655	0.0095971	0.032511
ENSECAP00000015399	High	5	LAMP1	1.189	1.044	1.241	0.96	1.123	0.436779	0.575108	0.429067	0.855784	0.361531	0.93296	0.945799	0.917072	0.993344	0.855668
ENSECAP00000015403	High	7	COL4A3BP	0.576	0.772	0.62	0.74	0.73	0.292657	0.70006	0.242555	0.601398	0.532419	0.867313	0.961324	0.753053	0.971209	0.942531
ENSECAP00000015411	High	3	MICU1	1.141	1.132	1.199	1.089	1.344	0.823378	0.729693	0.78847	0.800522	0.165192	0.979266	0.967006	0.995509	0.989893	0.610189
ENSECAP00000015414	High	12	PRDX5	0.791	0.781	0.825	0.757	0.947	0.693011	0.578961	0.52842	0.32808	0.890419	0.963707	0.945799	0.93847	0.81273	0.987559
ENSECAP00000015423	High	29	EPX	2.323	2.227	2.564	2.07	2.363	0.00687146	0.000501291	0.000911091	8.82486e-05	1.78957e-05	0.115127	0.00821859	0.0142638	0.00185225	0.000551305
ENSECAP00000015427	High	5	ENTPD3	2.28	0.767	1.328	0.985	2.639	0.07959	0.743983	0.578659	0.865994	0.0303832	0.534265	0.971733	0.95562	0.99459	0.215732
ENSECAP00000015436	High	3	GCLC	3.406	1.66	1.621	1.021	0.617	0.0169643	0.194029	0.491199	0.821318	0.298468	0.207704	0.671367	0.934857	0.991604	0.797863
ENSECAP00000015457	High	1	SRSF11	1.709	3.152	0.792	0.695	0.912	0.315905	0.0310982	0.607059	0.518758	0.882241	0.877003	0.218464	0.957267	0.942946	0.987342
ENSECAP00000015460	High	2	ATP5J	0.221	0.313	1.178	1.808	1.437	0.00305585	0.014097	0.859509	0.213597	0.39484	0.066894	0.126114	0.99921	0.673219	0.875122
ENSECAP00000015461	High	4	EIF4H	0.679	0.745	0.784	0.852	0.725	0.395312	0.520693	0.405422	0.7375	0.291586	0.922815	0.940381	0.903792	0.989893	0.788235
ENSECAP00000015477	High	2	STOML2	0.52	0.458	1.495	0.56	0.345	0.28271	0.227753	0.513396	0.292398	0.0424627	0.863669	0.731106	0.93847	0.778912	0.273999
ENSECAP00000015480	High	7	IMPA2	0.731	0.729	0.853	0.791	0.652	0.495562	0.514869	0.542074	0.491669	0.191576	0.949724	0.93832	0.938773	0.926496	0.661682
ENSECAP00000015484	High	4	DDX19B	1.951	0.964	0.566	0.803	1.151	0.0848518	0.788438	0.164042	0.715186	0.602567	0.547753	0.977871	0.639239	0.989893	0.964683
ENSECAP00000015485	High	1	RABGEF1	1.754	0.281	1.218	0.618	1.714	0.315129	0.026962	0.838075	0.385291	0.253924	0.876123	0.199516	0.99921	0.864245	0.745806
ENSECAP00000015488	High	3	BRK1	0.634	0.446	2.314	0.692	0.342	0.376738	0.0717326	0.0664186	0.437151	0.00654532	0.913132	0.372308	0.378725	0.893373	0.0690694
ENSECAP00000015507	High	21	GDI1	1.066	0.944	0.811	0.964	0.861	0.641622	0.864107	0.492039	0.840972	0.768854	0.963028	0.983604	0.934857	0.992044	0.98035
ENSECAP00000015519	High	1	TGM1	1.322	0.335	0.829	0.368	1.154	0.563618	0.0207336	0.666924	0.00941217	0.596183	0.963012	0.167081	0.976112	0.0924039	0.964676
ENSECAP00000015538	High	33	APPL1	0.768	0.905	1.303	0.99	0.973	0.631474	0.992525	0.336919	0.743095	0.79403	0.963028	0.998089	0.858699	0.989893	0.982046
ENSECAP00000015544	High	4	TLR2	0.523	0.707	0.633	0.533	1.279	0.113428	0.348142	0.121251	0.00719328	0.133259	0.636547	0.850166	0.539206	0.074467	0.55972
ENSECAP00000015546	Medium	1	LITAF	9.198	4.948	3.779	3.638	6.126	7.43066e-11	5.46829e-11	9.63267e-06	1.25291e-10	1e-17	1.89234e-08	4.17778e-09	0.000299161	6.74099e-09	1.46923e-15
ENSECAP00000015552	High	4	HMBS	0.653	0.699	1.063	0.758	0.857	0.371098	0.48653	0.97129	0.594405	0.821119	0.905232	0.932915	0.99921	0.97095	0.98512
ENSECAP00000015561	High	132	TLN1	0.727	0.774	0.943	0.794	0.708	0.525562	0.553874	0.868576	0.457199	0.236842	0.952008	0.945799	0.99921	0.90259	0.731397
ENSECAP00000015569	High	5	METTL9	1.724	0.984	0.784	1.182	0.96	0.215736	0.866645	0.500038	0.481392	0.974517	0.809891	0.983604	0.935105	0.918541	0.994438
ENSECAP00000015582	High	20	FKBP15	0.822	1.139	1.506	1.048	1.041	0.742352	0.371478	0.375753	0.598335	0.710622	0.966113	0.868528	0.879016	0.97095	0.98035
ENSECAP00000015586	High	5	SEH1L	1.136	0.381	0.978	1.096	0.773	0.676319	0.0442275	0.82837	0.613979	0.593704	0.963028	0.274268	0.99921	0.974247	0.964675
ENSECAP00000015592	High	3	PPCS	1.477	1.42	1.351	1.073	0.955	0.208859	0.0890474	0.357195	0.465044	0.876121	0.807771	0.429551	0.864881	0.910429	0.986577
ENSECAP00000015605	High	19	CCDC88B	0.694	0.664	1.248	0.573	0.774	0.482633	0.329774	0.516402	0.0461861	0.522471	0.945134	0.835352	0.93847	0.285026	0.939002
ENSECAP00000015615	High	1	U2AF1L4	0.193	0.271	0.719	0.541	0.409	0.00243538	0.0116892	0.393433	0.246257	0.0482651	0.0563828	0.109982	0.894504	0.726973	0.298006
ENSECAP00000015619	High	8	PDCD10	1.396	1.124	1.262	0.962	0.845	0.25014	0.364754	0.513063	0.866406	0.810983	0.837992	0.866478	0.93847	0.99459	0.983885
ENSECAP00000015659	High	3	PSMC6	0.301	0.456	1.046	0.29	0.783	0.00164971	0.0275327	0.938451	1.31104e-06	0.559188	0.0428699	0.201067	0.99921	4.03886e-05	0.955749
ENSECAP00000015661	High	8	SH2D3C	0.816	0.753	1.106	1.115	0.991	0.747407	0.669722	0.982051	0.592078	0.907485	0.968295	0.956946	0.99921	0.97095	0.987766
ENSECAP00000015662	High	4	HAAO	0.947	0.9	1.202	0.503	0.634	0.999777	0.984124	0.804521	0.141079	0.468536	0.999941	0.995544	0.998051	0.53731	0.921632
ENSECAP00000015664	High	4	ZZEF1	1.004	0.899	1.141	0.839	0.931	0.926076	0.937243	0.850752	0.782149	0.998701	0.988181	0.98555	0.99921	0.989893	0.999698
ENSECAP00000015701	High	2	ADAM19	1.504	1.376	0.559	1.782	0.563	0.389623	0.460217	0.159329	0.134504	0.302928	0.920446	0.919617	0.629415	0.520047	0.801929
ENSECAP00000015714	High	20	ILF3	0.875	0.859	0.905	1.144	1.282	0.853785	0.924913	0.690337	0.372724	0.135204	0.980398	0.98555	0.987375	0.853768	0.565076
ENSECAP00000015725	High	7	LRRC59	1.228	1.659	2.195	1.489	1.226	0.609856	0.0764933	0.0552934	0.195157	0.362105	0.963012	0.386087	0.335804	0.647811	0.856193
ENSECAP00000015739	High	5	MECP2	0.731	0.993	1.05	0.79	0.789	0.526361	0.679724	0.925314	0.512423	0.58583	0.952008	0.956946	0.99921	0.940373	0.96108
ENSECAP00000015747	High	6	C10orf54	1.712	1.301	1.415	1.695	1.305	0.100783	0.155033	0.280693	0.00492337	0.123662	0.59874	0.601856	0.81231	0.0559021	0.533387
ENSECAP00000015755	High	1	MYL6B	2.766	0.417	0.444	0.999	3.317	0.0937229	0.150168	0.123415	0.921341	0.0148638	0.577454	0.593364	0.544394	0.998274	0.128461
ENSECAP00000015762	High	6	PGLYRP1	0.781	0.927	1.505	0.859	1.013	0.667215	0.919179	0.154656	0.720084	0.657341	0.963028	0.98555	0.62201	0.989893	0.975089
ENSECAP00000015764	High	4	Uncharacterized	1.723	1.109	1.357	1.028	0.754	0.0924914	0.408852	0.424909	0.588638	0.499053	0.571711	0.901886	0.914998	0.97095	0.926899
ENSECAP00000015774	High	2	IGSF6	1.733	1.195	1.069	1.605	4.277	0.10738	0.390935	0.99403	0.0488054	1.27714e-06	0.61683	0.888382	0.99921	0.295462	4.87869e-05
ENSECAP00000015790	High	19	SEC31A	0.818	0.708	1.239	1.034	0.876	0.697867	0.430969	0.527736	0.612263	0.918761	0.965331	0.910043	0.93847	0.973853	0.987766
ENSECAP00000015799	High	1	ADGRE2	0.449	0.687	0.182	0.993	0.241	0.145435	0.614112	0.000798272	0.932294	0.0108104	0.705712	0.947271	0.0130316	0.998274	0.101463
ENSECAP00000015808	High	3	CORO2A	1.444	1.243	0.635	1.147	1.115	0.266222	0.318658	0.176016	0.407925	0.551904	0.849599	0.826974	0.657444	0.875434	0.950929
ENSECAP00000015816	High	5	RPRD1B	1	0.783	0.848	0.845	1.241	0.840615	0.727777	0.559684	0.818346	0.203101	0.979266	0.966994	0.949087	0.989893	0.689028
ENSECAP00000015818	High	17	ARRB1	0.881	1.022	0.836	1.023	0.952	0.946729	0.630746	0.532593	0.604005	0.842083	0.991783	0.948976	0.93847	0.971209	0.986577
ENSECAP00000015825	High	4	FKBP3	0.699	2.318	0.41	1.189	0.928	0.519947	0.0255543	0.0181371	0.350817	0.976742	0.952008	0.191783	0.149217	0.836529	0.99524
ENSECAP00000015826	High	28	ALDH2	1.075	0.974	1.048	0.995	0.909	0.625341	0.769542	0.838675	0.724224	0.95987	0.963028	0.976345	0.99921	0.989893	0.994438
ENSECAP00000015838	Medium	1	LRSAM1	0.755	1.216	1.149	1.421	0.797	0.605488	0.574995	0.841541	0.389661	0.797781	0.963012	0.945799	0.99921	0.865364	0.982046
ENSECAP00000015847	High	3	DSG1	0.447	0.779	0.642	0.716	0.722	0.102339	0.702854	0.257459	0.475269	0.440203	0.601954	0.961985	0.77743	0.915516	0.907976
ENSECAP00000015851	High	6	NPC2	0.344	0.31	0.279	0.423	0.508	0.00644192	0.000194878	2.49071e-05	0.000428759	0.0112347	0.110848	0.00346248	0.000699598	0.00758268	0.104251
ENSECAP00000015865	High	4	GTPBP1	1.053	1.689	2.399	1.212	1.565	0.837077	0.273561	0.160086	0.526889	0.284082	0.979266	0.788683	0.629415	0.949152	0.777576
ENSECAP00000015870	High	6	IAH1	0.845	0.705	0.8	0.706	0.638	0.813878	0.475219	0.453224	0.349332	0.155549	0.979156	0.926664	0.919181	0.836529	0.60509
ENSECAP00000015886	High	12	PHKB	1.577	1.667	1.614	1.394	1.119	0.179748	0.0596312	0.309846	0.13226	0.534927	0.779502	0.334987	0.834782	0.515545	0.942531
ENSECAP00000015890	High	6	GNAQ	1.126	0.798	0.646	0.681	0.659	0.586225	0.760452	0.202018	0.328495	0.242561	0.963012	0.975151	0.700889	0.81273	0.736554
ENSECAP00000015899	High	4	PAFAH1B2	1.011	1.119	1.67	0.926	0.977	0.805503	0.370162	0.17629	0.844971	0.753163	0.979156	0.867497	0.657444	0.992044	0.98035
ENSECAP00000015910	High	23	CYBB	1.934	1.634	1.157	1.283	1.378	0.0295896	0.0222327	0.584827	0.111108	0.0654974	0.293597	0.174034	0.956426	0.477965	0.362484
ENSECAP00000015921	High	2	CIB1	2.539	1.273	0.641	1.612	6.282	0.0850658	0.531265	0.288467	0.184047	0.00034308	0.547979	0.945799	0.820662	0.625614	0.00668655
ENSECAP00000015929	High	6	FAM172A	0.8	0.842	1.009	0.674	0.928	0.692507	0.904663	0.956075	0.423034	0.998306	0.963492	0.98555	0.99921	0.880168	0.999698
ENSECAP00000015931	High	16	LYZ	0.862	1.003	0.916	0.974	0.973	0.883739	0.683897	0.789346	0.804089	0.795843	0.984329	0.956946	0.995509	0.989893	0.982046
ENSECAP00000015944	High	8	GPX1	1.003	1	1.189	1.193	1.082	0.795144	0.648402	0.597812	0.226838	0.472932	0.977567	0.954119	0.957267	0.691557	0.924918
ENSECAP00000015946	High	2	IRF3	0.116	0.158	0.665	0.614	1.432	3.07956e-07	6.70768e-07	0.25702	0.0946409	0.114598	5.11475e-05	2.22812e-05	0.777066	0.440317	0.512605
ENSECAP00000015947	High	16	EIF2S1	0.829	0.92	0.967	0.801	0.748	0.755033	0.859832	0.872729	0.52886	0.448371	0.972545	0.983604	0.99921	0.94981	0.915434
ENSECAP00000015948	High	22	SH3KBP1	0.536	0.671	0.807	0.828	1.183	0.128437	0.309919	0.455324	0.632385	0.249692	0.671859	0.819815	0.92126	0.98406	0.741471
ENSECAP00000015949	High	12	NAPRT1	0.919	0.86	1.06	0.937	0.802	0.977291	0.969275	0.883325	0.94821	0.575409	0.997396	0.99213	0.99921	0.998274	0.96108
ENSECAP00000015960	High	7	HNRNPAB	0.577	0.749	0.921	0.87	1.018	0.247936	0.504695	0.804413	0.797057	0.656569	0.837992	0.935096	0.998051	0.989893	0.975089
ENSECAP00000015974	High	28	SELENBP1	0.864	0.85	1.316	0.984	1.075	0.947561	0.81687	0.319657	0.762978	0.475672	0.991783	0.983604	0.845046	0.989893	0.924918
ENSECAP00000015994	High	9	TPT1	0.797	0.746	1.588	0.89	1.074	0.7581	0.462885	0.105062	0.880838	0.415029	0.973263	0.920339	0.509959	0.995669	0.886728
ENSECAP00000015996	High	3	KRT4	0.677	0.781	1.074	0.552	1.028	0.399592	0.577867	0.77245	0.0119675	0.610602	0.92297	0.945799	0.995509	0.110425	0.968243
ENSECAP00000016000	High	16	TCP1	0.539	0.393	0.815	0.653	0.903	0.158122	0.0060275	0.482971	0.151454	0.96314	0.739533	0.0632556	0.932386	0.564994	0.994438
ENSECAP00000016002	High	13	MYL6	0.732	0.714	1.148	0.752	0.969	0.536564	0.366817	0.603673	0.313382	0.808104	0.952008	0.866478	0.957267	0.804626	0.983638
ENSECAP00000016020	High	15	HCK	1.067	0.936	0.933	1.111	0.822	0.702332	0.834742	0.76951	0.383226	0.640523	0.965331	0.983604	0.995509	0.860626	0.975089
ENSECAP00000016024	High	10	VPS36	0.764	0.788	0.879	0.873	0.895	0.605897	0.750792	0.624804	0.92983	0.875586	0.963012	0.973035	0.960019	0.998274	0.986577
ENSECAP00000016033	High	3	TYROBP	1.739	1.726	3.774	1.449	1.388	0.0859785	0.0208916	1.99378e-05	0.0492638	0.0889409	0.550147	0.167308	0.000564166	0.296233	0.441813
ENSECAP00000016034	High	36	ITGAM	1.346	1.218	1.121	1.152	1.085	0.256997	0.247821	0.660836	0.285969	0.451384	0.842417	0.762218	0.973917	0.773943	0.917667
ENSECAP00000016040	High	5	GRN	1.244	1.383	1.268	1.506	0.901	0.591142	0.415122	0.746842	0.289364	0.960544	0.963012	0.90357	0.994055	0.775948	0.994438
ENSECAP00000016044	High	10	PSME2	1.079	0.926	0.777	0.885	1.06	0.617626	0.920502	0.400655	0.830269	0.489188	0.963028	0.98555	0.901356	0.992044	0.925748
ENSECAP00000016060	High	7	ANTXR2	1.706	1.363	1.248	1.298	1.142	0.0693893	0.111947	0.416932	0.0993917	0.323746	0.499185	0.48985	0.909063	0.451996	0.824473
ENSECAP00000016068	High	4	GPD1L	1.097	1.151	1.471	1.193	0.859	0.750259	0.54036	0.587423	0.487202	0.852144	0.968567	0.945799	0.956426	0.92275	0.986577
ENSECAP00000016072	High	7	PFKL	1.163	1.563	1.704	0.989	0.988	0.441658	0.031749	0.0802662	0.725449	0.711421	0.936775	0.220379	0.431248	0.989893	0.98035
ENSECAP00000016075	High	6	STK38	1.729	1.093	0.942	1.257	1.311	0.124351	0.451831	0.790343	0.224413	0.216238	0.657631	0.919617	0.995509	0.688009	0.70532
ENSECAP00000016079	High	2	KPTN	16.579	10.786	0.275	6.866	2.381	4.42946e-11	1.42331e-13	0.0175867	8.42437e-13	0.0106672	1.20861e-08	1.35926e-11	0.146364	6.18867e-11	0.100367
ENSECAP00000016080	High	18	PRKCB	1.012	0.928	0.891	0.941	0.646	0.816623	0.85967	0.678098	0.901454	0.163558	0.979201	0.983604	0.983795	0.998274	0.610189
ENSECAP00000016084	High	34	MYO1G	0.945	0.852	1.084	1.007	0.971	0.907223	0.823574	0.748944	0.680147	0.770609	0.985611	0.983604	0.99411	0.989893	0.98035
ENSECAP00000016085	High	10	KYNU	1.325	1.207	1.138	1.237	1.015	0.391182	0.295447	0.87978	0.271641	0.734069	0.922815	0.804217	0.99921	0.756856	0.98035
ENSECAP00000016089	High	2	SLC28A3	1.538	1.528	1.1	1.511	6.796	0.301077	0.232166	0.995406	0.2056	6.90321e-05	0.87333	0.734168	0.999388	0.666649	0.00171235
ENSECAP00000016091	High	9	PAK1	0.676	0.634	0.919	0.851	0.928	0.407054	0.270333	0.73759	0.874204	0.964538	0.927376	0.786174	0.993384	0.995669	0.994438
ENSECAP00000016103	High	2	NUP43	0.08	0.263	3.476	0.767	0.664	1.41731e-10	4.62974e-05	0.00636185	0.508709	0.232226	3.38382e-08	0.000978938	0.0684571	0.940139	0.723238
ENSECAP00000016105	High	10	ATP5F1	1.242	1.22	1.34	1.295	0.93	0.424915	0.249069	0.3703	0.156393	0.874744	0.93296	0.764763	0.874796	0.574998	0.986577
ENSECAP00000016115	High	1	SNRPB2	0.55	1.214	1.958	6.826	3.573	0.141907	0.582595	0.0503656	1.16527e-11	0.000112995	0.701275	0.945799	0.317739	7.17955e-10	0.00252422
ENSECAP00000016123	High	5	HNRNPLL	1.089	0.837	1.365	0.809	1.357	0.78289	0.866117	0.564841	0.759346	0.347208	0.977567	0.983604	0.950526	0.989893	0.840214
ENSECAP00000016124	High	3	ACTB	1.054	0.714	0.558	0.784	0.769	0.665855	0.366656	0.046677	0.421468	0.419322	0.963028	0.866478	0.300685	0.879085	0.888907
ENSECAP00000016129	High	26	LAP3	0.638	0.747	0.874	0.663	0.76	0.312197	0.467487	0.668575	0.105439	0.389358	0.874976	0.92194	0.977404	0.4651	0.874791
ENSECAP00000016144	High	18	EML2	0.961	0.889	0.805	0.89	0.758	0.918594	0.984424	0.451316	0.892593	0.388946	0.985776	0.995544	0.919181	0.997574	0.874791
ENSECAP00000016153	Medium	1	CHURC1	0.45	1.182	4.83	1.124	0.919	0.186327	0.676756	0.0069618	0.789054	0.948793	0.781304	0.956946	0.0736678	0.989893	0.993353
ENSECAP00000016155	High	3	Uncharacterized	1.185	0.345	1.187	0.952	1.571	0.762156	0.0623455	0.786731	0.952434	0.335858	0.973618	0.342676	0.995509	0.998274	0.831696
ENSECAP00000016158	High	2	CPSF7	1.19	0.921	0.604	0.668	1.008	0.673213	0.966094	0.182658	0.468324	0.890721	0.963028	0.99088	0.666432	0.912754	0.987559
ENSECAP00000016175	High	1	SYNE1	0.945	0.816	0.365	0.6	0.844	0.971906	0.79233	0.000327945	0.0734231	0.797696	0.997396	0.978881	0.00611098	0.384214	0.982046
ENSECAP00000016180	High	6	Uncharacterized	1.69	1.251	1.227	1.433	1.456	0.0921334	0.205281	0.695094	0.0627368	0.0415048	0.57042	0.692114	0.987375	0.348335	0.269116
ENSECAP00000016183	High	2	DDX46	2.985	1.083	6.878	6.732	1.145	0.0758613	0.787204	0.000341431	0.000181615	0.758	0.523559	0.977871	0.00631936	0.00361338	0.98035
ENSECAP00000016190	High	20	PPP2R1A	0.884	0.806	0.896	0.922	0.854	0.942203	0.662072	0.731253	0.985177	0.738587	0.991783	0.956946	0.993384	0.998948	0.98035
ENSECAP00000016198	High	11	FOLR2	1.744	1.451	1.078	1.044	1.382	0.0601488	0.0672523	0.76425	0.557394	0.0637043	0.463416	0.359306	0.994308	0.960439	0.354738
ENSECAP00000016211	High	2	ERMP1	1.541	2.46	0.489	1.442	0.55	0.362508	0.0429775	0.0829566	0.31745	0.278177	0.904846	0.270468	0.438304	0.804626	0.769153
ENSECAP00000016219	High	5	LAMP2	1.169	0.891	0.934	1.172	1.148	0.465556	0.960072	0.844177	0.250057	0.312419	0.93934	0.988834	0.99921	0.730846	0.81021
ENSECAP00000016220	High	8	ANXA3	1.005	0.681	1.484	0.617	0.851	0.833251	0.341123	0.217026	0.0634378	0.753297	0.979266	0.843626	0.72342	0.350422	0.98035
ENSECAP00000016225	High	3	HSD17B4	0.692	0.651	0.51	0.768	0.951	0.436994	0.208844	0.0213348	0.365628	0.87458	0.93296	0.697397	0.168386	0.85009	0.986577
ENSECAP00000016240	High	31	GPD2	1.069	0.951	0.95	1.048	1.039	0.637361	0.838948	0.88833	0.543226	0.575773	0.963028	0.983604	0.99921	0.955781	0.96108
ENSECAP00000016246	High	2	LETM1	1.268	0.734	1.201	5.417	0.513	0.690626	0.661538	0.802856	0.00150279	0.194031	0.963028	0.956946	0.998051	0.0215006	0.665947
ENSECAP00000016261	High	12	SSB	0.907	0.994	1.114	0.77	1.218	0.932661	0.621247	0.867791	0.596974	0.21309	0.988985	0.948976	0.99921	0.97095	0.699918
ENSECAP00000016264	High	31	EZR	0.937	0.977	0.907	0.971	0.959	0.926413	0.758849	0.764365	0.813378	0.845854	0.988181	0.975151	0.994308	0.989893	0.986577
ENSECAP00000016275	High	4	ALYREF	0.836	0.82	1.147	1.338	1.811	0.771789	0.797693	0.646088	0.0934865	0.00398866	0.976072	0.981697	0.969766	0.438536	0.0468821
ENSECAP00000016280	High	4	RNMT	1.195	0.929	0.398	1.349	0.984	0.491665	0.853058	0.00158445	0.0770817	0.690827	0.949724	0.983604	0.022669	0.396301	0.98035
ENSECAP00000016292	High	2	LSM2	0.542	0.762	1.209	0.43	0.508	0.190058	0.605265	0.567978	0.000463755	0.00757972	0.784039	0.947223	0.950778	0.00805248	0.0774186
ENSECAP00000016299	High	3	MTARC2	1.82	1.945	1.848	1.589	1.629	0.227151	0.181593	0.349212	0.209507	0.293235	0.824044	0.655844	0.864881	0.669496	0.789511
ENSECAP00000016312	High	3	ARL6IP1	1.386	1.134	1.029	1.165	0.845	0.243561	0.346395	0.958963	0.260816	0.722333	0.837992	0.850021	0.99921	0.747426	0.98035
ENSECAP00000016337	High	4	BROX	1.142	1.071	2.094	1.012	1.106	0.600336	0.565859	0.110517	0.654233	0.572917	0.963012	0.945799	0.520616	0.987424	0.96108
ENSECAP00000016351	Medium	1	PPIG	2.953	0.498	2.903	0.397	1.633	0.0228822	0.277634	0.0109391	0.0930591	0.261877	0.256334	0.793835	0.10369	0.43833	0.752652
ENSECAP00000016359	High	2	STX16	0.296	2.199	2.307	1.458	1.046	0.0284916	0.125936	0.187863	0.445536	0.865149	0.291854	0.525334	0.678937	0.895155	0.986577
ENSECAP00000016365	High	2	CHMP1B	0.698	1.049	0.951	0.923	0.753	0.401787	0.547634	0.815274	0.997349	0.48132	0.92297	0.945799	0.99921	0.99915	0.925748
ENSECAP00000016371	High	16	NEK9	1.131	1.135	1.024	1.034	0.748	0.589051	0.347263	0.988317	0.632377	0.449844	0.963012	0.850097	0.99921	0.98406	0.91555
ENSECAP00000016378	High	3	SRSF3	0.623	0.822	1.126	0.594	1.062	0.310895	0.720308	0.680687	0.0372275	0.433334	0.87394	0.966292	0.984188	0.249928	0.903014
ENSECAP00000016384	High	3	UBASH3B	0.267	0.447	0.757	0.639	0.559	0.0100563	0.108479	0.503167	0.415062	0.215611	0.15124	0.477958	0.935327	0.876415	0.70532
ENSECAP00000016386	High	14	NHLRC2	0.998	0.749	0.657	0.966	0.614	0.901409	0.616604	0.241019	0.884424	0.253907	0.985611	0.947271	0.751858	0.995669	0.745806
ENSECAP00000016388	High	3	TRAM1	1.644	1.748	1.592	0.996	1.883	0.331285	0.247375	0.408964	0.866706	0.138588	0.891775	0.762218	0.904923	0.99459	0.571715
ENSECAP00000016423	High	16	PPA1	0.889	0.806	0.844	0.869	1.04	0.913543	0.749614	0.538512	0.809655	0.566106	0.985776	0.972995	0.93847	0.989893	0.96108
ENSECAP00000016426	High	2	MGEA5	0.517	0.705	0.892	0.927	0.687	0.249584	0.576409	0.703643	0.972671	0.537723	0.837992	0.945799	0.987479	0.998274	0.944468
ENSECAP00000016435	High	11	Oxysterol-binding	0.895	1.103	1.056	1.065	0.84	0.89901	0.640572	0.969277	0.545138	0.733522	0.985611	0.950655	0.99921	0.955781	0.98035
ENSECAP00000016437	High	20	KHSRP	0.474	0.674	1.257	0.59	1.078	0.0618318	0.356627	0.486993	0.0706778	0.425964	0.470513	0.857342	0.934362	0.373429	0.894055
ENSECAP00000016438	High	3	HN1	0.214	0.279	1.236	0.713	2.095	0.00224721	0.0253369	0.759652	0.49211	0.109399	0.0543313	0.191279	0.994308	0.926496	0.501118
ENSECAP00000016448	High	2	WDR77	0.642	0.193	0.634	0.367	0.344	0.462639	0.00351516	0.355095	0.0343245	0.0682257	0.93934	0.0421757	0.864881	0.236678	0.370682
ENSECAP00000016449	High	9	WDFY1	1.108	0.719	0.771	0.982	0.702	0.614218	0.507366	0.413001	0.702687	0.408219	0.963012	0.936851	0.905192	0.989893	0.881239
ENSECAP00000016452	High	21	MROH1	1.152	0.943	1.093	0.976	0.828	0.53843	0.767893	0.825111	0.816182	0.735962	0.952029	0.97566	0.99921	0.989893	0.98035
ENSECAP00000016453	High	2	SCP2	0.905	2.324	0.996	0.504	0.947	0.86551	0.10179	0.934793	0.213864	0.991617	0.983124	0.463453	0.99921	0.673504	0.999698
ENSECAP00000016471	High	13	RPN2	1.65	1.501	1.5	0.879	1.117	0.114957	0.0579698	0.203585	0.962956	0.376079	0.642516	0.327097	0.700889	0.998274	0.863152
ENSECAP00000016477	High	8	STEAP4	1.166	1.005	1.003	0.833	1.225	0.516284	0.625925	0.946463	0.774556	0.214575	0.951996	0.948976	0.99921	0.989893	0.703584
ENSECAP00000016485	High	23	ITGB3	0.429	0.297	0.421	0.265	0.251	0.0392697	0.000149829	0.00319499	1.38277e-08	4.70382e-09	0.349499	0.00269975	0.0381402	5.86911e-07	3.09804e-07
ENSECAP00000016508	High	12	SAFB	0.682	0.705	1.743	0.724	0.984	0.432774	0.477082	0.0788128	0.48102	0.848914	0.93296	0.928491	0.424633	0.918289	0.986577
ENSECAP00000016515	High	1	EIF2B5	3.265	0.27	1.242	1.293	3.706	0.0213961	0.0281343	0.783956	0.536974	0.00696107	0.242415	0.202779	0.995509	0.954065	0.0720631
ENSECAP00000016516	High	4	DBI	0.513	0.715	0.735	0.7	1.209	0.0993126	0.466033	0.302371	0.212872	0.252761	0.592772	0.921766	0.831924	0.671488	0.745021
ENSECAP00000016524	High	24	TF	1.127	0.936	0.894	0.887	1.276	0.49978	0.889531	0.687575	0.866489	0.141433	0.949724	0.98555	0.987375	0.99459	0.576811
ENSECAP00000016531	High	31	GPI	1.123	0.904	0.86	0.933	0.872	0.538495	0.994326	0.62623	0.968007	0.813342	0.952029	0.998089	0.960722	0.998274	0.98458
ENSECAP00000016537	High	3	HSPH1	0.368	0.882	0.511	0.812	0.856	0.0202374	0.973063	0.0597467	0.794112	0.792281	0.235322	0.993933	0.355777	0.989893	0.982046
ENSECAP00000016540	High	9	RAB5A	1.398	1.416	1.791	1.093	0.954	0.383585	0.197834	0.184014	0.500824	0.919539	0.91766	0.678336	0.670739	0.934153	0.987766
ENSECAP00000016546	High	35	WDR1	0.729	0.799	0.837	0.894	0.789	0.530223	0.639449	0.56184	0.865823	0.490457	0.952008	0.950655	0.950202	0.99459	0.925748
ENSECAP00000016548	High	11	PSMB8	0.836	0.928	0.893	0.754	0.675	0.778144	0.843666	0.613113	0.399266	0.233477	0.976422	0.983604	0.959472	0.871316	0.725698
ENSECAP00000016555	High	3	PPM1G	1.135	2.198	2.705	0.936	0.883	0.686478	0.035106	0.0744478	0.970985	0.944151	0.963028	0.233226	0.406854	0.998274	0.993353
ENSECAP00000016558	High	1	ARID3C	2.061	3.059	1.374	1.486	1.406	0.164552	0.0287786	0.597709	0.269438	0.397728	0.754608	0.207033	0.957267	0.752892	0.875122
ENSECAP00000016563	High	5	NMRAL1	0.619	0.335	3.216	0.743	0.965	0.285045	0.00348389	0.00283222	0.490156	0.772156	0.863669	0.0420929	0.034788	0.925912	0.98035
ENSECAP00000016569	High	3	DIP2B	0.681	0.988	0.729	1.451	1.023	0.531826	0.868608	0.474635	0.294112	0.829632	0.952008	0.983604	0.931617	0.779132	0.985756
ENSECAP00000016572	High	1	POLR2A	0.519	0.758	2.016	0.668	2.505	0.187252	0.684452	0.182133	0.496898	0.06321	0.781498	0.956946	0.665788	0.930009	0.353034
ENSECAP00000016574	High	2	TBCE	1.437	2.958	2.037	1.114	0.298	0.446861	0.0221437	0.206864	0.770099	0.0197222	0.93934	0.173694	0.706816	0.989893	0.159616
ENSECAP00000016586	High	8	S100A11	0.822	0.836	0.84	0.957	0.935	0.777093	0.767104	0.571969	0.868232	0.936274	0.976422	0.97566	0.95367	0.994988	0.992113
ENSECAP00000016591	High	1	TRAPPC6A	1.206	16.629	2.578	0.253	0.913	0.729878	3.51105e-07	0.0805555	0.011297	0.938693	0.965331	1.18692e-05	0.432194	0.105771	0.99234
ENSECAP00000016594	High	2	Uncharacterized	0.855	1.144	0.475	0.63	1.122	0.814096	0.744742	0.137346	0.406572	0.792373	0.979156	0.971733	0.581999	0.875434	0.982046
ENSECAP00000016602	High	22	CNDP2	0.881	0.747	0.889	0.873	0.885	0.89366	0.575245	0.621384	0.815698	0.911148	0.984329	0.945799	0.959472	0.989893	0.987766
ENSECAP00000016605	High	3	TMEM63A	0.613	0.643	0.68	1.217	0.698	0.31882	0.223479	0.181796	0.173693	0.205223	0.879374	0.725242	0.665194	0.611102	0.690097
ENSECAP00000016613	High	6	Uncharacterized	1.059	1.134	1.001	0.863	0.858	0.70892	0.386887	0.872341	0.912431	0.836589	0.965331	0.88286	0.99921	0.998274	0.986111
ENSECAP00000016615	High	5	ARPC5	0.724	0.839	0.801	0.822	0.918	0.516393	0.780136	0.46353	0.566809	0.996756	0.951996	0.977871	0.925423	0.966246	0.999698
ENSECAP00000016632	High	9	MOSPD2	1.205	1.214	1.577	1.124	1.123	0.642812	0.631934	0.414153	0.576572	0.699995	0.963028	0.948976	0.905589	0.969224	0.98035
ENSECAP00000016634	High	2	HMGN1	1.214	1.133	0.826	1.209	0.779	0.453015	0.375815	0.504623	0.230998	0.548006	0.93934	0.871585	0.936833	0.698153	0.949101
ENSECAP00000016635	High	3	CD47	1.434	1.44	1.013	0.923	1.536	0.192873	0.0609791	0.971578	0.97404	0.0169503	0.787213	0.339069	0.99921	0.998274	0.141685
ENSECAP00000016640	High	14	RENBP	1.244	0.95	0.956	0.685	0.673	0.398213	0.800809	0.847414	0.16189	0.163374	0.922815	0.981749	0.99921	0.583416	0.610189
ENSECAP00000016652	High	5	GABPA	1.107	0.928	0.783	0.694	1.103	0.685022	0.830668	0.427577	0.396924	0.562691	0.963028	0.983604	0.917072	0.870325	0.958306
ENSECAP00000016655	High	2	PGM2L1	1.995	1.391	1.163	1.365	1.26	0.112308	0.364031	0.910639	0.291798	0.516111	0.635745	0.865878	0.99921	0.77856	0.9366
ENSECAP00000016659	High	1	TRIP13	1.021	0.68	1.121	0.983	0.948	0.89873	0.615111	0.963533	0.949003	0.998729	0.985611	0.947271	0.99921	0.998274	0.999698
ENSECAP00000016677	High	4	C12orf5	0.856	0.874	1.161	0.644	0.983	0.834575	0.935751	0.900802	0.438558	0.894919	0.979266	0.98555	0.99921	0.893373	0.987559
ENSECAP00000016688	High	5	Uncharacterized	4.029	2.304	1.561	1.245	2.192	0.00614024	0.0413018	0.513218	0.500221	0.086078	0.106134	0.262517	0.93847	0.933888	0.432087
ENSECAP00000016694	High	4	ERH	0.491	0.698	0.779	0.66	0.825	0.0794591	0.447132	0.377622	0.131276	0.704548	0.534265	0.918764	0.880656	0.513278	0.98035
ENSECAP00000016707	High	16	ARRB2	1.168	1.051	0.951	1.059	0.882	0.496816	0.514043	0.867712	0.511851	0.89797	0.949724	0.93832	0.99921	0.940373	0.987572
ENSECAP00000016711	High	2	Uncharacterized	0.506	0.415	2.261	0.683	0.988	0.254986	0.136892	0.142111	0.513075	0.899387	0.842417	0.556893	0.592604	0.940373	0.987766
ENSECAP00000016716	High	2	ACTR10	1.358	0.779	1.956	0.977	0.492	0.50896	0.798142	0.292554	0.896799	0.224721	0.951518	0.981749	0.825375	0.998173	0.71353
ENSECAP00000016719	High	10	PLEK	0.481	0.529	0.688	0.719	0.575	0.0687364	0.0395337	0.207586	0.220517	0.0336379	0.497378	0.255554	0.708017	0.684313	0.230281
ENSECAP00000016729	High	2	NT5C	0.166	0.126	0.808	0.268	0.225	0.000210488	2.78043e-08	0.622371	0.00122909	1.97012e-05	0.00968752	1.18014e-06	0.959472	0.0177846	0.000592586
ENSECAP00000016733	High	3	COPS7B	1.123	0.846	0.616	0.631	1.282	0.767671	0.906505	0.315449	0.402313	0.555157	0.97407	0.98555	0.841491	0.871316	0.950986
ENSECAP00000016735	High	13	PSTPIP2	0.574	0.723	0.838	0.854	0.745	0.177501	0.514455	0.532526	0.728488	0.368675	0.778475	0.93832	0.93847	0.989893	0.857084
ENSECAP00000016737	High	2	TECR	1.329	1.692	1.096	1.71	2.558	0.537812	0.190671	0.983015	0.0958833	0.0541719	0.952029	0.667786	0.99921	0.442895	0.31984
ENSECAP00000016752	Medium	1	TSGA10	2.698	1.044	0.687	0.658	0.769	0.0687476	0.829944	0.42945	0.4517	0.62975	0.497378	0.983604	0.917072	0.899401	0.974287
ENSECAP00000016759	High	28	HSP90AA1	1	1.04	1.032	1.025	0.941	0.778326	0.584075	0.8824	0.618448	0.915175	0.976422	0.945799	0.99921	0.977035	0.987766
ENSECAP00000016772	Medium	1	SLC1A6	1.372	1.037	0.86	1.032	0.851	0.277746	0.575082	0.569373	0.640773	0.82923	0.860078	0.945799	0.951492	0.984683	0.985756
ENSECAP00000016775	High	1	Uncharacterized	2.054	0.542	1.223	0.571	1.172	0.149965	0.351815	0.775866	0.305215	0.608637	0.71878	0.851632	0.995509	0.791575	0.966733
ENSECAP00000016777	High	8	UBE2L3	0.818	0.829	1.174	0.967	1.095	0.790354	0.81839	0.609167	0.802655	0.443558	0.977567	0.983604	0.957267	0.989893	0.910474
ENSECAP00000016779	High	1	NEDD8	0.862	0.908	0.751	0.786	1.154	0.839031	0.91032	0.326186	0.5067	0.329775	0.979266	0.98555	0.854769	0.938698	0.831696
ENSECAP00000016785	High	3	NUDT4	0.824	0.939	1.03	1.006	0.81	0.720339	0.830378	0.969239	0.707826	0.663282	0.965331	0.983604	0.99921	0.989893	0.977076
ENSECAP00000016807	Medium	1	Uncharacterized	0.704	0.701	1.539	1.217	1.04	0.595536	0.661068	0.544902	0.547955	0.833694	0.963012	0.956946	0.939427	0.957267	0.986111
ENSECAP00000016816	High	1	UNC45A	0.26	0.68	4.761	0.428	0.301	0.0126537	0.60159	0.00399842	0.125984	0.00333752	0.175135	0.946098	0.0467094	0.510792	0.041394
ENSECAP00000016823	High	7	IVNS1ABP	0.788	0.766	0.6	0.449	0.915	0.676663	0.686586	0.148905	0.02263	0.972838	0.963028	0.956946	0.609666	0.172205	0.994438
ENSECAP00000016832	Medium	1	PPCDC	0.846	0.161	7.337	0.835	0.592	0.83577	0.00265499	0.000903886	0.829065	0.420586	0.979266	0.0340337	0.0142092	0.992044	0.889119
ENSECAP00000016836	High	8	PCTP	3.728	2.046	1.419	1.569	2.014	6.3849e-05	0.00493084	0.514448	0.0604946	0.0043367	0.004279	0.0541258	0.93847	0.339837	0.0500489
ENSECAP00000016844	High	7	UBQLN1	0.786	0.658	0.62	0.722	1.035	0.642539	0.309582	0.0984383	0.30331	0.540906	0.963028	0.819815	0.488991	0.790281	0.945224
ENSECAP00000016852	High	3	RPS15A	0.776	2.037	1.756	1.19	1.372	0.677644	0.191662	0.0771788	0.673159	0.492983	0.963028	0.668683	0.418783	0.989893	0.925748
ENSECAP00000016855	Medium	1	ITGB8	8.205	5.188	5.267	0.743	1.177	2.0041e-05	0.0017261	0.000643814	0.632985	0.663792	0.00166428	0.0237183	0.0108822	0.98406	0.977076
ENSECAP00000016861	High	2	PDCD5	0.615	0.443	0.753	0.449	0.766	0.403506	0.197996	0.517673	0.105685	0.693787	0.924721	0.678336	0.93847	0.465109	0.98035
ENSECAP00000016864	High	20	Uncharacterized	1.603	1.165	1.311	1.346	1.319	0.101759	0.325417	0.325503	0.0680545	0.100311	0.601478	0.830496	0.854769	0.366499	0.471906
ENSECAP00000016873	High	6	HSD11B1	1.32	0.996	1.678	1.152	1.008	0.339628	0.68185	0.101993	0.300156	0.694308	0.900956	0.956946	0.500788	0.78785	0.98035
ENSECAP00000016893	High	1	GSTM3	1.361	0.666	0.72	0.473	0.976	0.576368	0.503314	0.479544	0.164922	0.964202	0.963012	0.935096	0.932386	0.59155	0.994438
ENSECAP00000016895	High	7	TOLLIP	0.762	0.693	1.026	0.841	0.89	0.616617	0.425649	0.98751	0.821832	0.993026	0.963028	0.909208	0.99921	0.991689	0.999698
ENSECAP00000016897	High	6	UBLCP1	0.783	0.95	0.681	0.835	0.681	0.629115	0.798302	0.153857	0.672333	0.240156	0.963028	0.981749	0.620628	0.989893	0.735508
ENSECAP00000016906	High	1	CARHSP1	0.648	0.902	0.341	0.689	0.787	0.42051	0.965012	0.00230142	0.455544	0.615018	0.93296	0.99088	0.0298212	0.902582	0.971964
ENSECAP00000016907	High	18	EFTUD2	1.259	1.062	1.007	1.106	0.983	0.508889	0.51511	0.877707	0.618277	0.914586	0.951518	0.93832	0.99921	0.977035	0.987766
ENSECAP00000016914	High	4	ELAVL1	0.535	0.795	0.845	0.607	1.055	0.222207	0.761407	0.577604	0.291131	0.807532	0.820282	0.975151	0.954827	0.778251	0.983638
ENSECAP00000016915	High	7	GMPPB	1.212	1.003	1.088	0.974	0.822	0.487176	0.595164	0.887384	0.741063	0.699453	0.948795	0.945799	0.99921	0.989893	0.98035
ENSECAP00000016917	High	6	GAS7	0.813	0.758	1.335	1.015	0.688	0.718447	0.686815	0.60064	0.765111	0.45212	0.965331	0.956946	0.957267	0.989893	0.917667
ENSECAP00000016922	High	2	BLOC1S1	1.14	1.133	2.101	43.734	0.746	0.505291	0.380566	0.0154563	1e-17	0.346039	0.951467	0.875232	0.132384	9.55e-16	0.840214
ENSECAP00000016935	High	2	RASSF5	1.307	0.397	0.845	0.843	1.081	0.463503	0.053575	0.54912	0.86909	0.625606	0.93934	0.314176	0.941489	0.994988	0.974287
ENSECAP00000016941	High	7	CARD9	1.096	1.085	0.88	1.671	1.092	0.783495	0.634718	0.646847	0.112417	0.705127	0.977567	0.948976	0.970525	0.481426	0.98035
ENSECAP00000016942	High	4	GUK1	0.659	0.537	0.996	0.852	0.436	0.495343	0.227032	0.869528	0.855397	0.0710492	0.949724	0.729404	0.99921	0.993344	0.380123
ENSECAP00000016947	Medium	1	MMP27	0.322	1.257	0.18	2.861	0.658	0.0427127	0.600101	0.000880878	0.00238327	0.47828	0.369146	0.946098	0.0140206	0.0315021	0.925748
ENSECAP00000016951	High	1	USP4	0.693	1.243	2.077	0.762	0.425	0.568226	0.598814	0.185379	0.673004	0.121221	0.963012	0.946098	0.671591	0.989893	0.527409
ENSECAP00000016955	High	9	PPP2R2A	0.737	0.758	0.861	0.981	0.81	0.551701	0.500878	0.631203	0.774028	0.568975	0.960574	0.935096	0.964316	0.989893	0.96108
ENSECAP00000016962	High	3	H6PD	0.87	0.975	1.412	0.392	0.72	0.875829	0.941952	0.599785	0.0816949	0.590303	0.984329	0.98555	0.957267	0.408546	0.963386
ENSECAP00000016965	High	24	CCT5	0.466	0.435	0.712	0.686	0.899	0.0554685	0.00487735	0.253568	0.146344	0.920808	0.443215	0.0541258	0.773665	0.550231	0.987766
ENSECAP00000016968	High	1	XRN2	1.419	1.058	1.131	0.291	0.233	0.242809	0.513765	0.787916	5.75827e-05	1.84496e-05	0.837992	0.93832	0.995509	0.00127887	0.000563821
ENSECAP00000016970	High	22	NLRX1	0.954	0.78	0.932	0.781	0.704	0.862113	0.701179	0.77296	0.408761	0.367589	0.982208	0.961414	0.995509	0.87563	0.857084
ENSECAP00000016972	High	17	PTBP1	1.099	0.759	0.944	0.954	0.934	0.631807	0.595467	0.816019	0.89596	0.878622	0.963028	0.945799	0.99921	0.997833	0.986577
ENSECAP00000016975	High	3	KHDRBS1	0.949	0.823	1.828	0.718	1.061	0.911346	0.858733	0.0610665	0.407723	0.494134	0.985776	0.983604	0.360278	0.875434	0.925748
ENSECAP00000016982	High	1	SIKE1	0.49	1.034	0.166	0.578	2.142	0.221199	0.836489	1.00724e-05	0.168084	0.116969	0.818343	0.983604	0.000307811	0.598958	0.519767
ENSECAP00000016987	High	8	ISG20	1.535	2.091	4.691	1.788	3.085	0.189413	0.00457316	5.12265e-06	0.00565274	3.46535e-07	0.782224	0.0516849	0.000176293	0.0625898	1.47085e-05
ENSECAP00000016990	High	10	CPNE2	1.535	1.51	3.194	1.647	1.178	0.211155	0.0862469	0.0081882	0.0206958	0.390409	0.80904	0.422388	0.0838577	0.160687	0.875122
ENSECAP00000016992	High	12	BLMH	1.026	0.82	0.665	0.831	0.836	0.767781	0.827768	0.189031	0.795234	0.740027	0.97407	0.983604	0.682513	0.989893	0.98035
ENSECAP00000016997	High	2	CUL4A	1.3	1.136	2.018	0.876	1.489	0.476334	0.497178	0.157394	0.929058	0.32142	0.941438	0.935096	0.626952	0.998274	0.820569
ENSECAP00000017014	High	3	H2AFY2	1.122	1.032	1.168	1.308	3.053	0.741102	0.681734	0.84092	0.194476	0.000943953	0.966113	0.956946	0.99921	0.647811	0.0152792
ENSECAP00000017024	High	1	Uncharacterized	1.564	1.078	0.55	0.903	1.241	0.132689	0.487168	0.0353811	0.929911	0.178368	0.683599	0.932915	0.247538	0.998274	0.636295
ENSECAP00000017058	High	23	MICAL1	1.013	0.845	1.605	0.8	0.84	0.706452	0.927299	0.14784	0.500437	0.679943	0.965331	0.98555	0.607844	0.933888	0.98035
ENSECAP00000017062	High	1	Uncharacterized	1.669	0.816	3.083	1.323	0.876	0.097412	0.776816	0.000413364	0.545284	0.838637	0.58693	0.977871	0.00741339	0.955781	0.986577
ENSECAP00000017063	Medium	1	ACSF2	8.999	0.227	1.406	1.052	4.702	2.80834e-05	9.20168e-05	0.585437	0.792721	0.00173346	0.00206305	0.00177709	0.956426	0.989893	0.0248008
ENSECAP00000017064	High	2	HERC6	2.026	1.149	0.79	1.562	7.314	0.159436	0.710468	0.610009	0.3037	6.19539e-05	0.74093	0.965832	0.957267	0.790281	0.00159908
ENSECAP00000017065	High	12	SNX1	1.021	0.863	0.801	1.036	0.889	0.732886	0.864376	0.465022	0.582432	0.880495	0.965331	0.983604	0.926224	0.969594	0.987111
ENSECAP00000017068	High	25	ELMO1	1.117	0.959	0.899	0.969	0.954	0.549742	0.814694	0.741381	0.822668	0.863094	0.960334	0.983604	0.993384	0.99198	0.986577
ENSECAP00000017082	High	3	DPY30	0.575	0.474	0.452	0.206	1.173	0.36664	0.255779	0.0629271	0.00288445	0.65824	0.905232	0.771057	0.366258	0.0368515	0.975089
ENSECAP00000017087	High	3	Purine	0.315	0.482	1.246	0.783	0.36	0.0342927	0.223135	0.814711	0.716663	0.055125	0.317957	0.725242	0.99921	0.989893	0.324966
ENSECAP00000017093	High	11	VCAN	0.997	1.159	1.394	1.447	1.679	0.869652	0.385358	0.60333	0.085305	0.0102254	0.984329	0.880949	0.957267	0.415244	0.0967678
ENSECAP00000017099	High	1	DGKZ	0.773	0.525	2.653	1.403	0.693	0.704411	0.291161	0.0679626	0.387546	0.534088	0.965331	0.800869	0.382352	0.864337	0.942531
ENSECAP00000017117	High	4	NUP85	1.195	1.143	1.244	0.628	0.284	0.639928	0.578779	0.72466	0.393038	0.00194662	0.963028	0.945799	0.993384	0.868065	0.0272385
ENSECAP00000017126	High	4	GBP2	5.237	0.983	2.515	1.023	1.125	0.00137697	0.919541	0.142411	0.931895	0.717844	0.0371844	0.98555	0.592604	0.998274	0.98035
ENSECAP00000017129	High	24	CORO1C	0.702	0.789	0.84	0.908	0.763	0.460295	0.603701	0.571055	0.928864	0.40032	0.93934	0.946456	0.953225	0.998274	0.876997
ENSECAP00000017133	High	3	Uncharacterized	0.606	0.518	1.914	0.509	1.234	0.400519	0.331101	0.321538	0.185892	0.582262	0.92297	0.835406	0.847979	0.629951	0.96108
ENSECAP00000017134	High	10	NUDT9	0.814	0.971	0.951	0.603	1.929	0.74689	0.701082	0.809179	0.125385	0.000903411	0.968295	0.961414	0.9992	0.509541	0.0148815
ENSECAP00000017136	High	1	Uncharacterized	1.17	0.825	0.561	1.491	2.031	0.691169	0.859995	0.238957	0.128236	0.0498518	0.963028	0.983604	0.747596	0.511437	0.302498
ENSECAP00000017143	High	1	RAB33B	1.536	1.686	1.06	3.222	0.675	0.418078	0.282112	0.984986	0.020914	0.485698	0.93296	0.795328	0.99921	0.161595	0.925748
ENSECAP00000017145	High	4	SYTL4	0.396	0.432	0.47	0.36	0.618	0.0599839	0.0608983	0.137745	0.0229436	0.32899	0.463416	0.339069	0.582709	0.174244	0.831696
ENSECAP00000017148	High	11	EIF2S2	0.604	1.259	0.964	0.657	0.649	0.350534	0.348187	0.799479	0.32176	0.251764	0.902859	0.850166	0.997582	0.80757	0.743229
ENSECAP00000017163	High	6	ENOPH1	0.88	0.858	0.908	0.892	0.969	0.920456	0.959908	0.702141	0.99164	0.878506	0.986849	0.988834	0.987375	0.99915	0.986577
ENSECAP00000017164	Medium	1	SSR1	1.184	1.137	1.883	0.839	1.247	0.599212	0.448041	0.06968	0.819469	0.297651	0.963012	0.918764	0.389148	0.990592	0.797824
ENSECAP00000017177	High	25	PGD	1.275	1.207	0.841	1.027	0.947	0.328126	0.261986	0.574096	0.611778	0.890686	0.888967	0.780037	0.953975	0.973853	0.987559
ENSECAP00000017179	High	2	TRAPPC2L	0.658	0.348	1.224	0.466	1.209	0.488798	0.0914851	0.83877	0.148002	0.607828	0.949268	0.436841	0.99921	0.554825	0.966251
ENSECAP00000017180	High	7	PICALM	1.169	0.672	0.942	0.948	0.85	0.516376	0.369002	0.766862	0.773624	0.753423	0.951996	0.867497	0.99437	0.989893	0.98035
ENSECAP00000017194	High	3	ARIH1	0.727	1.811	1.641	0.377	0.967	0.618265	0.188991	0.411811	0.0447155	0.967217	0.963028	0.667786	0.905192	0.281583	0.994438
ENSECAP00000017197	High	1	REEP3	0.708	1.349	4.047	0.896	1.241	0.487137	0.136315	0.00946558	0.975224	0.207619	0.948795	0.555734	0.0939182	0.998274	0.694097
ENSECAP00000017204	High	19	OXSR1	1.048	0.855	0.761	1.017	0.879	0.761762	0.930388	0.357273	0.660464	0.939086	0.973618	0.98555	0.864881	0.989893	0.99234
ENSECAP00000017220	High	22	GARS	1.06	0.837	0.968	0.914	0.795	0.722499	0.855362	0.886705	0.970823	0.596346	0.965331	0.983604	0.99921	0.998274	0.964676
ENSECAP00000017226	High	7	SMC1A	1.331	1.043	1.504	1.062	1.146	0.323097	0.532727	0.206421	0.510677	0.333278	0.88549	0.945799	0.705934	0.940373	0.831696
ENSECAP00000017229	High	20	AP1B1	0.899	0.888	0.81	0.956	0.862	0.930436	0.960149	0.462785	0.880993	0.796908	0.988716	0.988834	0.925423	0.995669	0.982046
ENSECAP00000017232	High	2	CHP1	0.39	0.419	1.143	1.22	0.969	0.0928925	0.0319622	0.941987	0.447132	0.954173	0.573262	0.220788	0.99921	0.895559	0.994438
ENSECAP00000017242	High	2	PDXDC1	0.87	1.493	0.578	0.774	1.609	0.90156	0.418734	0.250796	0.673604	0.296662	0.985611	0.906222	0.77199	0.989893	0.79694
ENSECAP00000017243	High	5	GLO1	0.659	0.86	0.699	0.591	0.663	0.441925	0.91983	0.423651	0.25396	0.416687	0.936822	0.98555	0.914567	0.737739	0.886765
ENSECAP00000017248	High	5	NT5C1A	0.701	0.602	0.843	0.82	0.755	0.595515	0.48236	0.636775	0.801124	0.727363	0.963012	0.932915	0.965574	0.989893	0.98035
[truncated: 863 more rows]
