# Supplementary material for: Unveiling Differential Responses of Granulocytes to Distinct Immunostimulants with Implications in Autoimmune Uveitis
Source: Biomedicines. 2023 Dec 20;12(1):19. doi: 10.3390/biomedicines12010019 (PMC10812922; doi:10.3390/biomedicines12010019)
Supplement: Supplementary file 1 [file biomedicines-12-00019-s001.zip › Supplementary Table S2_IPA comparison analysis.xlsx]

## Sheet: Diseases and Functions
Supplemental Table S2a: all IPA comparison analysis results from input gene list as displayed in Table S1 (cutoff for proteins included in IPA comparison analysis was set at abundance ratio >2 and p<0.05, separately for each stimulant). Enriched diseases and biological functions were considered significantly activated at z-score >1.5 and -(log10)p >1.3.
	IL8		LPS		PMA		medium control		untreated
Diseases and Bio Functions	z-score	p value	z-score	p value	z-score	p value	z-score	p value	z-score	p value
Hereditary bleeding disorder	N/A	0	N/A	3.03311	N/A	3.10451	N/A	5.67806	N/A	9.05277
Autosomal dominant bleeding disorder	N/A	3.6832	N/A	4.39297	N/A	3.25476	N/A	4.97312	N/A	6.34762
Adhesion of squamous cell carcinoma cell lines	N/A	0	N/A	2.41731	N/A	0	N/A	1.60919	-0.614	5.4629
Cell spreading	N/A	0	-1.497	3.27713	-1.321	2.59052	-2.643	1.93627	-1.819	5.27182
Adhesion of extracellular matrix	N/A	0	N/A	0	N/A	0	N/A	0	-0.747	5.19995
Adhesion of cell-associated matrix	N/A	0	N/A	6.52436	N/A	2.67597	N/A	4.10156	N/A	4.90064
Aggregation of blood platelets	-0.618	4.77828	-0.941	2.92448	0.447	1.70524	-1.631	8.31487	-2.431	4.62331
Factor VIII deficiency	N/A	0	N/A	0	N/A	2.83643	N/A	3.14522	N/A	4.57799
Degeneration of dorsal root ganglion	N/A	0	N/A	0	N/A	0	N/A	0	N/A	4.42942
Cell spreading of kidney cell lines	N/A	0	N/A	5.06714	N/A	1.89905	N/A	3.26967	N/A	4.42788
Adhesion of epithelial cell lines	N/A	0	-0.14	3.68843	0.132	2.18989	-0.469	1.86533	-0.14	4.39226
Adhesion of carcinoma cell lines	N/A	0	0.213	2.83681	N/A	0	N/A	0	-1.016	4.34509
Binding of epithelial cell lines	N/A	0	0.398	3.51884	N/A	0	N/A	0	0.398	4.29584
Cell spreading of breast cancer cell lines	N/A	0	N/A	0	N/A	0	N/A	0	N/A	4.25729
Adhesion of tumor cell lines	N/A	0	N/A	0	-0.332	2.22976	-0.721	4.33923	-2.343	4.23229
Cell spreading of epithelial cells	N/A	0	-1.117	3.71839	N/A	0	N/A	0	-0.832	4.15356
Cell spreading of muscle cell lines	N/A	2.48009	N/A	3.79892	N/A	0	N/A	0	N/A	4.13345
Cell spreading of fibrosarcoma cell lines	N/A	0	N/A	2.23269	N/A	2.25947	-1.98	6.09572	N/A	4.13345
Cell spreading of tumor cell lines	N/A	0	N/A	0	N/A	0	-1.97	2.81503	-1.534	4.11953
Scattering of tumor cell lines	N/A	0	N/A	0	N/A	0	N/A	0	0	4.10077
Binding of blood platelets	-1.48	4.10963	-1.465	3.2501	0.268	2.6488	-1.985	7.79003	-2.056	4.01299
Bleeding time	1.555	4.97943	2.425	2.52958	1.477	1.91296	2.178	4.93579	2.619	3.95793
Binding of gonadal cell lines	N/A	0	-2.2	3.2715	1.698	4.17292	-1.974	3.1429	-2.19	3.95793
Degeneration of spinal cord	N/A	0	N/A	0	N/A	0	N/A	0	N/A	3.89548
Binding of melanoma cell lines	N/A	0	-0.742	5.03799	-0.553	4.17502	-1.452	4.85748	-1.52	3.80912
Binding of fibroblasts	N/A	0	N/A	0	1.057	3.95761	0.284	2.22398	-1.687	3.76769
Thrombus	-0.958	3.80843	N/A	0	N/A	1.50431	-1.811	3.1895	-1.506	3.67173
Binding of tumor cell lines	N/A	0	N/A	0	0.244	2.0933	N/A	0	-2.329	3.66785
Infectivity of Rhesus rotavirus	N/A	0	N/A	3.3853	N/A	3.41282	N/A	0	N/A	3.61093
Structure of atherosclerotic lesion	N/A	0	N/A	0	N/A	0	N/A	3.62668	N/A	3.61093
Combined deficiency of factor V and factor VIII type 1	N/A	0	N/A	0	N/A	1.4089	N/A	1.51468	N/A	3.61093
Function of smooth muscle	N/A	0	N/A	0	N/A	0	N/A	0	0.832	3.59216
Adhesion of epithelial cells	N/A	0	-0.761	3.98341	0.801	3.44491	-1.342	2.29177	-1.083	3.5343
Shape change of tumor cell lines	N/A	0	N/A	0	N/A	0	N/A	0	-1.58	3.43854
Area of muscle	N/A	0	N/A	0	N/A	0	N/A	0	N/A	3.41806
Adhesion of embryonic cell lines	N/A	0	0.225	2.79994	1.192	2.12999	N/A	0	0.225	3.38571
Attachment of vascular endothelial cells	N/A	0	N/A	3.04707	N/A	1.80495	N/A	3.39856	N/A	3.37552
Osteolytic bone disease	N/A	0	N/A	3.04707	N/A	1.80495	N/A	2.00886	N/A	3.37552
Cell spreading of keratinocytes	N/A	0	N/A	3.04707	N/A	1.80495	N/A	0	N/A	3.37552
Cell spreading of melanoma cell lines	N/A	0	N/A	0	N/A	0	N/A	3.39856	N/A	3.37552
Congenital macrothrombocytopenia	N/A	0	N/A	0	N/A	0	N/A	2.00886	N/A	3.37552
Stabilization of thrombus	N/A	0	N/A	0	N/A	0	N/A	2.00886	N/A	3.37552
Scattering of breast cancer cell lines	N/A	0	N/A	0	N/A	0	N/A	0	N/A	3.37552
Ischemia of brain	-1.732	4.28366	N/A	0	N/A	0	N/A	0	N/A	3.36764
Binding of embryonic cell lines	N/A	0	0.761	2.71055	N/A	0	N/A	0	0.761	3.36764
Pemphigus vulgaris	N/A	2.47117	N/A	0	N/A	0	N/A	3.4031	N/A	3.3671
Adhesion of melanoma cell lines	N/A	0	-0.896	3.78111	-0.692	3.85599	-1.387	3.4031	-1.387	3.3671
Organization of actin cytoskeleton	-0.928	2.58705	N/A	2.97263	N/A	0	-0.818	3.93667	N/A	3.35315
Hemostasis	-0.489	3.446	N/A	0	0.848	2.42652	-1.38	5.79604	-1.233	3.31377
Cell movement of melanoma cell lines	N/A	0	N/A	0	0.601	3.05194	-0.614	2.71977	-1.249	3.2576
Migration of smooth muscle cells	N/A	0	N/A	0	0.492	2.45749	N/A	0	-0.706	3.24527
Interaction of melanoma cells	N/A	0	N/A	2.91533	N/A	0	N/A	3.26521	N/A	3.24226
Formation of thrombus	0	4.20947	N/A	0	N/A	0	-1.664	4.17169	-0.816	3.23861
Stroke	-0.365	3.91027	N/A	2.23589	N/A	0	N/A	0	N/A	3.2272
Autoimmune bullous skin disease	N/A	3.28733	N/A	3.09139	N/A	1.48828	N/A	3.24779	N/A	3.1961
Pemphigus	N/A	3.28733	N/A	3.09139	N/A	1.48828	N/A	3.24779	N/A	3.1961
Aggregation of cells	-0.618	2.87956	N/A	0	N/A	0	-1.909	5.93145	-2.058	3.18727
Binding of endothelial cells	N/A	0	-1.725	2.21775	-1.52	3.26538	-1.43	3.21947	-1.038	3.15002
Delay in initiation of occlusion of arteriole	N/A	3.16595	N/A	2.91406	N/A	0	N/A	3.15401	N/A	3.13833
Binding of small cell lung cancer cells	N/A	0	N/A	2.91406	N/A	0	N/A	3.15401	N/A	3.13833
Cell spreading of skin cell lines	N/A	0	N/A	2.91406	N/A	0	N/A	3.15401	N/A	3.13833
Degeneration of dorsal root ganglion cells	N/A	0	N/A	0	N/A	0	N/A	0	N/A	3.13833
Macrothrombocytopenia and granulocyte inclusions	N/A	0	N/A	0	N/A	0	N/A	0	N/A	3.13833
Function of blood platelets	N/A	3.15153	N/A	0	N/A	2.65161	N/A	4.10204	N/A	3.0891
Thrombopoiesis	N/A	0	N/A	0	N/A	0	N/A	3.08213	N/A	3.04684
Cell movement of gonadal cell lines	N/A	0	N/A	0	N/A	1.86368	N/A	2.29907	0	3.037
Quantity of vascular lesion	N/A	0	N/A	0	N/A	0	N/A	0	N/A	3.01346
Cell movement of granulocytes	1.005	3.15034	-0.785	2.72284	N/A	0	0.252	1.96466	0.434	2.98374
Cell movement of neutrophils	0.773	3.56089	-0.948	2.85856	N/A	0	-0.136	2.23762	0.288	2.95777
Binding of bone marrow cells	N/A	0	N/A	0	N/A	1.68347	-1.154	2.96008	-0.068	2.93097
Cell spreading of endothelial cells	N/A	0	N/A	0	N/A	1.68347	N/A	2.96008	N/A	2.93097
Proliferation of hepatic stellate cells	N/A	0	-0.849	2.43551	1.432	2.49421	N/A	0	-2.213	2.92604
Depolymerization of filaments	-0.45	2.95514	N/A	0	N/A	0	N/A	0	-1.199	2.884
Recurrent hormone receptor positive HER2 negative breast cancer	N/A	0	N/A	0	N/A	0	N/A	0	N/A	2.87629
Binding of heparan sulfate proteoglycan	N/A	2.8693	N/A	2.6189	N/A	0	N/A	2.85741	N/A	2.84182
Diameter of abdominal aorta	N/A	2.8693	N/A	2.6189	N/A	0	N/A	2.85741	N/A	2.84182
Attachment of smooth muscle cells	N/A	0	N/A	2.6189	N/A	0	N/A	2.85741	N/A	2.84182
Ischemic cardiac complication	N/A	0	N/A	2.6189	N/A	2.64606	N/A	0	N/A	2.84182
Severe early-onset preeclampsia	N/A	0	N/A	0	N/A	0	N/A	2.85741	N/A	2.84182
Adhesion of dermal fibroblasts	N/A	0	N/A	0	N/A	0	N/A	0	N/A	2.84182
Angiogenesis of adductor muscle	N/A	0	N/A	0	N/A	0	N/A	0	N/A	2.84182
Mitochondrial cell death of squamous cell carcinoma cell lines	N/A	0	N/A	0	N/A	0	N/A	0	N/A	2.84182
Mobility of fibrosarcoma cell lines	N/A	0	N/A	0	N/A	0	N/A	0	N/A	2.84182
Coagulation of blood	-0.276	4.1714	-0.904	2.51162	-0.413	2.13884	-1.129	5.47724	-0.673	2.84182
Rearrangement of cytoskeleton	N/A	0	N/A	0	N/A	0	N/A	0	-1	2.82618
Viral entry	N/A	0	N/A	0	N/A	0	N/A	0	-0.116	2.82479
Triple negative breast adenocarcinoma	N/A	0	N/A	0	N/A	0	N/A	0	N/A	2.82361
AKT1 mutation positive cancer	N/A	2.86169	N/A	2.50096	N/A	0	N/A	0	N/A	2.82187
AKT1 mutation positive malignant solid tumor	N/A	2.86169	N/A	2.50096	N/A	0	N/A	0	N/A	2.82187
Progressive PIK3CA mutation positive breast cancer	N/A	2.86169	N/A	2.50096	N/A	0	N/A	0	N/A	2.82187
Progressive PTEN mutation positive solid tumor	N/A	2.86169	N/A	2.50096	N/A	0	N/A	0	N/A	2.82187
PTEN mutation positive breast cancer	N/A	2.86169	N/A	2.50096	N/A	0	N/A	0	N/A	2.82187
Recurrent PTEN mutation positive solid tumor	N/A	2.86169	N/A	2.50096	N/A	0	N/A	0	N/A	2.82187
Cell movement of leukocytes	1.695	2.74111	N/A	0	1.188	1.56699	N/A	0	-1.036	2.80035
Adhesion of kidney cell lines	N/A	0	1.165	2.2935	N/A	2.35132	N/A	0	1.165	2.7775
Shape change of epithelial cell lines	N/A	0	0.328	3.30197	N/A	0	N/A	2.80164	N/A	2.77281
Binding of lymphatic system cells	N/A	0	N/A	0	1.575	1.62969	-1.874	2.80652	-1.102	2.7483
Degradation of DNA	N/A	0	N/A	0	N/A	0	-1.074	2.27548	-0.216	2.7483
Cell proliferation of fibroblasts	N/A	0	N/A	0	N/A	0	N/A	0	-0.863	2.7433
1p/19q co-deletion negative glioma	N/A	2.77638	N/A	2.41731	N/A	0	N/A	1.60919	N/A	2.73672
BRCA1 germline mutation positive HER2 negative hormone receptor positive invasive breast cancer	N/A	2.77638	N/A	2.41731	N/A	0	N/A	1.60919	N/A	2.73672
BRCA2 germline mutation positive HER2 negative hormone receptor positive invasive breast cancer	N/A	2.77638	N/A	2.41731	N/A	0	N/A	1.60919	N/A	2.73672
BRCA2 germline mutation positive hormone receptor positive breast cancer	N/A	2.77638	N/A	2.41731	N/A	0	N/A	1.60919	N/A	2.73672
Unresectable BRCA1 germline mutation positive BRCA2 germline mutation positive breast cancer	N/A	2.77638	N/A	2.41731	N/A	0	N/A	1.60919	N/A	2.73672
Locally advanced triple negative breast adenocarcinoma	N/A	2.77638	N/A	2.41731	N/A	0	N/A	0	N/A	2.73672
PIK3CA mutation positive triple negative breast cancer	N/A	2.77638	N/A	2.41731	N/A	0	N/A	0	N/A	2.73672
Unresectable triple negative breast adenocarcinoma	N/A	2.77638	N/A	2.41731	N/A	0	N/A	0	N/A	2.73672
Cell spreading of gonadal cell lines	N/A	0	N/A	2.41731	N/A	2.45599	N/A	2.75922	N/A	2.73672
Cell spreading of vascular endothelial cells	N/A	0	N/A	2.41731	N/A	1.41259	N/A	2.75922	N/A	2.73672
Macrocytosis	N/A	0	N/A	0	-0.762	3.30261	N/A	2.75249	N/A	2.72376
Congenital bleeding disorder	N/A	0	N/A	0	N/A	0	N/A	1.8186	N/A	2.72376
Development of wound	N/A	0	N/A	0	N/A	0	N/A	1.8186	N/A	2.72376
Metastatic castration resistant prostatic adenocarcinoma	N/A	0	N/A	0	N/A	0	N/A	0	N/A	2.72376
Organization of endoplasmic reticulum	N/A	0	N/A	0	N/A	0	N/A	0	N/A	2.72376
Formation of lamellipodia	N/A	0	-0.822	4.53646	N/A	0	N/A	0	0.447	2.71795
Cell surface receptor linked signal transduction	N/A	0	N/A	0	N/A	1.54778	N/A	0	N/A	2.71116
Organization of plasma membrane	N/A	0	N/A	0	N/A	2.11356	N/A	0	N/A	2.70775
Blood pressure	-0.033	2.83059	N/A	0	N/A	0	N/A	0	0.768	2.70084
Adhesion of breast cancer cell lines	N/A	0	N/A	0	-0.16	2.2053	-1.067	2.01954	-1.432	2.68921
Attachment of cells	N/A	0	-2.375	3.73575	0.277	3.2244	N/A	0	-1.403	2.68887
Adhesion of lymphatic system cells	N/A	0	N/A	0	1.309	2.09615	-1.98	2.73804	-1.17	2.68887
Hemorrhagic disease	1.039	2.81085	N/A	0	0.407	1.87485	1.782	2.7574	1.51	2.68786
Degeneration of peripheral nervous system	N/A	0	N/A	0	N/A	0	N/A	0	N/A	2.67636
HER2 negative hormone receptor positive breast adenocarcinoma	N/A	0	N/A	0	N/A	0	N/A	0	N/A	2.67636
Leukocyte migration	N/A	0	N/A	0	0.948	1.41059	N/A	0	-0.835	2.66529
High grade mixed cell ovarian cancer	N/A	2.69692	N/A	2.33951	N/A	0	N/A	1.5592	N/A	2.65742
Ovarian serous carcinosarcoma	N/A	2.69692	N/A	2.33951	N/A	0	N/A	1.5592	N/A	2.65742
TNM stage T1-4 non-metastatic breast cancer	N/A	2.69692	N/A	2.33951	N/A	0	N/A	1.5592	N/A	2.65742
Adhesion of bone marrow cells	N/A	0	N/A	0	N/A	0	N/A	2.67983	N/A	2.65742
FIGO stage III-IV epithelial peritoneal cancer	N/A	0	N/A	0	N/A	0	N/A	1.5592	N/A	2.65742
FIGO stage III-IV fallopian tube epithelial cell cancer	N/A	0	N/A	0	N/A	0	N/A	1.5592	N/A	2.65742
Stage III-IV fallopian tube endometrioid adenocarcinoma	N/A	0	N/A	0	N/A	0	N/A	1.5592	N/A	2.65742
Stage III-IV peritoneal endometrioid adenocarcinoma	N/A	0	N/A	0	N/A	0	N/A	1.5592	N/A	2.65742
Formation of focal adhesions	N/A	0	-1.969	3.47768	N/A	0	N/A	0	-1.331	2.65001
Adhesion of fibroblasts	N/A	0	N/A	0	1.236	2.98356	N/A	0	-2.183	2.64136
Bleeding	1.078	4.04191	0.633	2.3538	N/A	0	2.368	2.35834	1.687	2.63342
Cell movement of dermal cells	N/A	0	-0.149	2.59731	0.555	2.095	N/A	0	-1.223	2.63142
Adhesion of cancer cells	N/A	0	-0.322	3.12259	N/A	1.47555	-1.038	3.67435	-0.728	2.63052
Unresectable locally advanced breast cancer	N/A	0	N/A	2.22883	N/A	0	N/A	0	N/A	2.63052
Catabolism of purine nucleotide	N/A	0	N/A	0	N/A	0	N/A	0	N/A	2.63052
HER2 negative hormone receptor negative invasive breast cancer	N/A	0	N/A	0	N/A	0	N/A	0	N/A	2.63052
Progressive prostate carcinoma	N/A	0	N/A	0	N/A	0	N/A	0	N/A	2.63052
Transport of autophagosomes	N/A	2.65182	N/A	2.40292	N/A	0	N/A	2.64	N/A	2.62448
Severe hemophilia A	N/A	0	N/A	2.40292	N/A	2.42989	N/A	2.64	N/A	2.62448
Localization of green fluorescent protein	N/A	0	N/A	2.40292	N/A	0	N/A	0	N/A	2.62448
Autophagy of dopaminergic neurons	N/A	0	N/A	0	N/A	0	N/A	0	N/A	2.62448
Clonogenicity of cancer cells	N/A	0	N/A	0	N/A	0	N/A	0	N/A	2.62448
Delay in initiation of cell spreading of breast cancer cell lines	N/A	0	N/A	0	N/A	0	N/A	0	N/A	2.62448
Limited systemic sclerosis	N/A	0	N/A	0	N/A	0	N/A	0	N/A	2.60905
Secondary neoplasm of lymph node	N/A	0	N/A	3.38058	N/A	0	N/A	1.93741	N/A	2.58674
Advanced BRCA1 mutation positive ovarian tumor	N/A	2.6226	N/A	2.26684	N/A	0	N/A	0	N/A	2.58326
Advanced BRCA2 mutation positive ovarian tumor	N/A	2.6226	N/A	2.26684	N/A	0	N/A	0	N/A	2.58326
Advanced primary BRCA1 mutation positive peritoneal tumor	N/A	2.6226	N/A	2.26684	N/A	0	N/A	0	N/A	2.58326
Advanced primary BRCA2 mutation positive peritoneal neoplasm	N/A	2.6226	N/A	2.26684	N/A	0	N/A	0	N/A	2.58326
BRCA1 mutation positive fallopian tube carcinosarcoma	N/A	2.6226	N/A	2.26684	N/A	0	N/A	0	N/A	2.58326
BRCA2 mutation positive fallopian tube carcinosarcoma	N/A	2.6226	N/A	2.26684	N/A	0	N/A	0	N/A	2.58326
Dedifferentiated endometrial carcinoma	N/A	2.6226	N/A	2.26684	N/A	0	N/A	0	N/A	2.58326
FIGO stage IV advanced epithelial ovarian cancer	N/A	2.6226	N/A	2.26684	N/A	0	N/A	0	N/A	2.58326
FIGO stage IV fallopian tube cancer	N/A	2.6226	N/A	2.26684	N/A	0	N/A	0	N/A	2.58326
FIGO stage IV primary peritoneal cancer	N/A	2.6226	N/A	2.26684	N/A	0	N/A	0	N/A	2.58326
High grade malignant mixed Mullerian tumor	N/A	2.6226	N/A	2.26684	N/A	0	N/A	0	N/A	2.58326
Invasive HER2 negative hormone receptor positive PIK3CA mutation positive breast cancer	N/A	2.6226	N/A	2.26684	N/A	0	N/A	0	N/A	2.58326
Primary BRCA1 mutation positive peritoneal carcinosarcoma	N/A	2.6226	N/A	2.26684	N/A	0	N/A	0	N/A	2.58326
Primary BRCA2 mutation positive peritoneal carcinosarcoma	N/A	2.6226	N/A	2.26684	N/A	0	N/A	0	N/A	2.58326
Progressive hormone receptor-positive HER2-negative breast carcinoma	N/A	2.6226	N/A	2.26684	N/A	0	N/A	0	N/A	2.58326
Recurrent locally advanced HER2 negative malignant neoplasm of breast	N/A	2.6226	N/A	2.26684	N/A	0	N/A	0	N/A	2.58326
Stage I endometrial serous carcinoma	N/A	2.6226	N/A	2.26684	N/A	0	N/A	0	N/A	2.58326
Stage IIIA fallopian tube cancer	N/A	2.6226	N/A	2.26684	N/A	0	N/A	0	N/A	2.58326
Stage IIIA ovarian cancer	N/A	2.6226	N/A	2.26684	N/A	0	N/A	0	N/A	2.58326
Stage IIIA primary peritoneal cancer	N/A	2.6226	N/A	2.26684	N/A	0	N/A	0	N/A	2.58326
Stage III-IV high-grade serous ovarian carcinoma	N/A	2.6226	N/A	2.26684	N/A	0	N/A	0	N/A	2.58326
Stage IV serous ovarian adenocarcinoma	N/A	2.6226	N/A	2.26684	N/A	0	N/A	0	N/A	2.58326
FIGO stage III fallopian tube cancer	N/A	0	N/A	0	N/A	0	N/A	0	N/A	2.58326
FIGO stage III primary peritoneal cancer	N/A	0	N/A	0	N/A	0	N/A	0	N/A	2.58326
Stage IIIB advanced epithelial ovarian cancer	N/A	0	N/A	0	N/A	0	N/A	0	N/A	2.58326
Stage IIIB fallopian tube cancer	N/A	0	N/A	0	N/A	0	N/A	0	N/A	2.58326
Stage IIIB primary peritoneal cancer	N/A	0	N/A	0	N/A	0	N/A	0	N/A	2.58326
Stage IIIC advanced epithelial ovarian cancer	N/A	0	N/A	0	N/A	0	N/A	0	N/A	2.58326
Stage IIIC fallopian tube cancer	N/A	0	N/A	0	N/A	0	N/A	0	N/A	2.58326
Stage IIIC primary peritoneal cancer	N/A	0	N/A	0	N/A	0	N/A	0	N/A	2.58326
Stage III-IV clear-cell ovarian carcinoma	N/A	0	N/A	0	N/A	0	N/A	0	N/A	2.58326
Migration of melanoma cell lines	N/A	0	N/A	0	0.83	2.51793	-0.036	2.05023	-0.819	2.57914
Shape change of fibroblast cell lines	N/A	0	N/A	2.65387	N/A	1.50713	N/A	1.91762	N/A	2.56203
Activation of blood platelets	-0.363	5.67705	-1.055	2.50599	-0.244	2.0178	-1.264	4.78927	-0.804	2.54842
Peripheral vascular disease	-0.563	3.88207	N/A	0	N/A	0	N/A	0	0.335	2.53196
Localization of protein	N/A	0	N/A	0	1.492	3.08342	0.478	2.26136	-1.18	2.52829
Shape change of vascular endothelial cells	N/A	0	N/A	0	N/A	1.45037	N/A	1.79383	-0.849	2.51592
Albuminuria	N/A	0	N/A	0	N/A	0	N/A	0	-0.152	2.51365
Advanced ovarian carcinosarcoma	N/A	2.55282	N/A	2.19871	N/A	0	N/A	0	N/A	2.51364
BRCA1 mutation negative BRCA2 mutation negative fallopian tube cancer	N/A	2.55282	N/A	2.19871	N/A	0	N/A	0	N/A	2.51364
BRCA1 mutation negative BRCA2 mutation negative peritoneal cancer	N/A	2.55282	N/A	2.19871	N/A	0	N/A	0	N/A	2.51364
BRCA1 mutation positive ovarian carcinosarcoma	N/A	2.55282	N/A	2.19871	N/A	0	N/A	0	N/A	2.51364
BRCA2 mutation positive ovarian carcinosarcoma	N/A	2.55282	N/A	2.19871	N/A	0	N/A	0	N/A	2.51364
Progressive HER2 negative breast adenocarcinoma	N/A	2.55282	N/A	0	N/A	0	N/A	0	N/A	2.51364
Progressive metastatic castration-resistant prostate cancer	N/A	2.55282	N/A	0	N/A	0	N/A	0	N/A	2.51364
Stage IV prostate cancer	N/A	2.55282	N/A	0	N/A	0	N/A	0	N/A	2.51364
TNM stage M1 prostatic adenocarcinoma	N/A	2.55282	N/A	0	N/A	0	N/A	0	N/A	2.51364
End diastolic pressure	N/A	0	N/A	0	N/A	0	N/A	0	N/A	2.51364
Hormone sensitive malignant neoplasm of prostate	N/A	0	N/A	0	N/A	0	N/A	0	N/A	2.51364
Metastatic uterine carcinosarcoma	N/A	0	N/A	0	N/A	0	N/A	0	N/A	2.51364
Primary HER2 negative invasive breast adenocarcinoma	N/A	0	N/A	0	N/A	0	N/A	0	N/A	2.51364
Progressive serous ovarian cancer	N/A	0	N/A	0	N/A	0	N/A	0	N/A	2.51364
Recurrent hormone receptor positive invasive breast cancer	N/A	0	N/A	0	N/A	0	N/A	0	N/A	2.51364
Binding of hematopoietic progenitor cells	N/A	0	N/A	0	N/A	0	N/A	1.65896	N/A	2.50143
Cerebrovascular dysfunction	-0.439	4.03713	N/A	0	N/A	0	N/A	0	1.432	2.48161
Binding of kidney cell lines	N/A	0	N/A	0	N/A	0	N/A	0	1.504	2.4666
Morphology of muscle	N/A	0	N/A	0	N/A	0	N/A	0	N/A	2.46411
Thrombosis of artery	N/A	2.51063	N/A	0	N/A	0	N/A	1.62995	N/A	2.46096
Locally advanced mammary tumor	N/A	0	N/A	0	N/A	0	N/A	0	N/A	2.46096
ST-elevation myocardial infarction	N/A	3.34764	N/A	2.69366	N/A	0	N/A	0	N/A	2.45678
Morphology of red blood cells	N/A	4.25259	N/A	0	N/A	2.76299	N/A	1.74848	N/A	2.45678
Adhesion of neuroepithelial cells	N/A	0	N/A	2.23269	N/A	0	N/A	0	N/A	2.4529
Familial diarrhea syndrome	N/A	0	N/A	0	N/A	2.25947	N/A	0	N/A	2.4529
Adhesion of Streptococcus pneumoniae	N/A	0	N/A	0	N/A	0	N/A	0	N/A	2.4529
Production of megakaryocytes	N/A	0	N/A	0	N/A	0	N/A	0	N/A	2.4529
Survival of eye cell lines	N/A	0	N/A	0	N/A	0	N/A	0	N/A	2.4529
Transition of DN3 pre-T cells	N/A	0	N/A	0	N/A	0	N/A	0	N/A	2.4529
Invasive endometrial carcinoma	N/A	2.48709	N/A	0	N/A	0	N/A	0	N/A	2.44807
Metastatic triple negative breast carcinoma	N/A	2.48709	N/A	0	N/A	0	N/A	0	N/A	2.44807
Progressive pancreatic adenocarcinoma	N/A	2.48709	N/A	0	N/A	0	N/A	0	N/A	2.44807
Stage III-IV primary peritoneal carcinoma	N/A	2.48709	N/A	0	N/A	0	N/A	0	N/A	2.44807
Cell spreading of epithelial cell lines	N/A	0	-0.025	3.20305	N/A	0	N/A	2.4702	N/A	2.44807
Replication of Murine herpesvirus 4	N/A	0	N/A	0	N/A	2.17249	N/A	0	N/A	2.44807
Angiogenesis of muscle	N/A	0	N/A	0	N/A	0	N/A	0	N/A	2.44807
High grade recurrent serous ovarian carcinoma	N/A	0	N/A	0	N/A	0	N/A	0	N/A	2.44807
Re-epithelialization of wound	N/A	0	N/A	0	N/A	0	N/A	0	N/A	2.44807
Relaxation of smooth muscle	N/A	0	N/A	0	N/A	0	N/A	0	N/A	2.44807
Stage III-IV ovarian endometrioid carcinoma	N/A	0	N/A	0	N/A	0	N/A	0	N/A	2.44807
Unresectable hormone receptor positive breast cancer	N/A	0	N/A	0	N/A	0	N/A	0	N/A	2.44807
Unresectable hormone receptor positive breast carcinoma	N/A	0	N/A	0	N/A	0	N/A	0	N/A	2.44807
Abnormal morphology of granulocytes	N/A	0	N/A	0	N/A	0	N/A	0	N/A	2.44807
Hereditary kidney disease	N/A	0	N/A	0	N/A	0	N/A	0	N/A	2.42863
Folding of protein	N/A	0	N/A	0	N/A	0	N/A	0	N/A	2.42081
Shape change of blood cells	N/A	0	N/A	0	N/A	0	-1.664	1.85988	-1.387	2.41154
Binding of mononuclear leukocytes	N/A	0	N/A	0	1.242	1.75098	-1.864	2.46468	-1.769	2.40902
Cutaneous T-cell lymphoma	N/A	2.49265	N/A	0	N/A	0	N/A	0	N/A	2.40875
Relaxation of muscle	N/A	0	N/A	0	0	1.99043	N/A	0	0	2.39982
Unresectable pancreatic ductal adenocarcinoma	N/A	3.59661	N/A	3.11823	N/A	0	N/A	0	N/A	2.38613
Advanced high-grade serous ovarian cancer	N/A	2.42499	N/A	0	N/A	0	N/A	0	N/A	2.38613
Locally advanced HER2 negative hormone receptor positive breast adenocarcinoma	N/A	2.42499	N/A	0	N/A	0	N/A	0	N/A	2.38613
Recurrent endometrial carcinosarcoma	N/A	2.42499	N/A	0	N/A	0	N/A	0	N/A	2.38613
Relapsed HER2 negative breast adenocarcinoma	N/A	2.42499	N/A	0	N/A	0	N/A	0	N/A	2.38613
FIGO stage III advanced epithelial ovarian cancer	N/A	0	N/A	0	N/A	0	N/A	0	N/A	2.38613
Metabolism of nucleoside diphosphates	N/A	0	N/A	0	N/A	0	N/A	0	N/A	2.38613
Passive cutaneous anaphylaxis	N/A	0	N/A	0	N/A	0	N/A	0	N/A	2.38613
Unresectable EGFR exon 19 deletion negative non-squamous non-small cell lung cancer	N/A	0	N/A	0	N/A	0	N/A	0	N/A	2.38613
Quantity of ldl cholesterol in blood	N/A	0	N/A	0	-0.669	2.87297	0.931	2.41146	0.931	2.38349
Cell movement of myeloid cells	1.465	3.23891	N/A	0	0.662	1.73009	N/A	0	0.339	2.38275
Binding of connective tissue cells	N/A	0	N/A	0	1.586	3.75097	N/A	0	-1.694	2.34767
Growth of pancreatic tumor	N/A	0	N/A	0	N/A	0	N/A	1.54786	0.152	2.34638
Hormone receptor positive HER2 negative invasive breast cancer	N/A	0	N/A	0	N/A	0	N/A	0	N/A	2.34638
Progressive HER2-negative breast cancer	N/A	0	N/A	0	N/A	0	N/A	0	N/A	2.34638
Viral Infection	N/A	0	N/A	0	1.134	2.0693	N/A	0	-0.604	2.33321
Infarction of cerebrum	N/A	3.1114	N/A	0	N/A	0	N/A	0	N/A	2.33282
Locally advanced pancreatic ductal adenocarcinoma	N/A	3.51463	N/A	3.03803	N/A	0	N/A	0	N/A	2.32746
Abnormal morphology of small Peyer's patches	N/A	0	N/A	0	N/A	0	N/A	0	N/A	2.32746
Acidification of cells	N/A	0	N/A	0	N/A	0	N/A	0	N/A	2.32746
Adhesion of dermal cells	N/A	0	N/A	0	N/A	0	N/A	0	N/A	2.32746
BRCA1 germline mutation positive fallopian tube endometrioid adenocarcinoma	N/A	0	N/A	0	N/A	0	N/A	0	N/A	2.32746
BRCA1 germline mutation positive fallopian tube serous adenocarcinoma	N/A	0	N/A	0	N/A	0	N/A	0	N/A	2.32746
BRCA1 germline mutation positive ovarian endometrioid adenocarcinoma	N/A	0	N/A	0	N/A	0	N/A	0	N/A	2.32746
BRCA1 germline mutation positive ovarian serous adenocarcinoma	N/A	0	N/A	0	N/A	0	N/A	0	N/A	2.32746
BRCA1 germline mutation positive serous peritoneal adenocarcinoma	N/A	0	N/A	0	N/A	0	N/A	0	N/A	2.32746
BRCA2 germline mutation positive fallopian tube endometrioid adenocarcinoma	N/A	0	N/A	0	N/A	0	N/A	0	N/A	2.32746
BRCA2 germline mutation positive fallopian tube serous adenocarcinoma	N/A	0	N/A	0	N/A	0	N/A	0	N/A	2.32746
BRCA2 germline mutation positive ovarian endometrioid adenocarcinoma	N/A	0	N/A	0	N/A	0	N/A	0	N/A	2.32746
BRCA2 germline mutation positive ovarian serous adenocarcinoma	N/A	0	N/A	0	N/A	0	N/A	0	N/A	2.32746
BRCA2 germline mutation positive peritoneal serous adenocarcinoma	N/A	0	N/A	0	N/A	0	N/A	0	N/A	2.32746
High grade primary BRCA1 mutation positive peritoneal serous adenocarcinoma	N/A	0	N/A	0	N/A	0	N/A	0	N/A	2.32746
High grade primary BRCA2 mutation positive peritoneal serous adenocarcinoma	N/A	0	N/A	0	N/A	0	N/A	0	N/A	2.32746
Platinum resistant BRCA germline mutation positive fallopian tube cancer	N/A	0	N/A	0	N/A	0	N/A	0	N/A	2.32746
Primary BRCA1 germline mutation positive peritoneal endometrioid adenocarcinoma	N/A	0	N/A	0	N/A	0	N/A	0	N/A	2.32746
Primary BRCA2 germline mutation positive peritoneal endometrioid adenocarcinoma	N/A	0	N/A	0	N/A	0	N/A	0	N/A	2.32746
Radioresistance of carcinoma cell lines	N/A	0	N/A	0	N/A	0	N/A	0	N/A	2.32746
Recurrent encephalopathy	N/A	0	N/A	0	N/A	0	N/A	0	N/A	2.32746
Relapsed BRCA1 mutation positive serous ovarian carcinoma	N/A	0	N/A	0	N/A	0	N/A	0	N/A	2.32746
TNM stage N2-3 breast cancer	N/A	0	N/A	0	N/A	0	N/A	0	N/A	2.32746
Delay in movement of cells	N/A	0	N/A	0	N/A	0	N/A	0	N/A	2.32746
Vasoconstriction of blood vessel	N/A	0	N/A	0	N/A	0	N/A	0	-1.342	2.31154
Delay in formation of filaments	N/A	3.93657	N/A	0	N/A	2.11901	N/A	0	N/A	2.31127
Adhesion of lung cancer cells	N/A	0	N/A	3.56247	N/A	0	N/A	2.32662	N/A	2.31127
Adhesion of skin cell lines	N/A	0	N/A	3.56247	N/A	0	N/A	2.32662	N/A	2.31127
Survival of neural stem cells	N/A	0	N/A	0	N/A	2.11901	N/A	2.32662	N/A	2.31127
Adhesion of stomach cancer cell lines	N/A	0	N/A	0	N/A	0	N/A	2.32662	N/A	2.31127
Peritoneal endometriosis	N/A	0	N/A	0	N/A	2.11901	N/A	0	N/A	2.31127
Cell viability of skin cancer cell lines	N/A	0	N/A	0	N/A	0	N/A	0	N/A	2.31127
Induction of carcinoma	N/A	0	N/A	0	N/A	0	N/A	0	N/A	2.31127
Production of cellular protrusions	N/A	0	N/A	0	N/A	0	N/A	0	N/A	2.31127
Quantity of UTP	N/A	0	N/A	0	N/A	0	N/A	0	N/A	2.31127
Progressive hormone receptor positive breast cancer	N/A	0	N/A	0	N/A	0	N/A	0	N/A	2.31027
Migration of vascular cells	N/A	0	N/A	0	N/A	0	N/A	0	-1.14	2.30678
Venous thrombus	N/A	0	N/A	0	N/A	0	N/A	0	N/A	2.29194
Function of connective tissue cells	N/A	0	N/A	0	N/A	2.42058	N/A	1.7007	N/A	2.29052
Migration of lymphatic system cells	N/A	0	N/A	0	N/A	0	N/A	0	-1.086	2.28748
Intracranial hemorrhage	N/A	0	N/A	0	N/A	0	N/A	0	-0.223	2.28255
Cellular infiltration by leukocytes	2.087	2.43217	-0.124	2.4991	N/A	0	N/A	0	0.582	2.27737
Interaction of cancer cells	N/A	0	-1.914	2.67652	N/A	1.93383	-2.142	4.21092	N/A	2.27512
Metabolism of glycogen	N/A	0	N/A	0	N/A	0	N/A	0	N/A	2.27512
Chemotaxis of breast cancer cell lines	N/A	0	-2	2.96199	N/A	2.00003	-2	3.41409	N/A	2.27176
Binding of neuroglia	N/A	0	N/A	2.96199	N/A	3.01305	N/A	2.29363	N/A	2.27176
Apoptosis of mesangial cells	N/A	0	-0.152	2.96199	N/A	0	N/A	0	N/A	2.27176
Locally advanced hormone receptor positive HER2 negative breast cancer	N/A	0	N/A	2.96199	N/A	0	N/A	0	N/A	2.27176
Quantity of CD3 positive T-lymphocytes	N/A	0	N/A	0	N/A	0	N/A	2.29363	N/A	2.27176
Association of cells	N/A	0	N/A	0	N/A	0	N/A	0	N/A	2.27176
BRCA1 germline mutation positive fallopian tube cancer	N/A	0	N/A	0	N/A	0	N/A	0	N/A	2.27176
BRCA1 somatic mutation positive fallopian tube cancer	N/A	0	N/A	0	N/A	0	N/A	0	N/A	2.27176
BRCA1 somatic mutation positive ovarian cancer	N/A	0	N/A	0	N/A	0	N/A	0	N/A	2.27176
BRCA1 somatic mutation positive peritoneal cancer	N/A	0	N/A	0	N/A	0	N/A	0	N/A	2.27176
BRCA2 germline mutation positive fallopian tube cancer	N/A	0	N/A	0	N/A	0	N/A	0	N/A	2.27176
BRCA2 somatic mutation positive fallopian tube cancer	N/A	0	N/A	0	N/A	0	N/A	0	N/A	2.27176
BRCA2 somatic mutation positive ovarian cancer	N/A	0	N/A	0	N/A	0	N/A	0	N/A	2.27176
BRCA2 somatic mutation positive peritoneal cancer	N/A	0	N/A	0	N/A	0	N/A	0	N/A	2.27176
Differentiation of sarcoma cell lines	N/A	0	N/A	0	N/A	0	N/A	0	N/A	2.27176
G1 phase of lymphatic system cells	N/A	0	N/A	0	N/A	0	N/A	0	N/A	2.27176
High grade BRCA1 mutation positive fallopian tube cancer	N/A	0	N/A	0	N/A	0	N/A	0	N/A	2.27176
High grade BRCA2 mutation positive fallopian tube cancer	N/A	0	N/A	0	N/A	0	N/A	0	N/A	2.27176
Monogenic nephrotic syndrome	N/A	0	N/A	0	N/A	0	N/A	0	N/A	2.27176
Nonmetastatic inflammatory breast cancer	N/A	0	N/A	0	N/A	0	N/A	0	N/A	2.27176
Primary BRCA1 germline mutation positive peritoneal cancer	N/A	0	N/A	0	N/A	0	N/A	0	N/A	2.27176
Primary BRCA2 germline mutation positive peritoneal cancer	N/A	0	N/A	0	N/A	0	N/A	0	N/A	2.27176
Recurrent epithelial peritoneal cancer	N/A	0	N/A	0	N/A	0	N/A	0	N/A	2.27176
Stage IV progressive metastatic non-squamous non-small cell lung cancer	N/A	0	N/A	0	N/A	0	N/A	0	N/A	2.27176
Cell movement of prostate cancer cell lines	N/A	0	N/A	0	N/A	0	-0.922	2.30225	-0.269	2.25175
Apoptosis of neuroblastoma cell lines	N/A	0	N/A	0	N/A	0	N/A	0	0.92	2.24957
Migration of gonadal cell lines	N/A	0	N/A	0	N/A	0	N/A	0	N/A	2.24089
Recurrent HER2 negative hormone receptor positive breast adenocarcinoma	N/A	0	N/A	2.88975	N/A	0	N/A	0	N/A	2.21877
Neuritogenesis of tumor cell lines	N/A	0	N/A	0	N/A	0	N/A	2.24054	N/A	2.21877
Adhesion of hematopoietic progenitor cells	N/A	0	N/A	0	N/A	0	N/A	0	N/A	2.21877
BRCA1 mutation negative BRCA2 mutation negative ovarian carcinoma	N/A	0	N/A	0	N/A	0	N/A	0	N/A	2.21877
BRCA1 somatic mutation positive malignant solid tumor	N/A	0	N/A	0	N/A	0	N/A	0	N/A	2.21877
BRCA2 somatic mutation positive malignant solid tumor	N/A	0	N/A	0	N/A	0	N/A	0	N/A	2.21877
Nonmetastatic primary hormone receptor negative invasive breast carcinoma	N/A	0	N/A	0	N/A	0	N/A	0	N/A	2.21877
Progressed advanced gastric cancer	N/A	0	N/A	0	N/A	0	N/A	0	N/A	2.21877
Relapsed fallopian tube cancer	N/A	0	N/A	0	N/A	0	N/A	0	N/A	2.21877
Relapsed primary peritoneal cancer	N/A	0	N/A	0	N/A	0	N/A	0	N/A	2.21877
Stage III serous ovarian adenocarcinoma	N/A	0	N/A	0	N/A	0	N/A	0	N/A	2.21877
TNM stage T3 breast cancer	N/A	0	N/A	0	N/A	0	N/A	0	N/A	2.21877
Cerebral ischemia	N/A	0	N/A	0	N/A	0	N/A	0	N/A	2.20753
Metastatic estrogen receptor positive breast cancer	N/A	0	N/A	0	N/A	0	N/A	0	N/A	2.20753
Progressive invasive breast cancer	N/A	0	N/A	0	N/A	0	N/A	0	N/A	2.20753
Infection by RNA virus	-0.054	2.43141	-1.129	2.54889	N/A	0	N/A	0	-0.388	2.19153
Growth of pancreatic endocrine tumor	N/A	0	N/A	0	N/A	1.99972	N/A	2.2061	N/A	2.19083
Quantity of proteoglycan	N/A	0	N/A	0	N/A	1.99972	N/A	0	N/A	2.19083
Binding of actin filaments	N/A	0	N/A	0	N/A	0	N/A	0	N/A	2.19083
Binding of Staphylococcus aureus	N/A	0	N/A	0	N/A	0	N/A	0	N/A	2.19083
Platelet clot	N/A	0	N/A	0	N/A	0	N/A	0	N/A	2.19083
Refractory severe active ulcerative colitis	N/A	0	N/A	0	N/A	0	N/A	0	N/A	2.19083
Binding of blood cells	-0.075	3.09386	N/A	0	1.457	2.49185	-2.318	3.02186	-1.159	2.18734
Fragmentation of DNA	N/A	0	N/A	0	N/A	0	-0.762	2.22471	-1.042	2.17876
Pericardial effusion	N/A	0	N/A	0	N/A	0	N/A	0	N/A	2.17501
Progressive advanced breast cancer	N/A	0	N/A	0	N/A	0	N/A	0	N/A	2.17501
Formation of plasma membrane projections	N/A	0	N/A	0	N/A	0	N/A	2.20242	N/A	2.17501
Glaucoma	N/A	0	N/A	0	N/A	0	N/A	2.20716	N/A	2.16987
Function of muscle	N/A	0	N/A	0	N/A	0	N/A	0	-0.218	2.16932
Systolic pressure of heart ventricle	N/A	0	N/A	0	N/A	0	N/A	2.18992	N/A	2.16824
Advanced fallopian tube cancer	N/A	0	N/A	0	N/A	0	N/A	0	N/A	2.16824
Area of cardiac muscle	N/A	0	N/A	0	N/A	0	N/A	0	N/A	2.16824
BRCA2 mutation positive endometrioid cancer	N/A	0	N/A	0	N/A	0	N/A	0	N/A	2.16824
Classic medulloblastoma	N/A	0	N/A	0	N/A	0	N/A	0	N/A	2.16824
Grade 2-4 epithelial ovarian cancer	N/A	0	N/A	0	N/A	0	N/A	0	N/A	2.16824
Interphase of hematopoietic progenitor cells	N/A	0	N/A	0	N/A	0	N/A	0	N/A	2.16824
Metastatic BRCA1 mutation positive solid tumor	N/A	0	N/A	0	N/A	0	N/A	0	N/A	2.16824
Non-mucinous ovarian carcinoma	N/A	0	N/A	0	N/A	0	N/A	0	N/A	2.16824
Primary advanced cancer	N/A	0	N/A	0	N/A	0	N/A	0	N/A	2.16824
Primary HER2 negative hormone receptor negative breast carcinoma	N/A	0	N/A	0	N/A	0	N/A	0	N/A	2.16824
Primary peritoneal mixed carcinoma	N/A	0	N/A	0	N/A	0	N/A	0	N/A	2.16824
Primary recurrent peritoneal cancer	N/A	0	N/A	0	N/A	0	N/A	0	N/A	2.16824
Shape change of T lymphocytes	N/A	0	N/A	0	N/A	0	N/A	0	N/A	2.16824
TNM stage T2 invasive breast cancer	N/A	0	N/A	0	N/A	0	N/A	0	N/A	2.16824
Quantity of blood platelets	N/A	0	N/A	0	N/A	0	N/A	0	N/A	2.16724
Antiviral response	N/A	0	N/A	0	N/A	0	N/A	0	N/A	2.16285
Metabolism of macromolecule	N/A	0	-0.39	3.52924	N/A	0	0.532	3.01819	0.504	2.14925
Organization of cellular membrane	N/A	0	N/A	0	N/A	2.42688	N/A	0	N/A	2.14769
Inflammation of vasculature	N/A	2.95514	N/A	0	N/A	0	N/A	0	N/A	2.14353
Invasion of tumor	N/A	0	-0.655	3.11376	0.469	2.31149	-0.302	1.7482	0.314	2.13983
Cell movement of endothelial cells	N/A	0	N/A	0	-1.248	2.1622	N/A	0	-1.434	2.12066
Type 1 interferonopathy	N/A	0	N/A	0	N/A	1.85206	N/A	0	N/A	2.11998
Advanced endometrial adenocarcinoma	N/A	0	N/A	0	N/A	0	N/A	0	N/A	2.11998
Advanced germ cell tumor	N/A	0	N/A	0	N/A	0	N/A	0	N/A	2.11998
Advanced primary peritoneal cancer	N/A	0	N/A	0	N/A	0	N/A	0	N/A	2.11998
Engulfment of lymphocytes	N/A	0	N/A	0	N/A	0	N/A	0	N/A	2.11998
Fallopian tube mixed carcinoma	N/A	0	N/A	0	N/A	0	N/A	0	N/A	2.11998
Gastric cardia cancer	N/A	0	N/A	0	N/A	0	N/A	0	N/A	2.11998
HER2 negative hormone receptor positive invasive breast adenocarcinoma	N/A	0	N/A	0	N/A	0	N/A	0	N/A	2.11998
High grade primary peritoneal endometrioid carcinoma	N/A	0	N/A	0	N/A	0	N/A	0	N/A	2.11998
High risk early breast cancer	N/A	0	N/A	0	N/A	0	N/A	0	N/A	2.11998
Hereditary cancer-predisposing syndrome	N/A	0	N/A	0	N/A	0	N/A	0	N/A	2.1186
Cellular infiltration	N/A	0	N/A	0	N/A	0	N/A	0	0.492	2.11763
Adhesion of T lymphocytes	N/A	0	N/A	0	0.372	1.66575	-2.17	2.1498	-2.17	2.11281
Binding of prostate cancer cell lines	N/A	0	-1.387	3.29926	0.069	2.53211	N/A	2.13957	-1.067	2.11235
Congenital cytopenia	N/A	0	N/A	0	N/A	0	N/A	0	N/A	2.11235
Damage of renal tubule	N/A	0	N/A	0	N/A	0	N/A	0	N/A	2.11235
Size of cardiac muscle	N/A	0	N/A	0	N/A	0	N/A	0	N/A	2.09726
Migration of mononuclear leukocytes	N/A	0	N/A	0	0.791	2.37591	N/A	0	-1.552	2.09134
Morphology of cardiac muscle	N/A	0	N/A	0	N/A	0	N/A	0	N/A	2.08622
Recruitment of blood platelets	N/A	0	N/A	0	N/A	0	N/A	3.54851	N/A	2.08618
Transport of sulfate	N/A	0	N/A	0	N/A	3.23552	N/A	2.10136	N/A	2.08618
Adhesion of melanoma cells	N/A	0	N/A	0	N/A	1.89622	N/A	2.10136	N/A	2.08618
Muscularization of artery	N/A	0	N/A	0	N/A	1.89622	N/A	2.10136	N/A	2.08618
Fibrosis of dermis	N/A	0	N/A	0	N/A	0	N/A	2.10136	N/A	2.08618
Outgrowth of breast cancer cell lines	N/A	0	N/A	0	N/A	0	N/A	2.10136	N/A	2.08618
Quantity of atherosclerotic lesion	N/A	0	N/A	0	N/A	0	N/A	2.10136	N/A	2.08618
Migration of mesangial cells	N/A	0	N/A	0	N/A	1.89622	N/A	0	N/A	2.08618
Adhesion of neuroblastoma cell lines	N/A	0	N/A	0	N/A	0	N/A	0	N/A	2.08618
Binding of megakaryocytes	N/A	0	N/A	0	N/A	0	N/A	0	N/A	2.08618
Fluidity of plasma membrane	N/A	0	N/A	0	N/A	0	N/A	0	N/A	2.08618
Quantity of presynaptic terminals	N/A	0	N/A	0	N/A	0	N/A	0	N/A	2.08618
Movement of vascular endothelial cells	N/A	0	N/A	0	N/A	0	N/A	0	-0.963	2.08345
Metastatic hormone receptor positive HER2 negative breast cancer	N/A	0	N/A	0	N/A	0	N/A	0	N/A	2.08214
Homing of tumor cell lines	N/A	0	N/A	0	N/A	0	N/A	0	-2.369	2.08065
Nephrosis	N/A	0	N/A	0	N/A	0	N/A	1.63191	N/A	2.08065
Non-ST elevation myocardial infarction	N/A	3.16039	N/A	2.69262	N/A	0	N/A	0	N/A	2.07381
TNM stage N1 breast cancer	N/A	0	N/A	2.69262	N/A	0	N/A	0	N/A	2.07381
Autosomal recessive combined immunodeficiency	N/A	0	N/A	0	N/A	1.80716	N/A	0	N/A	2.07381
Abnormal morphology of mesangial matrix	N/A	0	N/A	0	N/A	0	N/A	0	N/A	2.07381
Abnormal morphology of striatum	N/A	0	N/A	0	N/A	0	N/A	0	N/A	2.07381
Binding of blood vessel	N/A	0	N/A	0	N/A	0	N/A	0	N/A	2.07381
Grade 2-3 ovarian cancer	N/A	0	N/A	0	N/A	0	N/A	0	N/A	2.07381
High grade fallopian tube endometrioid adenocarcinoma	N/A	0	N/A	0	N/A	0	N/A	0	N/A	2.07381
High grade ovarian endometrioid carcinoma	N/A	0	N/A	0	N/A	0	N/A	0	N/A	2.07381
Primary triple negative breast carcinoma	N/A	0	N/A	0	N/A	0	N/A	0	N/A	2.07381
Rare carcinoma of pancreas	N/A	0	N/A	0	N/A	0	N/A	0	N/A	2.07381
Recurrent fallopian tube carcinoma	N/A	0	N/A	0	N/A	0	N/A	0	N/A	2.07381
Cell movement of phagocytes	1.331	3.20876	-1.377	2.29028	1.068	1.70733	N/A	0	-0.162	2.06354
Quantity of natural killer cells	N/A	0	N/A	0	0.277	1.6149	-1.067	2.09446	-2	2.05777
Pressure of heart ventricle	N/A	0	N/A	0	N/A	0	-0.577	2.07967	0.577	2.05264
Recurrent invasive breast cancer	N/A	0	N/A	0	N/A	0	N/A	0	N/A	2.05264
Catabolism of polysaccharide	N/A	0	N/A	0	N/A	0	N/A	0	N/A	2.05244
Degradation of RNA	N/A	0	N/A	0	N/A	0	N/A	0	N/A	2.05244
Pancreatic dysplasia	N/A	0	N/A	0	N/A	0	N/A	0	N/A	2.0372
Tongue squamous cell carcinoma	N/A	3.0986	N/A	2.63259	N/A	0	N/A	0	N/A	2.02957
Mixed gastric carcinoma	N/A	3.0986	N/A	0	N/A	0	N/A	0	N/A	2.02957
Axillary lymph node positive breast cancer	N/A	0	N/A	0	N/A	0	N/A	0	N/A	2.02957
BRCA2 rearrangement positive breast cancer	N/A	0	N/A	0	N/A	0	N/A	0	N/A	2.02957
Bulky Hodgkin lymphoma	N/A	0	N/A	0	N/A	0	N/A	0	N/A	2.02957
Early stage lymph node-positive breast cancer	N/A	0	N/A	0	N/A	0	N/A	0	N/A	2.02957
Fallopian tube transitional cell carcinoma	N/A	0	N/A	0	N/A	0	N/A	0	N/A	2.02957
Non-bulky Hodgkin lymphoma	N/A	0	N/A	0	N/A	0	N/A	0	N/A	2.02957
Peritoneal transitional cell carcinoma	N/A	0	N/A	0	N/A	0	N/A	0	N/A	2.02957
Platinum-sensitive recurrent ovarian cancer	N/A	0	N/A	0	N/A	0	N/A	0	N/A	2.02957
Primary peritoneal clear cell adenocarcinoma	N/A	0	N/A	0	N/A	0	N/A	0	N/A	2.02957
Primary peritoneal undifferentiated carcinoma	N/A	0	N/A	0	N/A	0	N/A	0	N/A	2.02957
Progressive endometrioid fallopian tube cancer	N/A	0	N/A	0	N/A	0	N/A	0	N/A	2.02957
Progressive endometrioid peritoneal cancer	N/A	0	N/A	0	N/A	0	N/A	0	N/A	2.02957
Recurrent clear cell ovarian carcinoma	N/A	0	N/A	0	N/A	0	N/A	0	N/A	2.02957
Recurrent primary peritoneal cancer	N/A	0	N/A	0	N/A	0	N/A	0	N/A	2.02957
Recurrent transitional cell ovarian carcinoma	N/A	0	N/A	0	N/A	0	N/A	0	N/A	2.02957
Relapsed high-grade serous ovarian adenocarcinoma	N/A	0	N/A	0	N/A	0	N/A	0	N/A	2.02957
TNM stage T1 invasive breast cancer	N/A	0	N/A	0	N/A	0	N/A	0	N/A	2.02957
Oxidation of protein	N/A	0	N/A	0	N/A	0	N/A	0	N/A	2.02957
Relaxation of heart	N/A	0	N/A	0	N/A	0	N/A	0	N/A	2.02382
Lymphocyte migration	N/A	0	N/A	0	0.621	1.7449	N/A	0	-1.327	2.01579
Scleroderma	N/A	0	N/A	0	N/A	0	N/A	0	N/A	2.01412
Atherogenesis	N/A	0	N/A	0	N/A	2.23044	N/A	2.04085	N/A	2.009
Cellular infiltration by myeloid cells	1.988	3.34259	0.074	3.40229	N/A	0	N/A	0	1.186	2.00821
Thrombocytopenia	0.283	3.08262	N/A	0	0.118	2.15725	1.309	2.52567	0.896	2.00726
Chronic kidney disease	N/A	0	N/A	0	N/A	0	N/A	0	N/A	2.00428
Formation of filaments	-0.424	2.86039	N/A	0	N/A	0	N/A	0	-1.565	1.99929
Depolymerization of microtubules	N/A	0	N/A	0	N/A	0	N/A	0	N/A	1.99565
Hereditary cytopenia	N/A	0	N/A	0	N/A	0	N/A	0	N/A	1.99565
Hyperplasia of vascular smooth muscle cells	N/A	0	N/A	0	N/A	0	N/A	2.00886	N/A	1.99375
Size of dendritic trees	N/A	0	N/A	0	N/A	0	N/A	2.00886	N/A	1.99375
Cell division of cervical cancer cell lines	N/A	0	N/A	0	N/A	1.80495	N/A	0	N/A	1.99375
Conversion of palmitic acid	N/A	0	N/A	0	N/A	0	N/A	0	N/A	1.99375
Formation of myofilaments	N/A	0	N/A	0	N/A	0	N/A	0	N/A	1.99375
Formation of primordial ovarian follicle	N/A	0	N/A	0	N/A	0	N/A	0	N/A	1.99375
Moderately to severely active disease stage ulcerative colitis	N/A	0	N/A	0	N/A	0	N/A	0	N/A	1.99375
Nephrogenesis	N/A	0	N/A	0	N/A	0	N/A	0	N/A	1.99375
Sensorimotor impairment	N/A	0	N/A	0	N/A	0	N/A	0	N/A	1.99375
Sliding	N/A	0	N/A	0	N/A	0	N/A	0	N/A	1.99375
Poorly differentiated carcinoma	N/A	0	N/A	0	N/A	0	N/A	0	N/A	1.98778
Stenosis of artery	N/A	0	N/A	0	N/A	0	N/A	0	N/A	1.98778
Recurrent bladder cancer	N/A	3.0393	N/A	2.57505	N/A	0	N/A	0	N/A	1.98712
Adhesion of lung cancer cell lines	N/A	0	N/A	2.57505	N/A	0	N/A	0	N/A	1.98712
Dysfunction of kidney	N/A	0	N/A	0	N/A	0	N/A	2.00845	N/A	1.98712
BRCA1 rearrangement positive breast cancer	N/A	0	N/A	0	N/A	0	N/A	0	N/A	1.98712
Fallopian tube clear cell adenocarcinoma	N/A	0	N/A	0	N/A	0	N/A	0	N/A	1.98712
Male breast cancer	N/A	0	N/A	0	N/A	0	N/A	0	N/A	1.98712
Nonmetastatic triple negative breast adenocarcinoma	N/A	0	N/A	0	N/A	0	N/A	0	N/A	1.98712
Primary HER2 negative hormone receptor positive breast carcinoma	N/A	0	N/A	0	N/A	0	N/A	0	N/A	1.98712
Recurrent ovarian endometrioid carcinoma	N/A	0	N/A	0	N/A	0	N/A	0	N/A	1.98712
Recurrent undifferentiated ovarian carcinoma	N/A	0	N/A	0	N/A	0	N/A	0	N/A	1.98712
Residual cancer	N/A	0	N/A	0	N/A	0	N/A	0	N/A	1.98712
Synthesis of cyclic GMP	N/A	0	N/A	0	N/A	0	N/A	0	N/A	1.98712
Unresectable metastatic non-squamous non-small cell lung cancer	N/A	0	N/A	0	N/A	0	N/A	0	N/A	1.98712
Abnormality of striatum	N/A	0	N/A	0	N/A	0	N/A	0	N/A	1.96811
Metastatic breast carcinoma	N/A	0	N/A	0	N/A	0	N/A	0	N/A	1.96811
Metastatic HER2 negative hormone receptor negative breast cancer	N/A	0	N/A	0	N/A	0	N/A	0	N/A	1.96811
Storage of lipid	N/A	0	0.323	2.76895	N/A	1.58224	N/A	0	0.555	1.96688
Tyrosine phosphorylation of protein	N/A	0	N/A	0	-0.224	1.43758	-1.987	3.10099	-1.476	1.96213
Adhesion of endothelial cells	N/A	0	N/A	0	-0.721	2.31969	-1.464	2.53041	-1.129	1.96213
Disorder of coronary artery	N/A	0	N/A	0	N/A	0	N/A	0	N/A	1.95586
Adhesion of blood cells	N/A	0	-1.004	2.57293	0.923	2.3786	-1.935	2.38832	-0.872	1.95531
Fatty acid metabolism	N/A	0	-0.491	2.39685	1.469	1.49684	N/A	0	1.907	1.95381
Diffuse systemic sclerosis	N/A	3.33579	N/A	2.52843	N/A	1.51878	N/A	1.9894	N/A	1.9533
Cell viability of stomach cancer cell lines	N/A	0	N/A	0	N/A	0	N/A	0	-0.494	1.9533
Advanced premenopausal breast cancer	N/A	0	N/A	2.51981	N/A	0	N/A	0	N/A	1.94634
Hormone receptor positive HER2 negative metastatic breast carcinoma	N/A	0	N/A	2.51981	N/A	0	N/A	0	N/A	1.94634
Recurrent metastatic breast cancer	N/A	0	N/A	2.51981	N/A	0	N/A	0	N/A	1.94634
Adhesion of gonadal cell lines	N/A	0	N/A	0	N/A	1.68347	N/A	1.96757	N/A	1.94634
Early stage high risk breast cancer	N/A	0	N/A	0	N/A	0	N/A	0	N/A	1.94634
Effacement of pedicels	N/A	0	N/A	0	N/A	0	N/A	0	N/A	1.94634
HER2 negative invasive ductal breast carcinoma	N/A	0	N/A	0	N/A	0	N/A	0	N/A	1.94634
HER2 negative progesterone receptor negative ductal breast cancer	N/A	0	N/A	0	N/A	0	N/A	0	N/A	1.94634
Late-onset neurodegenerative disorder	N/A	0	N/A	0	N/A	0	N/A	0	N/A	1.94634
Progressive primary peritoneal cancer	N/A	0	N/A	0	N/A	0	N/A	0	N/A	1.94634
Squamous cell carcinoma of the paranasal sinus	N/A	0	N/A	0	N/A	0	N/A	0	N/A	1.94634
Undifferentiated fallopian tube carcinoma	N/A	0	N/A	0	N/A	0	N/A	0	N/A	1.94634
Drug toxicity	N/A	0	N/A	0	N/A	0	N/A	0	N/A	1.9463
Gliosis of central nervous system	N/A	0	N/A	0	N/A	0	N/A	0	N/A	1.9463
Infection by coronavirus	-0.132	2.76506	N/A	0	N/A	0	N/A	0	N/A	1.93587
Binding of myeloid cells	N/A	0	N/A	0	-0.031	1.6861	-1.784	1.98545	0.445	1.93408
Morphology of vessel component	N/A	0	N/A	0	N/A	0	N/A	0	N/A	1.92602
Metabolism of purine nucleotide	N/A	0	N/A	0	N/A	0	N/A	0	N/A	1.92004
Cardiomyopathy	-0.74	4.20557	0.078	3.28494	-0.592	1.84138	-0.008	2.53804	-0.418	1.91471
Inflammatory response	1.9	2.65314	N/A	0	N/A	0	N/A	0	-0.104	1.91429
Cell movement of epithelial cells	N/A	0	N/A	0	N/A	0	N/A	0	-0.312	1.91202
Deep vein thrombosis	N/A	0	N/A	0	N/A	0	N/A	1.92611	N/A	1.91108
Catabolism of nucleoside diphosphates	N/A	0	N/A	0	N/A	0	N/A	0	N/A	1.91108
Disorganization of actin filaments	N/A	0	N/A	0	N/A	0	N/A	0	N/A	1.91108
Function of chondrocytes	N/A	0	N/A	0	N/A	0	N/A	0	N/A	1.91108
Moderately to severely active disease stage Crohn disease	N/A	0	N/A	0	N/A	0	N/A	0	N/A	1.91108
Poorly differentiated head and neck carcinoma	N/A	0	N/A	0	N/A	0	N/A	0	N/A	1.91108
Relaxation of heart ventricle	N/A	0	N/A	0	N/A	0	N/A	0	N/A	1.91108
Uptake of 5-hydroxytryptamine	N/A	0	N/A	0	N/A	0	N/A	0	N/A	1.91108
Organization of plasma membrane projections	N/A	0	N/A	0	N/A	0	N/A	0	N/A	1.91108
Cellular infiltration by granulocytes	1.57	3.94223	0.046	3.05971	N/A	0	1.334	1.57307	1.355	1.90865
Progressed locally advanced breast cancer	N/A	0	N/A	2.46671	N/A	0	N/A	0	N/A	1.9071
Fibrotic disorder of skin	N/A	0	N/A	0	N/A	0	1.103	2.90531	N/A	1.9071
Adhesion of cervical cancer cell lines	N/A	0	N/A	0	N/A	0	N/A	0	N/A	1.9071
Catabolism of glycogen	N/A	0	N/A	0	N/A	0	N/A	0	N/A	1.9071
Hormone receptor negative invasive ductal breast cancer	N/A	0	N/A	0	N/A	0	N/A	0	N/A	1.9071
Hormone receptor positive premenopausal breast cancer	N/A	0	N/A	0	N/A	0	N/A	0	N/A	1.9071
Invasive HER2 negative hormone receptor negative breast cancer	N/A	0	N/A	0	N/A	0	N/A	0	N/A	1.9071
Quantity of liver cells	N/A	0	N/A	0	N/A	0	N/A	0	N/A	1.9071
TNM stage N0 invasive breast cancer	N/A	0	N/A	0	N/A	0	N/A	0	N/A	1.9071
Cancer of secretory structure	N/A	0	N/A	0	N/A	0	N/A	0	N/A	1.90622
Metabolism of D-hexose	N/A	0	1.103	3.38058	N/A	0	N/A	2.62594	N/A	1.90603
Familial nephrotic syndrome	N/A	0	N/A	0	N/A	0	N/A	1.93741	N/A	1.90603
COVID-19	N/A	0	N/A	0	N/A	0	N/A	0	N/A	1.90436
Damage of kidney	N/A	0	N/A	0	N/A	0	N/A	0	-1.432	1.89975
Small-cell carcinoma	N/A	0	N/A	0	N/A	0	N/A	0	N/A	1.8968
Entrance of tumor cell lines	N/A	0	N/A	0	0.152	1.56501	N/A	0	0.152	1.88902
Quantity of nucleus	N/A	0	N/A	0	N/A	0	N/A	0	N/A	1.88902
Function of kidney	N/A	0	N/A	0	N/A	0	N/A	1.91762	N/A	1.88634
Morphology of blood cells	N/A	3.12197	N/A	0	N/A	1.60266	N/A	3.04972	N/A	1.87443
KRAS mutation positive non-small cell lung carcinoma	N/A	2.87461	N/A	2.41562	N/A	0	N/A	0	N/A	1.86931
Primary head and neck squamous cell carcinoma	N/A	2.87461	N/A	2.41562	N/A	0	N/A	0	N/A	1.86931
Viral entry of tumor cell lines	N/A	0	N/A	0	N/A	1.60896	N/A	0	N/A	1.86931
Cleavage of tumor cell lines	N/A	0	N/A	0	N/A	0	N/A	0	N/A	1.86931
HER2 negative hormone receptor negative invasive breast carcinoma	N/A	0	N/A	0	N/A	0	N/A	0	N/A	1.86931
Homeostasis of Ca2+	N/A	0	N/A	0	N/A	0	N/A	0	N/A	1.86717
Side effect	N/A	0	N/A	0	N/A	0	N/A	0	N/A	1.86717
Carotid artery disease	N/A	0	N/A	0	N/A	0	N/A	0	N/A	1.86694
Vascular dementia	N/A	0	N/A	0	N/A	0	N/A	0	N/A	1.86377
Early stage kidney disease	N/A	0	N/A	0	N/A	0	N/A	1.89121	N/A	1.85569
Fibrogenesis	-0.179	2.66253	N/A	0	N/A	0	N/A	0	-1.309	1.85357
Adhesion of immune cells	N/A	0	N/A	0	1.19	1.99156	-2.123	1.57013	-1.13	1.84287
Cell movement of neuroglia	N/A	0	N/A	0	N/A	0	-0.128	2.4737	-1.387	1.84005
Expression of protein	N/A	0	N/A	0	N/A	0	0.118	1.89675	-1.134	1.83679
CD20 positive anaplastic large cell lymphoma	N/A	3.16266	N/A	2.79694	N/A	0	N/A	0	N/A	1.83637
CD20 positive CD30 positive anaplastic diffuse large B cell lymphoma	N/A	3.16266	N/A	2.79694	N/A	0	N/A	0	N/A	1.83637
CD20 positive centroblastic lymphoma	N/A	3.16266	N/A	2.79694	N/A	0	N/A	0	N/A	1.83637
CD20 positive immunoblastic diffuse large B-cell lymphoma	N/A	3.16266	N/A	2.79694	N/A	0	N/A	0	N/A	1.83637
CD20 positive plasmablastic lymphoma	N/A	3.16266	N/A	2.79694	N/A	0	N/A	0	N/A	1.83637
CD20 positive primary effusion lymphoma	N/A	3.16266	N/A	2.79694	N/A	0	N/A	0	N/A	1.83637
CTNNB1 negative solid tumor	N/A	3.16266	N/A	2.79694	N/A	0	N/A	0	N/A	1.83637
Estrogen receptor positive HER2 negative invasive non-inflammatory breast carcinoma	N/A	3.16266	N/A	2.79694	N/A	0	N/A	0	N/A	1.83637
Estrogen receptor positive invasive non-inflammatory breast cancer	N/A	3.16266	N/A	2.79694	N/A	0	N/A	0	N/A	1.83637
Grade 3B aggressive follicular lymphoma	N/A	3.16266	N/A	2.79694	N/A	0	N/A	0	N/A	1.83637
Inoperable pheochromocytoma	N/A	3.16266	N/A	2.79694	N/A	0	N/A	0	N/A	1.83637
Interdigitating dendritic cell sarcoma	N/A	3.16266	N/A	2.79694	N/A	0	N/A	0	N/A	1.83637
Locally recurrent HER2 negative hormone receptor negative breast carcinoma	N/A	3.16266	N/A	2.79694	N/A	0	N/A	0	N/A	1.83637
Lymphosarcoma	N/A	3.16266	N/A	2.79694	N/A	0	N/A	0	N/A	1.83637
Metastatic malignant pheochromocytoma	N/A	3.16266	N/A	2.79694	N/A	0	N/A	0	N/A	1.83637
Refractory advanced lung squamous cell carcinoma	N/A	3.16266	N/A	2.79694	N/A	0	N/A	0	N/A	1.83637
Stage I alveolar rhabdomyosarcoma	N/A	3.16266	N/A	2.79694	N/A	0	N/A	0	N/A	1.83637
Stage I spindle cell rhabdomyosarcoma	N/A	3.16266	N/A	2.79694	N/A	0	N/A	0	N/A	1.83637
Stage IIA-IIIC postmenopausal breast cancer	N/A	3.16266	N/A	2.79694	N/A	0	N/A	0	N/A	1.83637
Stage IIIB CD274 negative non-small cell lung cancer	N/A	3.16266	N/A	2.79694	N/A	0	N/A	0	N/A	1.83637
Stage IIIB locally advanced squamous cell lung cancer	N/A	3.16266	N/A	2.79694	N/A	0	N/A	0	N/A	1.83637
Stage IIIB progressive locally advanced nonsquamous non-small cell lung cancer	N/A	3.16266	N/A	2.79694	N/A	0	N/A	0	N/A	1.83637
Stage IIIB progressive squamous cell lung cancer	N/A	3.16266	N/A	2.79694	N/A	0	N/A	0	N/A	1.83637
Stage IV refractory solid tumor	N/A	3.16266	N/A	2.79694	N/A	0	N/A	0	N/A	1.83637
Stage IV spindle cell rhabdomyosarcoma	N/A	3.16266	N/A	2.79694	N/A	0	N/A	0	N/A	1.83637
Teratocarcinoma	N/A	3.16266	N/A	2.79694	N/A	0	N/A	0	N/A	1.83637
TNM stage M0 premenopausal breast carcinoma	N/A	3.16266	N/A	2.79694	N/A	0	N/A	0	N/A	1.83637
TNM stage T1-3 premenopausal breast carcinoma	N/A	3.16266	N/A	2.79694	N/A	0	N/A	0	N/A	1.83637
Triple negative postmenopausal breast cancer	N/A	3.16266	N/A	2.79694	N/A	0	N/A	0	N/A	1.83637
Abnormal morphology of caput epididymis	N/A	0	N/A	0	N/A	0	N/A	1.85132	N/A	1.83637
Arrest in G1 phase of lymphatic system cells	N/A	0	N/A	0	N/A	0	N/A	1.85132	N/A	1.83637
Abnormal morphology of blood platelets	N/A	0	N/A	0	N/A	0	N/A	0	N/A	1.83637
Adhesion of adenocarcinoma cell lines	N/A	0	N/A	0	N/A	0	N/A	0	N/A	1.83637
Cell death of superior cervical ganglion neurons	N/A	0	N/A	0	N/A	0	N/A	0	N/A	1.83637
Cerebral cavernous hemangioma	N/A	0	N/A	0	N/A	0	N/A	0	N/A	1.83637
Formation of fibronectin matrix	N/A	0	N/A	0	N/A	0	N/A	0	N/A	1.83637
G1 phase of T lymphocytes	N/A	0	N/A	0	N/A	0	N/A	0	N/A	1.83637
Size of thrombus	N/A	0	N/A	0	N/A	0	N/A	0	N/A	1.83637
Transmembrane potential of mitochondrial inner membrane	N/A	0	N/A	0	N/A	0	N/A	0	N/A	1.83637
Systemic sclerosis	N/A	0	N/A	2.24834	N/A	0	N/A	0	N/A	1.83449
Endometrial mixed carcinoma	N/A	2.82364	N/A	2.3664	N/A	0	N/A	0	N/A	1.83288
Recurrence of tumor	N/A	2.82364	N/A	2.3664	N/A	0	N/A	0	N/A	1.83288
Metastatic breast adenocarcinoma	N/A	0	N/A	2.3664	N/A	0	N/A	0	N/A	1.83288
Platinum-resistant recurrent ovarian cancer	N/A	0	N/A	2.3664	N/A	0	N/A	0	N/A	1.83288
Abnormal morphology of vascular smooth muscle	N/A	0	N/A	0	N/A	0	N/A	0	N/A	1.83288
High grade serous fallopian tube carcinoma	N/A	0	N/A	0	N/A	0	N/A	0	N/A	1.83288
Hormone receptor positive ductal breast cancer	N/A	0	N/A	0	N/A	0	N/A	0	N/A	1.83288
Congenital disorders of glycosylation	N/A	0	N/A	0	N/A	1.45379	N/A	0	N/A	1.82896
Proteinuria	N/A	0	N/A	0	N/A	0	N/A	0	0.686	1.81617
Adenomyosis	N/A	0	N/A	0	N/A	0	N/A	1.84101	N/A	1.81483
Transmigration of cells	N/A	0	N/A	0	N/A	0	N/A	0	-1.342	1.81386
Development of striated muscle	N/A	0	N/A	0	N/A	0	N/A	0	N/A	1.81386
Cell spreading of blood cells	N/A	0	N/A	0	-0.277	1.43655	-2.219	1.84126	-1.982	1.81037
Apoptosis of tumor cell lines	N/A	0	1.904	3.81036	N/A	0	0.159	2.3729	0.872	1.81015
Abnormal morphology of nucleus accumbens	N/A	0	N/A	0	N/A	1.70565	N/A	1.81236	N/A	1.8045
Abnormal morphology of spiral modiolar artery	N/A	0	N/A	0	N/A	1.70565	N/A	1.81236	N/A	1.8045
Abnormal quantity of leukotriene	N/A	0	N/A	0	N/A	1.70565	N/A	1.81236	N/A	1.8045
Abnormal shedding of hair	N/A	0	N/A	0	N/A	1.70565	N/A	1.81236	N/A	1.8045
Activation of BMMC cells	N/A	0	N/A	0	N/A	1.70565	N/A	1.81236	N/A	1.8045
Activation of superior temporal gyrus	N/A	0	N/A	0	N/A	1.70565	N/A	1.81236	N/A	1.8045
Adhesion of peripheral blood natural killer cells	N/A	0	N/A	0	N/A	1.70565	N/A	1.81236	N/A	1.8045
Antiviral response of conventional dendritic cells	N/A	0	N/A	0	N/A	1.70565	N/A	1.81236	N/A	1.8045
Arborization of apical processes	N/A	0	N/A	0	N/A	1.70565	N/A	1.81236	N/A	1.8045
Atherosclerosis of carotid sinus	N/A	0	N/A	0	N/A	1.70565	N/A	1.81236	N/A	1.8045
Attachment of Hepatitis C virus	N/A	0	N/A	0	N/A	1.70565	N/A	1.81236	N/A	1.8045
Attachment of smooth muscle cell lines	N/A	0	N/A	0	N/A	1.70565	N/A	1.81236	N/A	1.8045
Autosomal dominant von Willebrand disease type 2B	N/A	0	N/A	0	N/A	1.70565	N/A	1.81236	N/A	1.8045
Autosomal recessive congenital ichthyosis type 12	N/A	0	N/A	0	N/A	1.70565	N/A	1.81236	N/A	1.8045
Autosomal recessive ghosal hematodiaphyseal dysplasia syndrome	N/A	0	N/A	0	N/A	1.70565	N/A	1.81236	N/A	1.8045
Binding of chondroitin sulfate proteoglycan	N/A	0	N/A	0	N/A	1.70565	N/A	1.81236	N/A	1.8045
Blebbing of fibrosarcoma cell lines	N/A	0	N/A	0	N/A	1.70565	N/A	1.81236	N/A	1.8045
Bleeding of abdominal aorta	N/A	0	N/A	0	N/A	1.70565	N/A	1.81236	N/A	1.8045
Bleeding of atherosclerotic lesion	N/A	0	N/A	0	N/A	1.70565	N/A	1.81236	N/A	1.8045
Bronchopulmonary sequestration	N/A	0	N/A	0	N/A	1.70565	N/A	1.81236	N/A	1.8045
Cell rounding of fibrosarcoma cell lines	N/A	0	N/A	0	N/A	1.70565	N/A	1.81236	N/A	1.8045
Cell rounding of gonadal cell lines	N/A	0	N/A	0	N/A	1.70565	N/A	1.81236	N/A	1.8045
Cell viability of pyramidal neurons	N/A	0	N/A	0	N/A	1.70565	N/A	1.81236	N/A	1.8045
Combined deficiency of factor V and factor VIII type 2	N/A	0	N/A	0	N/A	1.70565	N/A	1.81236	N/A	1.8045
Combined hyperlipidemia type 2	N/A	0	N/A	0	N/A	1.70565	N/A	1.81236	N/A	1.8045
Commitment of colorectal cancer cell lines	N/A	0	N/A	0	N/A	1.70565	N/A	1.81236	N/A	1.8045
Commitment of mucus secreting cells	N/A	0	N/A	0	N/A	1.70565	N/A	1.81236	N/A	1.8045
Common variable immunodeficiency type 6	N/A	0	N/A	0	N/A	1.70565	N/A	1.81236	N/A	1.8045
Contact growth inhibition of acute promyelocytic leukemia cells	N/A	0	N/A	0	N/A	1.70565	N/A	1.81236	N/A	1.8045
Delay in gastric emptying	N/A	0	N/A	0	N/A	1.70565	N/A	1.81236	N/A	1.8045
Demyelination of cervical spinal cord	N/A	0	N/A	0	N/A	1.70565	N/A	1.81236	N/A	1.8045
Density of vasa vasorum	N/A	0	N/A	0	N/A	1.70565	N/A	1.81236	N/A	1.8045
Diarrhea type 7	N/A	0	N/A	0	N/A	1.70565	N/A	1.81236	N/A	1.8045
Drusenoid	N/A	0	N/A	0	N/A	1.70565	N/A	1.81236	N/A	1.8045
Dysgeusia	N/A	0	N/A	0	N/A	1.70565	N/A	1.81236	N/A	1.8045
Eosinophil peroxidase deficiency	N/A	0	N/A	0	N/A	1.70565	N/A	1.81236	N/A	1.8045
Familial hypertrophic cardiomyopathy-6	N/A	0	N/A	0	N/A	1.70565	N/A	1.81236	N/A	1.8045
Formation of Weibel-Palade bodies	N/A	0	N/A	0	N/A	1.70565	N/A	1.81236	N/A	1.8045
Fragmentation of blood platelets	N/A	0	N/A	0	N/A	1.70565	N/A	1.81236	N/A	1.8045
Glanzmanns thrombasthenia type 2	N/A	0	N/A	0	N/A	1.70565	N/A	1.81236	N/A	1.8045
Growth of Sindbis virus	N/A	0	N/A	0	N/A	1.70565	N/A	1.81236	N/A	1.8045
Homeostasis of sulfatides	N/A	0	N/A	0	N/A	1.70565	N/A	1.81236	N/A	1.8045
Hyperlipoproteinemia type III due to ApoE2	N/A	0	N/A	0	N/A	1.70565	N/A	1.81236	N/A	1.8045
Hyperpigmentation of retinal pigment epithelium	N/A	0	N/A	0	N/A	1.70565	N/A	1.81236	N/A	1.8045
Hypopigmentation of retinal pigment epithelium	N/A	0	N/A	0	N/A	1.70565	N/A	1.81236	N/A	1.8045
Immune-mediated thrombotic thrombocytopenic purpura	N/A	0	N/A	0	N/A	1.70565	N/A	1.81236	N/A	1.8045
Infection of liver cell lines	N/A	0	N/A	0	N/A	1.70565	N/A	1.81236	N/A	1.8045
Inferior vena cava thrombosis	N/A	0	N/A	0	N/A	1.70565	N/A	1.81236	N/A	1.8045
Infiltration by dermal fibroblasts	N/A	0	N/A	0	N/A	1.70565	N/A	1.81236	N/A	1.8045
Ingestion of thymocytes	N/A	0	N/A	0	N/A	1.70565	N/A	1.81236	N/A	1.8045
Isomerization of prostaglandin h2	N/A	0	N/A	0	N/A	1.70565	N/A	1.81236	N/A	1.8045
Lack of thymic corpuscle	N/A	0	N/A	0	N/A	1.70565	N/A	1.81236	N/A	1.8045
Leakage of carotid artery	N/A	0	N/A	0	N/A	1.70565	N/A	1.81236	N/A	1.8045
Lesioning of aortic root	N/A	0	N/A	0	N/A	1.70565	N/A	1.81236	N/A	1.8045
Lethal congenital glycogen storage disease of heart	N/A	0	N/A	0	N/A	1.70565	N/A	1.81236	N/A	1.8045
Leukemoid reaction	N/A	0	N/A	0	N/A	1.70565	N/A	1.81236	N/A	1.8045
Lipoprotein glomerulopathy	N/A	0	N/A	0	N/A	1.70565	N/A	1.81236	N/A	1.8045
Mass of mammary fat pad	N/A	0	N/A	0	N/A	1.70565	N/A	1.81236	N/A	1.8045
Maturation of capillary vessel	N/A	0	N/A	0	N/A	1.70565	N/A	1.81236	N/A	1.8045
Microfluidity of Plasma Membrane	N/A	0	N/A	0	N/A	1.70565	N/A	1.81236	N/A	1.8045
Mild hypertriglyceridemia	N/A	0	N/A	0	N/A	1.70565	N/A	1.81236	N/A	1.8045
Morphology of Weibel-Palade bodies	N/A	0	N/A	0	N/A	1.70565	N/A	1.81236	N/A	1.8045
Multi-infarct dementia	N/A	0	N/A	0	N/A	1.70565	N/A	1.81236	N/A	1.8045
Nucleation of amyloid fibrils	N/A	0	N/A	0	N/A	1.70565	N/A	1.81236	N/A	1.8045
Organization of spindle fibers	N/A	0	N/A	0	N/A	1.70565	N/A	1.81236	N/A	1.8045
Outgrowth of organoid	N/A	0	N/A	0	N/A	1.70565	N/A	1.81236	N/A	1.8045
Platelet type bleeding disorder 9	N/A	0	N/A	0	N/A	1.70565	N/A	1.81236	N/A	1.8045
Platelet-type bleeding disorder 14	N/A	0	N/A	0	N/A	1.70565	N/A	1.81236	N/A	1.8045
Platelet-type bleeding disorder type 24	N/A	0	N/A	0	N/A	1.70565	N/A	1.81236	N/A	1.8045
Polarization of peripheral blood natural killer cells	N/A	0	N/A	0	N/A	1.70565	N/A	1.81236	N/A	1.8045
Poorly differentiated head and neck squamous cell carcinoma	N/A	0	N/A	0	N/A	1.70565	N/A	1.81236	N/A	1.8045
Pulmonary alveolar proteinosis with hypogammaglobulinemia	N/A	0	N/A	0	N/A	1.70565	N/A	1.81236	N/A	1.8045
Quantity of fibrous plaque	N/A	0	N/A	0	N/A	1.70565	N/A	1.81236	N/A	1.8045
Quantity of fur	N/A	0	N/A	0	N/A	1.70565	N/A	1.81236	N/A	1.8045
Radiation induced vasculopathy	N/A	0	N/A	0	N/A	1.70565	N/A	1.81236	N/A	1.8045
Recurrent immune thrombocytopenic purpura	N/A	0	N/A	0	N/A	1.70565	N/A	1.81236	N/A	1.8045
Regression of fatty lesion	N/A	0	N/A	0	N/A	1.70565	N/A	1.81236	N/A	1.8045
Release of microvesicles	N/A	0	N/A	0	N/A	1.70565	N/A	1.81236	N/A	1.8045
Respiration of beige adipocytes	N/A	0	N/A	0	N/A	1.70565	N/A	1.81236	N/A	1.8045
Retraction of osteoclasts	N/A	0	N/A	0	N/A	1.70565	N/A	1.81236	N/A	1.8045
Sea-blue histiocyte syndrome	N/A	0	N/A	0	N/A	1.70565	N/A	1.81236	N/A	1.8045
Severe kidney injury	N/A	0	N/A	0	N/A	1.70565	N/A	1.81236	N/A	1.8045
Singleton-Merten syndrome type 2	N/A	0	N/A	0	N/A	1.70565	N/A	1.81236	N/A	1.8045
Stenosis of spiral modiolar artery	N/A	0	N/A	0	N/A	1.70565	N/A	1.81236	N/A	1.8045
Susceptibility to von Willebrand disease type 1	N/A	0	N/A	0	N/A	1.70565	N/A	1.81236	N/A	1.8045
T cell-negative B cell-positive NK cell-negative autosomal recessive severe combined immunodeficiency	N/A	0	N/A	0	N/A	1.70565	N/A	1.81236	N/A	1.8045
Thrombosis of vascular tissue	N/A	0	N/A	0	N/A	1.70565	N/A	1.81236	N/A	1.8045
Trichohepatoneurodevelopmental syndrome	N/A	0	N/A	0	N/A	1.70565	N/A	1.81236	N/A	1.8045
T-wave inversion	N/A	0	N/A	0	N/A	1.70565	N/A	1.81236	N/A	1.8045
Unwinding of siRNA	N/A	0	N/A	0	N/A	1.70565	N/A	1.81236	N/A	1.8045
Von Willebrand disease type 2A subtype IIA	N/A	0	N/A	0	N/A	1.70565	N/A	1.81236	N/A	1.8045
Von Willebrand disease type 2A/IIE	N/A	0	N/A	0	N/A	1.70565	N/A	1.81236	N/A	1.8045
Von Willebrand disease type 2CB	N/A	0	N/A	0	N/A	1.70565	N/A	1.81236	N/A	1.8045
Von Willebrand disease type 2M-GPIb	N/A	0	N/A	0	N/A	1.70565	N/A	1.81236	N/A	1.8045
Von Willebrand disease type 2N	N/A	0	N/A	0	N/A	1.70565	N/A	1.81236	N/A	1.8045
Von Willebrand disease type 3	N/A	0	N/A	0	N/A	1.70565	N/A	1.81236	N/A	1.8045
Von Willebrand disease type Vicenza	N/A	0	N/A	0	N/A	1.70565	N/A	1.81236	N/A	1.8045
Wolff Parkinson White syndrome with hypertrophic cardiomyopathy	N/A	0	N/A	0	N/A	1.70565	N/A	1.81236	N/A	1.8045
Acute enterocolitis	N/A	0	N/A	0	N/A	0	N/A	1.81236	N/A	1.8045
Adhesion of Listeria monocytogenes	N/A	0	N/A	0	N/A	0	N/A	1.81236	N/A	1.8045
Adhesion of Streptococcus pyogenes	N/A	0	N/A	0	N/A	0	N/A	1.81236	N/A	1.8045
Adhesion of TM cells	N/A	0	N/A	0	N/A	0	N/A	1.81236	N/A	1.8045
Advanced stage tongue squamous cell carcinoma	N/A	0	N/A	0	N/A	0	N/A	1.81236	N/A	1.8045
Apoptosis of foam cells	N/A	0	N/A	0	N/A	0	N/A	1.81236	N/A	1.8045
Arborization of spinal nerve	N/A	0	N/A	0	N/A	0	N/A	1.81236	N/A	1.8045
Area of lysosome	N/A	0	N/A	0	N/A	0	N/A	1.81236	N/A	1.8045
Arrest in cell cycle progression of germ cell tumor cell lines	N/A	0	N/A	0	N/A	0	N/A	1.81236	N/A	1.8045
Arrest in G1/S phase transition of melanoma cell lines	N/A	0	N/A	0	N/A	0	N/A	1.81236	N/A	1.8045
Attachment of focal adhesions	N/A	0	N/A	0	N/A	0	N/A	1.81236	N/A	1.8045
Autoimmune response by Th1 cells	N/A	0	N/A	0	N/A	0	N/A	1.81236	N/A	1.8045
Autosomal dominant atelosteogenesis type III	N/A	0	N/A	0	N/A	0	N/A	1.81236	N/A	1.8045
Autosomal dominant Charcot-Marie-Tooth disease axonal type 2f	N/A	0	N/A	0	N/A	0	N/A	1.81236	N/A	1.8045
Autosomal recessive distal hereditary motor neuronopathy type IIB	N/A	0	N/A	0	N/A	0	N/A	1.81236	N/A	1.8045
Autosomal recessive mental retardation type 45	N/A	0	N/A	0	N/A	0	N/A	1.81236	N/A	1.8045
Autosomal recessive platelet-type bleeding disorder type 21	N/A	0	N/A	0	N/A	0	N/A	1.81236	N/A	1.8045
Binding of dental pulp stem cells	N/A	0	N/A	0	N/A	0	N/A	1.81236	N/A	1.8045
Binding of proximal tubule epithelial cells	N/A	0	N/A	0	N/A	0	N/A	1.81236	N/A	1.8045
Bleeding of vascular plexus	N/A	0	N/A	0	N/A	0	N/A	1.81236	N/A	1.8045
Boomerang dysplasia	N/A	0	N/A	0	N/A	0	N/A	1.81236	N/A	1.8045
Cell flattening of T lymphocytes	N/A	0	N/A	0	N/A	0	N/A	1.81236	N/A	1.8045
Cell spreading of pericytes	N/A	0	N/A	0	N/A	0	N/A	1.81236	N/A	1.8045
Cell-cell adhesion of AT2 cells	N/A	0	N/A	0	N/A	0	N/A	1.81236	N/A	1.8045
Clonal expansion of Th1 cells	N/A	0	N/A	0	N/A	0	N/A	1.81236	N/A	1.8045
Colony formation of eye cell lines	N/A	0	N/A	0	N/A	0	N/A	1.81236	N/A	1.8045
Conversion of red blood cells	N/A	0	N/A	0	N/A	0	N/A	1.81236	N/A	1.8045
Cytokinesis of articular chondrocytes	N/A	0	N/A	0	N/A	0	N/A	1.81236	N/A	1.8045
Dedifferentiation of secretory epithelium	N/A	0	N/A	0	N/A	0	N/A	1.81236	N/A	1.8045
Delay in initiation of edema of submucosa	N/A	0	N/A	0	N/A	0	N/A	1.81236	N/A	1.8045
Delay in initiation of erosion of epithelial tissue	N/A	0	N/A	0	N/A	0	N/A	1.81236	N/A	1.8045
Delay in initiation of inflammation of intestine	N/A	0	N/A	0	N/A	0	N/A	1.81236	N/A	1.8045
Delay in initiation of loss of goblet cells	N/A	0	N/A	0	N/A	0	N/A	1.81236	N/A	1.8045
Delay in migration of Schwann cells	N/A	0	N/A	0	N/A	0	N/A	1.81236	N/A	1.8045
Density of keratinocytes	N/A	0	N/A	0	N/A	0	N/A	1.81236	N/A	1.8045
Development of mural cells	N/A	0	N/A	0	N/A	0	N/A	1.81236	N/A	1.8045
Development of preantral follicle	N/A	0	N/A	0	N/A	0	N/A	1.81236	N/A	1.8045
Diamond-Blackfan anemia type 12	N/A	0	N/A	0	N/A	0	N/A	1.81236	N/A	1.8045
Disorganization of articular cartilage	N/A	0	N/A	0	N/A	0	N/A	1.81236	N/A	1.8045
Disorganization of mammary alveolus	N/A	0	N/A	0	N/A	0	N/A	1.81236	N/A	1.8045
Efflux of lactic acid	N/A	0	N/A	0	N/A	0	N/A	1.81236	N/A	1.8045
Elongation of alpha-synuclein fibril	N/A	0	N/A	0	N/A	0	N/A	1.81236	N/A	1.8045
Expansion of inguinal lymph node	N/A	0	N/A	0	N/A	0	N/A	1.81236	N/A	1.8045
Expansion of muscle precursor cells	N/A	0	N/A	0	N/A	0	N/A	1.81236	N/A	1.8045
Fibrosis of atherosclerotic lesion	N/A	0	N/A	0	N/A	0	N/A	1.81236	N/A	1.8045
Formation of AT2 cells	N/A	0	N/A	0	N/A	0	N/A	1.81236	N/A	1.8045
Function of focal adhesions	N/A	0	N/A	0	N/A	0	N/A	1.81236	N/A	1.8045
Grip strength of forepaw	N/A	0	N/A	0	N/A	0	N/A	1.81236	N/A	1.8045
Hyposthenuria	N/A	0	N/A	0	N/A	0	N/A	1.81236	N/A	1.8045
Initiation of formation of myotube	N/A	0	N/A	0	N/A	0	N/A	1.81236	N/A	1.8045
Initiation of S phase of melanoma cell lines	N/A	0	N/A	0	N/A	0	N/A	1.81236	N/A	1.8045
Jewett stage D prostatic carcinoma	N/A	0	N/A	0	N/A	0	N/A	1.81236	N/A	1.8045
Lack of retinal cone cells	N/A	0	N/A	0	N/A	0	N/A	1.81236	N/A	1.8045
Lack of retinal rods	N/A	0	N/A	0	N/A	0	N/A	1.81236	N/A	1.8045
Lesioning of knee joint	N/A	0	N/A	0	N/A	0	N/A	1.81236	N/A	1.8045
Loss of spermatids	N/A	0	N/A	0	N/A	0	N/A	1.81236	N/A	1.8045
Neurodevelopmental disorder with spastic quadriplegia and brain abnormalities with or without seizures	N/A	0	N/A	0	N/A	0	N/A	1.81236	N/A	1.8045
Neutrophilia of lung tissue	N/A	0	N/A	0	N/A	0	N/A	1.81236	N/A	1.8045
Normocytic normochromic anemia	N/A	0	N/A	0	N/A	0	N/A	1.81236	N/A	1.8045
Perfusion of skeletal muscle	N/A	0	N/A	0	N/A	0	N/A	1.81236	N/A	1.8045
Physical strength of anterior tibial muscle	N/A	0	N/A	0	N/A	0	N/A	1.81236	N/A	1.8045
Preoperative anxiety disorder	N/A	0	N/A	0	N/A	0	N/A	1.81236	N/A	1.8045
Presynaptic muting of glutaminergic synapse	N/A	0	N/A	0	N/A	0	N/A	1.81236	N/A	1.8045
Priming of memory T lymphocytes	N/A	0	N/A	0	N/A	0	N/A	1.81236	N/A	1.8045
Proliferation of hair matrix cells	N/A	0	N/A	0	N/A	0	N/A	1.81236	N/A	1.8045
Quantity of actin-rich protrusion	N/A	0	N/A	0	N/A	0	N/A	1.81236	N/A	1.8045
Quantity of pronormoblast cells	N/A	0	N/A	0	N/A	0	N/A	1.81236	N/A	1.8045
Quantity of type L endothelial cell	N/A	0	N/A	0	N/A	0	N/A	1.81236	N/A	1.8045
Quiescence of carcinoma cell lines	N/A	0	N/A	0	N/A	0	N/A	1.81236	N/A	1.8045
Quiescence of ovarian cancer cell lines	N/A	0	N/A	0	N/A	0	N/A	1.81236	N/A	1.8045
Rearrangement of focal adhesions	N/A	0	N/A	0	N/A	0	N/A	1.81236	N/A	1.8045
Reorganization of retinal ganglion cells	N/A	0	N/A	0	N/A	0	N/A	1.81236	N/A	1.8045
Replication of cervical cancer cell lines	N/A	0	N/A	0	N/A	0	N/A	1.81236	N/A	1.8045
Replication of JC virus	N/A	0	N/A	0	N/A	0	N/A	1.81236	N/A	1.8045
Segregation of sensory axons	N/A	0	N/A	0	N/A	0	N/A	1.81236	N/A	1.8045
Sequestration of hematopoietic progenitor cells	N/A	0	N/A	0	N/A	0	N/A	1.81236	N/A	1.8045
Shape change of articular chondrocytes	N/A	0	N/A	0	N/A	0	N/A	1.81236	N/A	1.8045
Shape of chondrocytes	N/A	0	N/A	0	N/A	0	N/A	1.81236	N/A	1.8045
Shortened long bones	N/A	0	N/A	0	N/A	0	N/A	1.81236	N/A	1.8045
Sprouting of muscle cell lines	N/A	0	N/A	0	N/A	0	N/A	1.81236	N/A	1.8045
Stabilization of mouse chromosome 14	N/A	0	N/A	0	N/A	0	N/A	1.81236	N/A	1.8045
Stabilization of mouse chromosome 4	N/A	0	N/A	0	N/A	0	N/A	1.81236	N/A	1.8045
Stabilization of mouse chromosome 5	N/A	0	N/A	0	N/A	0	N/A	1.81236	N/A	1.8045
Stimulation of skin cancer cell lines	N/A	0	N/A	0	N/A	0	N/A	1.81236	N/A	1.8045
Stress-induced premature senescence of vascular endothelial cells	N/A	0	N/A	0	N/A	0	N/A	1.81236	N/A	1.8045
Thickness of microtubule marginal band	N/A	0	N/A	0	N/A	0	N/A	1.81236	N/A	1.8045
Trafficking of bone marrow-derived dendritic cells	N/A	0	N/A	0	N/A	0	N/A	1.81236	N/A	1.8045
Transition of DN2 cells	N/A	0	N/A	0	N/A	0	N/A	1.81236	N/A	1.8045
Transmigration of B lymphoblastoid cell lines	N/A	0	N/A	0	N/A	0	N/A	1.81236	N/A	1.8045
Transmigration of peripheral blood lymphocytes	N/A	0	N/A	0	N/A	0	N/A	1.81236	N/A	1.8045
Transmission of ADP-D-ribose	N/A	0	N/A	0	N/A	0	N/A	1.81236	N/A	1.8045
TUBB1-related autosomal dominant macrothrombocytopenia	N/A	0	N/A	0	N/A	0	N/A	1.81236	N/A	1.8045
Uptake of daunorubicin	N/A	0	N/A	0	N/A	0	N/A	1.81236	N/A	1.8045
Uptake of Yersinia pseudotuberculosis	N/A	0	N/A	0	N/A	0	N/A	1.81236	N/A	1.8045
Angiogenesis of growth plate	N/A	0	N/A	0	N/A	1.70565	N/A	0	N/A	1.8045
Arrest in G1/S phase transition of ovarian cancer cell lines	N/A	0	N/A	0	N/A	1.70565	N/A	0	N/A	1.8045
Association of neuroepithelial cells	N/A	0	N/A	0	N/A	1.70565	N/A	0	N/A	1.8045
Atrial septal defect type 5	N/A	0	N/A	0	N/A	1.70565	N/A	0	N/A	1.8045
Autosomal recessive mental retardation type 57	N/A	0	N/A	0	N/A	1.70565	N/A	0	N/A	1.8045
Clonogenicity of bone cancer cell lines	N/A	0	N/A	0	N/A	1.70565	N/A	0	N/A	1.8045
Congenital disorder of glycosylation type 1e	N/A	0	N/A	0	N/A	1.70565	N/A	0	N/A	1.8045
Dilated cardiomyopathy 1R	N/A	0	N/A	0	N/A	1.70565	N/A	0	N/A	1.8045
Endochondral ossification of growth plate	N/A	0	N/A	0	N/A	1.70565	N/A	0	N/A	1.8045
Enlargement of left atrium	N/A	0	N/A	0	N/A	1.70565	N/A	0	N/A	1.8045
Enlargement of right atrium	N/A	0	N/A	0	N/A	1.70565	N/A	0	N/A	1.8045
Exocytosis of insulin granule	N/A	0	N/A	0	N/A	1.70565	N/A	0	N/A	1.8045
Familial hypertrophic cardiomyopathy-11	N/A	0	N/A	0	N/A	1.70565	N/A	0	N/A	1.8045
Familial idiopathic dilated cardiomyopathy	N/A	0	N/A	0	N/A	1.70565	N/A	0	N/A	1.8045
Formation of endothelial basement membrane	N/A	0	N/A	0	N/A	1.70565	N/A	0	N/A	1.8045
Formation of intervertebral disc	N/A	0	N/A	0	N/A	1.70565	N/A	0	N/A	1.8045
Giant axonal neuropathy 1	N/A	0	N/A	0	N/A	1.70565	N/A	0	N/A	1.8045
Hypertrophy of heart apex	N/A	0	N/A	0	N/A	1.70565	N/A	0	N/A	1.8045
Hyposulfatemia	N/A	0	N/A	0	N/A	1.70565	N/A	0	N/A	1.8045
Induction of extracellular matrix	N/A	0	N/A	0	N/A	1.70565	N/A	0	N/A	1.8045
KRAS G12X activating mutation positive non-small cell lung cancer	N/A	0	N/A	0	N/A	1.70565	N/A	0	N/A	1.8045
Left ventricular noncompaction type 4	N/A	0	N/A	0	N/A	1.70565	N/A	0	N/A	1.8045
Organization of transitional elements	N/A	0	N/A	0	N/A	1.70565	N/A	0	N/A	1.8045
Osteo-oto-hepato-enteric syndrome	N/A	0	N/A	0	N/A	1.70565	N/A	0	N/A	1.8045
Resistance to Encephalomyocarditis virus	N/A	0	N/A	0	N/A	1.70565	N/A	0	N/A	1.8045
Ruptured aortic aneurysm	N/A	0	N/A	0	N/A	1.70565	N/A	0	N/A	1.8045
Short rib thoracic dysplasia type 3 with polydactyly	N/A	0	N/A	0	N/A	1.70565	N/A	0	N/A	1.8045
Short-rib thoracic dysplasia 3 without polydactyly	N/A	0	N/A	0	N/A	1.70565	N/A	0	N/A	1.8045
Stacking of endoplasmic reticulum membrane	N/A	0	N/A	0	N/A	1.70565	N/A	0	N/A	1.8045
Structural integrity of myofibrils	N/A	0	N/A	0	N/A	1.70565	N/A	0	N/A	1.8045
Viral entry of melanoma cell lines	N/A	0	N/A	0	N/A	1.70565	N/A	0	N/A	1.8045
Activation of myocardium	N/A	0	N/A	0	N/A	0	N/A	0	N/A	1.8045
Apoptosis of luminal epithelium	N/A	0	N/A	0	N/A	0	N/A	0	N/A	1.8045
Apoptosis of valvular interstitial cells	N/A	0	N/A	0	N/A	0	N/A	0	N/A	1.8045
Association of fibroblast cell lines	N/A	0	N/A	0	N/A	0	N/A	0	N/A	1.8045
Association of gonadal cell lines	N/A	0	N/A	0	N/A	0	N/A	0	N/A	1.8045
Atrophy of olivary nucleus	N/A	0	N/A	0	N/A	0	N/A	0	N/A	1.8045
Atrophy of pontine nucleus	N/A	0	N/A	0	N/A	0	N/A	0	N/A	1.8045
Attachment of cell-associated matrix	N/A	0	N/A	0	N/A	0	N/A	0	N/A	1.8045
Attachment of pheochromocytoma cell lines	N/A	0	N/A	0	N/A	0	N/A	0	N/A	1.8045
Attachment of stomach cancer cell lines	N/A	0	N/A	0	N/A	0	N/A	0	N/A	1.8045
Autoregulation of afferent arteriole	N/A	0	N/A	0	N/A	0	N/A	0	N/A	1.8045
Autosomal dominant 17 deafness	N/A	0	N/A	0	N/A	0	N/A	0	N/A	1.8045
Autosomal dominant Parkinson disease 4	N/A	0	N/A	0	N/A	0	N/A	0	N/A	1.8045
Autosomal recessive Andermann syndrome	N/A	0	N/A	0	N/A	0	N/A	0	N/A	1.8045
Autosomal recessive familial dysautonomia	N/A	0	N/A	0	N/A	0	N/A	0	N/A	1.8045
Binding of F-actin filaments	N/A	0	N/A	0	N/A	0	N/A	0	N/A	1.8045
Binding of myosin filaments	N/A	0	N/A	0	N/A	0	N/A	0	N/A	1.8045
Binding of synaptic vesicles	N/A	0	N/A	0	N/A	0	N/A	0	N/A	1.8045
Bleeding disorder due to P2RY12 defect	N/A	0	N/A	0	N/A	0	N/A	0	N/A	1.8045
Cataract 44	N/A	0	N/A	0	N/A	0	N/A	0	N/A	1.8045
Cerebral cavernous malformations 2	N/A	0	N/A	0	N/A	0	N/A	0	N/A	1.8045
Childhood-onset x-linked reducing body myopathy	N/A	0	N/A	0	N/A	0	N/A	0	N/A	1.8045
Clonogenicity of chronic myeloid leukemia in blast crisis cells	N/A	0	N/A	0	N/A	0	N/A	0	N/A	1.8045
Clonogenicity of chronic phase chronic myeloid leukemia cells	N/A	0	N/A	0	N/A	0	N/A	0	N/A	1.8045
Complex cortical dysplasia with other brain malformations 5	N/A	0	N/A	0	N/A	0	N/A	0	N/A	1.8045
Concentration of glycerophospholipid	N/A	0	N/A	0	N/A	0	N/A	0	N/A	1.8045
Congenital disorder of glycosylation type 1y	N/A	0	N/A	0	N/A	0	N/A	0	N/A	1.8045
Congenital disorder of glycosylation type 2b	N/A	0	N/A	0	N/A	0	N/A	0	N/A	1.8045
Cowden disease type 6	N/A	0	N/A	0	N/A	0	N/A	0	N/A	1.8045
Cytotoxic reaction of nervous tissue cell lines	N/A	0	N/A	0	N/A	0	N/A	0	N/A	1.8045
Deficiency of phosphoserine phosphatase	N/A	0	N/A	0	N/A	0	N/A	0	N/A	1.8045
Delay in initiation of degradation of cyclic GMP	N/A	0	N/A	0	N/A	0	N/A	0	N/A	1.8045
Delay in initiation of Wallerian degeneration of dorsal root ganglion cells	N/A	0	N/A	0	N/A	0	N/A	0	N/A	1.8045
Density of dopaminergic neurons	N/A	0	N/A	0	N/A	0	N/A	0	N/A	1.8045
Destruction of renal tubule	N/A	0	N/A	0	N/A	0	N/A	0	N/A	1.8045
Detachment of focal adhesions	N/A	0	N/A	0	N/A	0	N/A	0	N/A	1.8045
Diameter of granuloma	N/A	0	N/A	0	N/A	0	N/A	0	N/A	1.8045
Dilation of smooth muscle	N/A	0	N/A	0	N/A	0	N/A	0	N/A	1.8045
Disruption of fibrils	N/A	0	N/A	0	N/A	0	N/A	0	N/A	1.8045
Disruption of vesicle aggregates	N/A	0	N/A	0	N/A	0	N/A	0	N/A	1.8045
Dissemination of stomach cancer cell lines	N/A	0	N/A	0	N/A	0	N/A	0	N/A	1.8045
Dopamine dysregulation syndrome	N/A	0	N/A	0	N/A	0	N/A	0	N/A	1.8045
Duration of focal adhesions	N/A	0	N/A	0	N/A	0	N/A	0	N/A	1.8045
Early-onset reducing body X-linked severe myopathy	N/A	0	N/A	0	N/A	0	N/A	0	N/A	1.8045
Entrance of H+	N/A	0	N/A	0	N/A	0	N/A	0	N/A	1.8045
Entry into G1 phase of embryonic cell lines	N/A	0	N/A	0	N/A	0	N/A	0	N/A	1.8045
Entry into G1 phase of fibroblast cell lines	N/A	0	N/A	0	N/A	0	N/A	0	N/A	1.8045
Entry into senescence of dermal fibroblasts	N/A	0	N/A	0	N/A	0	N/A	0	N/A	1.8045
Erythropoietic protoporphyria type 1	N/A	0	N/A	0	N/A	0	N/A	0	N/A	1.8045
Exchange of myo-inositol	N/A	0	N/A	0	N/A	0	N/A	0	N/A	1.8045
Exchange of phosphatidylinositol	N/A	0	N/A	0	N/A	0	N/A	0	N/A	1.8045
Exit from G1 checkpoint of breast cell lines	N/A	0	N/A	0	N/A	0	N/A	0	N/A	1.8045
Exit from G1 checkpoint of epithelial cell lines	N/A	0	N/A	0	N/A	0	N/A	0	N/A	1.8045
Fanconi anemia, group D2	N/A	0	N/A	0	N/A	0	N/A	0	N/A	1.8045
Fluidity of mitochondrial membrane	N/A	0	N/A	0	N/A	0	N/A	0	N/A	1.8045
Formation of Lewy neurites	N/A	0	N/A	0	N/A	0	N/A	0	N/A	1.8045
Formation of myosacs	N/A	0	N/A	0	N/A	0	N/A	0	N/A	1.8045
Function of dopamine	N/A	0	N/A	0	N/A	0	N/A	0	N/A	1.8045
G0 phase of KSL cells	N/A	0	N/A	0	N/A	0	N/A	0	N/A	1.8045
Hereditary motor and sensory neuropathy with agenesis of the corpus callosum	N/A	0	N/A	0	N/A	0	N/A	0	N/A	1.8045
Hyperplasia of luminal epithelium	N/A	0	N/A	0	N/A	0	N/A	0	N/A	1.8045
Hypotrichosis type 14	N/A	0	N/A	0	N/A	0	N/A	0	N/A	1.8045
Immunodeficiency 47	N/A	0	N/A	0	N/A	0	N/A	0	N/A	1.8045
Inhibition of malignant neoplasm of endometrium	N/A	0	N/A	0	N/A	0	N/A	0	N/A	1.8045
Lack of podocyte slit diaphragm	N/A	0	N/A	0	N/A	0	N/A	0	N/A	1.8045
Loss of dopaminergic fiber	N/A	0	N/A	0	N/A	0	N/A	0	N/A	1.8045
Loss of synaptic spine	N/A	0	N/A	0	N/A	0	N/A	0	N/A	1.8045
Maturation of B-1 lymphocytes	N/A	0	N/A	0	N/A	0	N/A	0	N/A	1.8045
Maturation of cutaneous vasculature	N/A	0	N/A	0	N/A	0	N/A	0	N/A	1.8045
May-Hegglin anomaly	N/A	0	N/A	0	N/A	0	N/A	0	N/A	1.8045
Metabolism of CDP-diacylglycerol	N/A	0	N/A	0	N/A	0	N/A	0	N/A	1.8045
Migration of facial motor neurons	N/A	0	N/A	0	N/A	0	N/A	0	N/A	1.8045
Mild esophagus intraepithelial neoplasia	N/A	0	N/A	0	N/A	0	N/A	0	N/A	1.8045
Mitogenesis of breast cell lines	N/A	0	N/A	0	N/A	0	N/A	0	N/A	1.8045
Nephropathy with pretibal epidermolysis bullosa and deafness	N/A	0	N/A	0	N/A	0	N/A	0	N/A	1.8045
Nephrotic syndrome type 17	N/A	0	N/A	0	N/A	0	N/A	0	N/A	1.8045
Nephrotic syndrome type 18	N/A	0	N/A	0	N/A	0	N/A	0	N/A	1.8045
Neurodegeneration of nigrostriatal dopamine system neuron	N/A	0	N/A	0	N/A	0	N/A	0	N/A	1.8045
Neurodevelopmental disorder and structural brain anomalies with seizures and spasticity	N/A	0	N/A	0	N/A	0	N/A	0	N/A	1.8045
Neurodevelopmental disorder with hypotonia, neonatal respiratory insufficiency, and thermodysregulation	N/A	0	N/A	0	N/A	0	N/A	0	N/A	1.8045
Neuropathy of peripheral nerve	N/A	0	N/A	0	N/A	0	N/A	0	N/A	1.8045
Nondiabetic end-stage renal disease	N/A	0	N/A	0	N/A	0	N/A	0	N/A	1.8045
Nuclear type 3 mitochondrial complex III deficiency	N/A	0	N/A	0	N/A	0	N/A	0	N/A	1.8045
Oncogene-induced senescence of fibroblasts	N/A	0	N/A	0	N/A	0	N/A	0	N/A	1.8045
Osteogenesis imperfecta type XIV	N/A	0	N/A	0	N/A	0	N/A	0	N/A	1.8045
Parkinson disease 1	N/A	0	N/A	0	N/A	0	N/A	0	N/A	1.8045
PDS5A-related disorder	N/A	0	N/A	0	N/A	0	N/A	0	N/A	1.8045
Polyploidization of vascular smooth muscle cells	N/A	0	N/A	0	N/A	0	N/A	0	N/A	1.8045
Polyploidy of megakaryocytes	N/A	0	N/A	0	N/A	0	N/A	0	N/A	1.8045
Production of colony forming unit-megakaryocytes	N/A	0	N/A	0	N/A	0	N/A	0	N/A	1.8045
Production of cytoplasmic aggregates	N/A	0	N/A	0	N/A	0	N/A	0	N/A	1.8045
Proliferation of carotid artery	N/A	0	N/A	0	N/A	0	N/A	0	N/A	1.8045
Proliferation of luminal epithelium	N/A	0	N/A	0	N/A	0	N/A	0	N/A	1.8045
PTEN negative prostate adenocarcinoma	N/A	0	N/A	0	N/A	0	N/A	0	N/A	1.8045
Quantity of androgen	N/A	0	N/A	0	N/A	0	N/A	0	N/A	1.8045
Quantity of breast adenocarcinoma	N/A	0	N/A	0	N/A	0	N/A	0	N/A	1.8045
Quantity of dense core granules	N/A	0	N/A	0	N/A	0	N/A	0	N/A	1.8045
Quantity of KSL cells	N/A	0	N/A	0	N/A	0	N/A	0	N/A	1.8045
Renal subcapsular tumor	N/A	0	N/A	0	N/A	0	N/A	0	N/A	1.8045
Respiration of leukemia cell lines	N/A	0	N/A	0	N/A	0	N/A	0	N/A	1.8045
Scattering of cervical cancer cell lines	N/A	0	N/A	0	N/A	0	N/A	0	N/A	1.8045
Sebastian syndrome	N/A	0	N/A	0	N/A	0	N/A	0	N/A	1.8045
Severe esophagus intraepithelial neoplasia	N/A	0	N/A	0	N/A	0	N/A	0	N/A	1.8045
Severe hereditary sensory neuropathy type IC	N/A	0	N/A	0	N/A	0	N/A	0	N/A	1.8045
Shwachman-Diamond syndrome type 2	N/A	0	N/A	0	N/A	0	N/A	0	N/A	1.8045
Size of membrane buds	N/A	0	N/A	0	N/A	0	N/A	0	N/A	1.8045
Spindle checkpoint of vascular smooth muscle cells	N/A	0	N/A	0	N/A	0	N/A	0	N/A	1.8045
Spliceosomepathy	N/A	0	N/A	0	N/A	0	N/A	0	N/A	1.8045
Stimulation of cardiac vagal neurons	N/A	0	N/A	0	N/A	0	N/A	0	N/A	1.8045
Susceptibility to epidermodysplasia verruciformis type 3	N/A	0	N/A	0	N/A	0	N/A	0	N/A	1.8045
Type I bare lymphocyte syndrome due to TAP2 deficiency	N/A	0	N/A	0	N/A	0	N/A	0	N/A	1.8045
Upregulation of dopamine	N/A	0	N/A	0	N/A	0	N/A	0	N/A	1.8045
Urofacial syndrome type 1	N/A	0	N/A	0	N/A	0	N/A	0	N/A	1.8045
Uruguay faciocardiomusculoskeletal syndrome	N/A	0	N/A	0	N/A	0	N/A	0	N/A	1.8045
X-linked dominant scapuloperoneal myopathy	N/A	0	N/A	0	N/A	0	N/A	0	N/A	1.8045
X-linked Emery-Dreifuss muscular dystrophy type 6	N/A	0	N/A	0	N/A	0	N/A	0	N/A	1.8045
Chemotaxis of tumor cell lines	N/A	0	N/A	0	N/A	0	N/A	0	-2.384	1.8006
Histiocytic sarcoma	N/A	2.77443	N/A	2.31893	N/A	0	N/A	0	N/A	1.79771
Binding of cancer cells	N/A	0	N/A	2.31893	N/A	1.53987	-1.213	3.79537	N/A	1.79771
Congenital anomaly of intestinal tract	N/A	0	N/A	2.31893	N/A	0	N/A	1.8186	N/A	1.79771
Malignant sex cord-stromal neoplasm	N/A	0	N/A	2.31893	N/A	0	N/A	0	N/A	1.79771
Primary hormone receptor positive invasive breast cancer	N/A	0	N/A	2.31893	N/A	0	N/A	0	N/A	1.79771
Area of muscle cells	N/A	0	N/A	0	N/A	0	N/A	0	N/A	1.79771
BRCA2 mutation negative breast cancer	N/A	0	N/A	0	N/A	0	N/A	0	N/A	1.79771
Endometrial undifferentiated carcinoma	N/A	0	N/A	0	N/A	0	N/A	0	N/A	1.79771
Locally advanced CD274 positive malignant solid tumor	N/A	0	N/A	0	N/A	0	N/A	0	N/A	1.79771
Non-small cell lung adenosquamous carcinoma	N/A	0	N/A	0	N/A	0	N/A	0	N/A	1.79771
TP53 mutation positive malignant solid tumor	N/A	0	N/A	0	N/A	0	N/A	0	N/A	1.79771
Transient ischemic attack	N/A	0	N/A	0	N/A	0	N/A	0	N/A	1.79771
Binding of professional phagocytic cells	N/A	0	N/A	0	0.684	1.60682	-1.622	1.83954	-0.076	1.79307
Acute encephalopathy	N/A	2.51166	N/A	0	N/A	0	N/A	0	N/A	1.79204
Migration of neuroglia	N/A	0	N/A	0	N/A	0	N/A	0	-1.982	1.79204
Shape change of leukocytes	N/A	0	N/A	0	N/A	0	N/A	0	N/A	1.79204
Hypersensitivity reaction type I	N/A	0	N/A	0	1.091	1.47233	1.091	1.81719	1	1.79109
Anemia	N/A	0	1.026	2.35932	0.132	1.67112	N/A	0	2.377	1.78641
Small cell lung carcinoma	N/A	0	N/A	0	N/A	0	N/A	1.57984	N/A	1.7789
Endocrine carcinoma	N/A	0	N/A	0	N/A	0	N/A	1.63885	N/A	1.77694
Adhesion of mononuclear leukocytes	N/A	0	N/A	0	0.963	1.7388	-1.951	1.81375	-1.913	1.77477
Morphology of cardiovascular tissue	N/A	0	N/A	3.15692	N/A	0	N/A	2.4593	N/A	1.77397
Abnormal morphology of renal glomerulus	N/A	0	N/A	0	N/A	0	N/A	0	N/A	1.77397
Basal-like breast carcinoma	N/A	0	N/A	0	N/A	0	N/A	0	N/A	1.77397
Migration of dermal cells	N/A	0	N/A	0	N/A	0	N/A	0	N/A	1.77397
Advanced HER2 positive metastatic breast cancer	N/A	3.05359	N/A	2.68954	N/A	0	N/A	0	N/A	1.76829
Anaplastic mixed glioma	N/A	3.05359	N/A	2.68954	N/A	0	N/A	0	N/A	1.76829
Anthracycline resistant metastatic breast cancer	N/A	3.05359	N/A	2.68954	N/A	0	N/A	0	N/A	1.76829
Anthracycline-resistant taxane-naive metastatic breast cancer	N/A	3.05359	N/A	2.68954	N/A	0	N/A	0	N/A	1.76829
CD30 positive diffuse large cell lymphoma	N/A	3.05359	N/A	2.68954	N/A	0	N/A	0	N/A	1.76829
Grade 3 anaplastic oligodendroglioma	N/A	3.05359	N/A	2.68954	N/A	0	N/A	0	N/A	1.76829
Grade III IDH1 mutation positive anaplastic glioma	N/A	3.05359	N/A	2.68954	N/A	0	N/A	0	N/A	1.76829
High-risk low-grade glioma	N/A	3.05359	N/A	2.68954	N/A	0	N/A	0	N/A	1.76829
Luminal B invasive ductal breast carcinoma	N/A	3.05359	N/A	2.68954	N/A	0	N/A	0	N/A	1.76829
Lymph node positive invasive ductal breast carcinoma	N/A	3.05359	N/A	2.68954	N/A	0	N/A	0	N/A	1.76829
Microsatellite instability high gastric cancer	N/A	3.05359	N/A	2.68954	N/A	0	N/A	0	N/A	1.76829
Homeostasis of fatty acid	N/A	0	N/A	0	N/A	2.72883	N/A	1.78315	N/A	1.76829
Abnormal appearance of fur	N/A	0	N/A	0	N/A	1.58291	N/A	1.78315	N/A	1.76829
Infiltration by CD3 positive T-lymphocytes	N/A	0	N/A	0	N/A	0	N/A	1.78315	N/A	1.76829
Metabolism of purine ribonucleoside diphosphate	N/A	0	N/A	0	N/A	1.58291	N/A	0	N/A	1.76829
Catalepsy	N/A	0	N/A	0	N/A	0	N/A	0	N/A	1.76829
DNA damage response of bone cancer cell lines	N/A	0	N/A	0	N/A	0	N/A	0	N/A	1.76829
DNA damage response of sarcoma cell lines	N/A	0	N/A	0	N/A	0	N/A	0	N/A	1.76829
Formation of cataract	N/A	0	N/A	0	N/A	0	N/A	0	N/A	1.76829
Hereditary sensory and autonomic neuropathy	N/A	0	N/A	0	N/A	0	N/A	0	N/A	1.76829
Ingestion of cells	N/A	0	N/A	0	N/A	0	N/A	0	N/A	1.76829
Inflammation of organ	0.405	4.63817	2.269	3.87271	N/A	0	N/A	0	N/A	0
Dermatitis	1.757	5.05674	2.178	2.69539	N/A	0	2.157	2.11252	N/A	0
Encephalitis	0.339	4.48172	0.714	2.45309	1.056	1.61875	N/A	0	N/A	0
Calcification of aortic valve	N/A	4.69266	N/A	0	N/A	3.43044	N/A	2.44058	N/A	0
Abnormal aortic valve physiology	N/A	4.48939	N/A	0	N/A	3.19216	N/A	2.37966	N/A	0
Metastatic pheochromocytoma	N/A	4.47789	N/A	0	N/A	0	N/A	0	N/A	0
Hereditary spherocytosis	N/A	4.47084	N/A	0	N/A	6.13959	N/A	0	N/A	0
Cell death of fibrosarcoma cell lines	0.923	3.60993	0.107	4.37841	N/A	0	N/A	0	N/A	0
Apoptosis of fibrosarcoma cell lines	1.502	2.76867	1.297	3.83047	N/A	0	N/A	0	N/A	0
Classic alveolar rhabdomyosarcoma	N/A	2.77638	N/A	3.60042	N/A	0	N/A	0	N/A	0
Classic embryonal rhabdomyosarcoma	N/A	2.77638	N/A	3.60042	N/A	0	N/A	0	N/A	0
Dense embryonal rhabdomyosarcoma	N/A	2.77638	N/A	3.60042	N/A	0	N/A	0	N/A	0
Embryonal botryoid-type rhabdomyosarcoma	N/A	2.77638	N/A	3.60042	N/A	0	N/A	0	N/A	0
Sclerosing embryonal rhabdomyosarcoma	N/A	2.77638	N/A	3.60042	N/A	0	N/A	0	N/A	0
Solid alveolar rhabdomyosarcoma	N/A	2.77638	N/A	3.60042	N/A	0	N/A	0	N/A	0
FOXO1 fusion negative rhabdomyosarcoma	N/A	2.69692	N/A	3.49089	N/A	0	N/A	0	N/A	0
FOXO1 fusion positive rhabdomyosarcoma	N/A	2.69692	N/A	3.49089	N/A	0	N/A	0	N/A	0
Antigen presentation	N/A	4.31992	N/A	0	N/A	2.15619	N/A	0	N/A	0
Area of abdominal aorta	N/A	3.63869	N/A	3.3853	N/A	1.4089	N/A	1.51468	N/A	0
Infiltration by neutrophils	1.376	4.29939	-0.059	3.0003	N/A	0	0.99	1.68057	N/A	0
Activation of cells	1.562	3.5626	N/A	0	1.591	2.03803	N/A	0	N/A	0
Activation of phagocytes	1.45	3.43906	N/A	0	N/A	0	N/A	0	N/A	0
Synthesis of 5-hydroxyeicosatetraenoic acid	N/A	3.05359	N/A	2.68954	N/A	1.58291	N/A	1.78315	N/A	0
Newly diagnosed anaplastic oligodendroglioma	N/A	3.05359	N/A	2.68954	N/A	0	N/A	0	N/A	0
Rhegmatogenous retinal detachment	N/A	3.05359	N/A	2.68954	N/A	0	N/A	0	N/A	0
TNM stage T4 non-inflammatory breast carcinoma	N/A	3.05359	N/A	2.68954	N/A	0	N/A	0	N/A	0
Unilateral HER2 positive early invasive breast carcinoma	N/A	3.05359	N/A	2.68954	N/A	0	N/A	0	N/A	0
Function of blood cells	N/A	4.17342	N/A	2.67867	N/A	2.23482	N/A	3.25602	N/A	0
Scrambling of phospholipid	N/A	2.8693	N/A	2.6189	N/A	0	N/A	2.85741	N/A	0
Advanced AIDS related Kaposi sarcoma	N/A	2.95373	N/A	2.59134	N/A	0	N/A	0	N/A	0
Advanced ovarian granulosa cell tumor	N/A	2.95373	N/A	2.59134	N/A	0	N/A	0	N/A	0
Anal canal squamous cell carcinoma	N/A	2.95373	N/A	2.59134	N/A	0	N/A	0	N/A	0
CD274 negative thymic epithelial tumor	N/A	2.95373	N/A	2.59134	N/A	0	N/A	0	N/A	0
CD274 positive thymic epithelial tumor	N/A	2.95373	N/A	2.59134	N/A	0	N/A	0	N/A	0
Chronic lower limb ischemia	N/A	2.95373	N/A	2.59134	N/A	0	N/A	0	N/A	0
Group A retinoblastoma	N/A	2.95373	N/A	2.59134	N/A	0	N/A	0	N/A	0
Gynandroblastoma	N/A	2.95373	N/A	2.59134	N/A	0	N/A	0	N/A	0
HER2 positive head and neck cancer	N/A	2.95373	N/A	2.59134	N/A	0	N/A	0	N/A	0
HER2 positive Siewert type I gastroesophageal junction adenocarcinoma	N/A	2.95373	N/A	2.59134	N/A	0	N/A	0	N/A	0
HER2 positive Siewert type II gastroesophageal junction adenocarcinoma	N/A	2.95373	N/A	2.59134	N/A	0	N/A	0	N/A	0
HER2 positive Siewert type III gastroesophageal junction adenocarcinoma	N/A	2.95373	N/A	2.59134	N/A	0	N/A	0	N/A	0
High grade clear-cell ovarian carcinoma	N/A	2.95373	N/A	2.59134	N/A	0	N/A	0	N/A	0
High grade fallopian tube clear cell adenocarcinoma	N/A	2.95373	N/A	2.59134	N/A	0	N/A	0	N/A	0
High-risk cervical cancer	N/A	2.95373	N/A	2.59134	N/A	0	N/A	0	N/A	0
Locally advanced prostate cancer	N/A	2.95373	N/A	2.59134	N/A	0	N/A	0	N/A	0
Locally recurrent esophageal squamous cell carcinoma	N/A	2.95373	N/A	2.59134	N/A	0	N/A	0	N/A	0
Low grade progressive infiltrative supratentorial astrocytoma	N/A	2.95373	N/A	2.59134	N/A	0	N/A	0	N/A	0
Low grade progressive oligodendroglioma	N/A	2.95373	N/A	2.59134	N/A	0	N/A	0	N/A	0
Low grade recurrent astrocytoma	N/A	2.95373	N/A	2.59134	N/A	0	N/A	0	N/A	0
Low grade recurrent infiltrative supratentorial astrocytoma	N/A	2.95373	N/A	2.59134	N/A	0	N/A	0	N/A	0
Low grade recurrent oligodendroglioma	N/A	2.95373	N/A	2.59134	N/A	0	N/A	0	N/A	0
Metastatic anal squamous cell carcinoma	N/A	2.95373	N/A	2.59134	N/A	0	N/A	0	N/A	0
Metastatic embryonal rhabdomyosarcoma	N/A	2.95373	N/A	2.59134	N/A	0	N/A	0	N/A	0
Metastatic thymoma	N/A	2.95373	N/A	2.59134	N/A	0	N/A	0	N/A	0
Ovarian sex cord tumor with annular tubules	N/A	2.95373	N/A	2.59134	N/A	0	N/A	0	N/A	0
Poorly differentiated endometrial carcinoma	N/A	2.95373	N/A	2.59134	N/A	0	N/A	0	N/A	0
Primary HER2 negative invasive ductal breast carcinoma	N/A	2.95373	N/A	2.59134	N/A	0	N/A	0	N/A	0
Recurrent anal squamous cell carcinoma	N/A	2.95373	N/A	2.59134	N/A	0	N/A	0	N/A	0
Refractory germ cell tumor	N/A	2.95373	N/A	2.59134	N/A	0	N/A	0	N/A	0
Refractory HER2 negative solid tumor	N/A	2.95373	N/A	2.59134	N/A	0	N/A	0	N/A	0
Relapsed ovarian germ cell tumor	N/A	2.95373	N/A	2.59134	N/A	0	N/A	0	N/A	0
Resectable HER2 positive gastric adenocarcinoma	N/A	2.95373	N/A	2.59134	N/A	0	N/A	0	N/A	0
Serous peritoneal Mullerian adenocarcinoma	N/A	2.95373	N/A	2.59134	N/A	0	N/A	0	N/A	0
Sex cord tumor with annular tubules	N/A	2.95373	N/A	2.59134	N/A	0	N/A	0	N/A	0
Stage 0 retinoblastoma	N/A	2.95373	N/A	2.59134	N/A	0	N/A	0	N/A	0
Stage 1C clear cell ovarian adenocarcinoma	N/A	2.95373	N/A	2.59134	N/A	0	N/A	0	N/A	0
Stage 4 progressive squamous cell lung cancer	N/A	2.95373	N/A	2.59134	N/A	0	N/A	0	N/A	0
Stage I childhood unilateral retinoblastoma	N/A	2.95373	N/A	2.59134	N/A	0	N/A	0	N/A	0
Stage IC fallopian tube clear cell adenocarcinoma	N/A	2.95373	N/A	2.59134	N/A	0	N/A	0	N/A	0
Stage IC high grade serous fallopian tube carcinoma	N/A	2.95373	N/A	2.59134	N/A	0	N/A	0	N/A	0
Stage IC poorly differentiated fallopian tube carcinoma	N/A	2.95373	N/A	2.59134	N/A	0	N/A	0	N/A	0
Stage IC poorly differentiated ovarian carcinoma	N/A	2.95373	N/A	2.59134	N/A	0	N/A	0	N/A	0
Stage II lung adenocarcinoma	N/A	2.95373	N/A	2.59134	N/A	0	N/A	0	N/A	0
Stage II retinoblastoma	N/A	2.95373	N/A	2.59134	N/A	0	N/A	0	N/A	0
Stage IIA clear-cell ovarian carcinoma	N/A	2.95373	N/A	2.59134	N/A	0	N/A	0	N/A	0
Stage IIA fallopian tube clear cell adenocarcinoma	N/A	2.95373	N/A	2.59134	N/A	0	N/A	0	N/A	0
Stage IIA high grade serous fallopian tube carcinoma	N/A	2.95373	N/A	2.59134	N/A	0	N/A	0	N/A	0
Stage IIA poorly differentiated fallopian tube carcinoma	N/A	2.95373	N/A	2.59134	N/A	0	N/A	0	N/A	0
Stage IIA poorly differentiated ovarian carcinoma	N/A	2.95373	N/A	2.59134	N/A	0	N/A	0	N/A	0
Stage IIIC HER2 negative hormone receptor positive breast adenocarcinoma	N/A	2.95373	N/A	2.59134	N/A	0	N/A	0	N/A	0
Stage IIIC HER2 negative invasive breast adenocarcinoma	N/A	2.95373	N/A	2.59134	N/A	0	N/A	0	N/A	0
Stage I-III prostatic adenocarcinoma	N/A	2.95373	N/A	2.59134	N/A	0	N/A	0	N/A	0
Stage III-IV advanced ovarian carcinoma	N/A	2.95373	N/A	2.59134	N/A	0	N/A	0	N/A	0
Stage IV CD274 overexpression positive squamous non-small cell lung cancer	N/A	2.95373	N/A	2.59134	N/A	0	N/A	0	N/A	0
Stage IV HER2 negative hormone receptor positive breast adenocarcinoma	N/A	2.95373	N/A	2.59134	N/A	0	N/A	0	N/A	0
Stage IV HER2 negative hormone receptor positive invasive breast carcinoma	N/A	2.95373	N/A	2.59134	N/A	0	N/A	0	N/A	0
Stage IV HER2 negative invasive breast adenocarcinoma	N/A	2.95373	N/A	2.59134	N/A	0	N/A	0	N/A	0
Stage IVB endometrial clear cell carcinoma	N/A	2.95373	N/A	2.59134	N/A	0	N/A	0	N/A	0
TNM stage M1b squamous cell lung cancer	N/A	2.95373	N/A	2.59134	N/A	0	N/A	0	N/A	0
TNM stage T1-4N1-3M0 squamous cell carcinoma of middle third of esophagus	N/A	2.95373	N/A	2.59134	N/A	0	N/A	0	N/A	0
Unclassified ovarian sex cord stromal tumor	N/A	2.95373	N/A	2.59134	N/A	0	N/A	0	N/A	0
Unilateral non-inflammatory HER2 positive breast cancer	N/A	2.95373	N/A	2.59134	N/A	0	N/A	0	N/A	0
1p/19q co-deletion anaplastic glioma	N/A	2.86169	N/A	2.50096	N/A	0	N/A	0	N/A	0
Aggressive diffuse large B-cell lymphoma	N/A	2.86169	N/A	2.50096	N/A	0	N/A	0	N/A	0
ALK/EML4 fusion negative EGFR sensitizing mutation negative non-small cell lung cancer	N/A	2.86169	N/A	2.50096	N/A	0	N/A	0	N/A	0
BRCA1 mutation negative BRCA2 mutation negative serous ovarian adenocarcinoma	N/A	2.86169	N/A	2.50096	N/A	0	N/A	0	N/A	0
Early stage nonmetastatic primary invasive breast adenocarcinoma	N/A	2.86169	N/A	2.50096	N/A	0	N/A	0	N/A	0
EGFR exon 19 mutation negative non-small cell lung carcinoma	N/A	2.86169	N/A	2.50096	N/A	0	N/A	0	N/A	0
EGFR exon 21 mutation negative non-small cell lung carcinoma	N/A	2.86169	N/A	2.50096	N/A	0	N/A	0	N/A	0
EML4-ALK translocation negative EGFR sensitizing mutation negative nonsquamous non-small cell lung cancer	N/A	2.86169	N/A	2.50096	N/A	0	N/A	0	N/A	0
Estrogen receptor negative HER2 positive progesterone receptor negative refractory breast cancer	N/A	2.86169	N/A	2.50096	N/A	0	N/A	0	N/A	0
Estrogen receptor positive HER2 positive breast adenocarcinoma	N/A	2.86169	N/A	2.50096	N/A	0	N/A	0	N/A	0
Estrogen receptor positive HER2 positive invasive breast cancer	N/A	2.86169	N/A	2.50096	N/A	0	N/A	0	N/A	0
FIGO stage IIIB advanced epithelial ovarian cancer	N/A	2.86169	N/A	2.50096	N/A	0	N/A	0	N/A	0
FIGO stage IIIB fallopian tube cancer	N/A	2.86169	N/A	2.50096	N/A	0	N/A	0	N/A	0
FIGO stage IIIB primary peritoneal cancer	N/A	2.86169	N/A	2.50096	N/A	0	N/A	0	N/A	0
FIGO stage IIIC advanced epithelial ovarian cancer	N/A	2.86169	N/A	2.50096	N/A	0	N/A	0	N/A	0
FIGO stage IIIC fallopian tube cancer	N/A	2.86169	N/A	2.50096	N/A	0	N/A	0	N/A	0
FIGO stage IIIC primary peritoneal cancer	N/A	2.86169	N/A	2.50096	N/A	0	N/A	0	N/A	0
FIGO stage III-IV clear-cell ovarian carcinoma	N/A	2.86169	N/A	2.50096	N/A	0	N/A	0	N/A	0
FIGO stage III-IV fallopian tube clear cell adenocarcinoma	N/A	2.86169	N/A	2.50096	N/A	0	N/A	0	N/A	0
FIGO stage III-IV fallopian tube endometrioid adenocarcinoma	N/A	2.86169	N/A	2.50096	N/A	0	N/A	0	N/A	0
FIGO stage III-IV ovarian endometrioid carcinoma	N/A	2.86169	N/A	2.50096	N/A	0	N/A	0	N/A	0
FIGO stage III-IV peritoneal clear cell adenocarcinoma	N/A	2.86169	N/A	2.50096	N/A	0	N/A	0	N/A	0
FIGO stage III-IV peritoneal endometrioid adenocarcinoma	N/A	2.86169	N/A	2.50096	N/A	0	N/A	0	N/A	0
FIGO stage III-IV serous ovarian adenocarcinoma	N/A	2.86169	N/A	2.50096	N/A	0	N/A	0	N/A	0
Grade 2 progressive astrocytoma	N/A	2.86169	N/A	2.50096	N/A	0	N/A	0	N/A	0
Grade 2 recurrent astrocytoma	N/A	2.86169	N/A	2.50096	N/A	0	N/A	0	N/A	0
Grade 3 primary peritoneal serous cancer	N/A	2.86169	N/A	2.50096	N/A	0	N/A	0	N/A	0
Group B retinoblastoma	N/A	2.86169	N/A	2.50096	N/A	0	N/A	0	N/A	0
Group C retinoblastoma	N/A	2.86169	N/A	2.50096	N/A	0	N/A	0	N/A	0
Group D retinoblastoma	N/A	2.86169	N/A	2.50096	N/A	0	N/A	0	N/A	0
Group E retinoblastoma	N/A	2.86169	N/A	2.50096	N/A	0	N/A	0	N/A	0
HER2 positive endometrial carcinosarcoma	N/A	2.86169	N/A	2.50096	N/A	0	N/A	0	N/A	0
HER2 positive serous endometrial cancer	N/A	2.86169	N/A	2.50096	N/A	0	N/A	0	N/A	0
High grade platinum resistant recurrent serous ovarian carcinoma	N/A	2.86169	N/A	2.50096	N/A	0	N/A	0	N/A	0
High grade progressive recurrent serous ovarian carcinoma	N/A	2.86169	N/A	2.50096	N/A	0	N/A	0	N/A	0
Intraocular retinoblastoma	N/A	2.86169	N/A	2.50096	N/A	0	N/A	0	N/A	0
Invasive cervical adenocarcinoma	N/A	2.86169	N/A	2.50096	N/A	0	N/A	0	N/A	0
Limited disease stage classical Hodgkin lymphoma	N/A	2.86169	N/A	2.50096	N/A	0	N/A	0	N/A	0
Localized Ewing sarcoma	N/A	2.86169	N/A	2.50096	N/A	0	N/A	0	N/A	0
Localized prostatic adenocarcinoma	N/A	2.86169	N/A	2.50096	N/A	0	N/A	0	N/A	0
Metastatic non-inflammatory HER2 positive breast cancer	N/A	2.86169	N/A	2.50096	N/A	0	N/A	0	N/A	0
Metastatic PTEN gene deletion mutation positive cancer	N/A	2.86169	N/A	2.50096	N/A	0	N/A	0	N/A	0
MYC amplification negative MYCN amplification negative medulloblastoma	N/A	2.86169	N/A	2.50096	N/A	0	N/A	0	N/A	0
Ovarian Brenner tumor	N/A	2.86169	N/A	2.50096	N/A	0	N/A	0	N/A	0
Ovarian Sertoli-Leydig cell neoplasm	N/A	2.86169	N/A	2.50096	N/A	0	N/A	0	N/A	0
Primary esophageal adenocarcinoma	N/A	2.86169	N/A	2.50096	N/A	0	N/A	0	N/A	0
Progressive metastatic bladder cancer	N/A	2.86169	N/A	2.50096	N/A	0	N/A	0	N/A	0
Recurrent endometrial clear cell carcinoma	N/A	2.86169	N/A	2.50096	N/A	0	N/A	0	N/A	0
Recurrent HER2 positive uterine serous carcinoma	N/A	2.86169	N/A	2.50096	N/A	0	N/A	0	N/A	0
Refractory estrogen receptor negative HER2 positive progesterone receptor negative breast cancer	N/A	2.86169	N/A	2.50096	N/A	0	N/A	0	N/A	0
Relapsed estrogen receptor negative HER2 positive progesterone receptor negative breast cancer	N/A	2.86169	N/A	2.50096	N/A	0	N/A	0	N/A	0
Relapsed metastatic KRAS mutation positive non-small-cell lung cancer	N/A	2.86169	N/A	2.50096	N/A	0	N/A	0	N/A	0
Siewert type I gastroesophageal junction squamous cell carcinoma	N/A	2.86169	N/A	2.50096	N/A	0	N/A	0	N/A	0
Siewert type II gastroesophageal junction squamous cell carcinoma	N/A	2.86169	N/A	2.50096	N/A	0	N/A	0	N/A	0
Stage 2 infiltrating breast carcinoma	N/A	2.86169	N/A	2.50096	N/A	0	N/A	0	N/A	0
Stage 3 infiltrating breast carcinoma	N/A	2.86169	N/A	2.50096	N/A	0	N/A	0	N/A	0
Stage I endometrial carcinosarcoma	N/A	2.86169	N/A	2.50096	N/A	0	N/A	0	N/A	0
Stage I Wilms tumor	N/A	2.86169	N/A	2.50096	N/A	0	N/A	0	N/A	0
Stage IA classical Hodgkin lymphoma	N/A	2.86169	N/A	2.50096	N/A	0	N/A	0	N/A	0
Stage II inflammatory breast cancer	N/A	2.86169	N/A	2.50096	N/A	0	N/A	0	N/A	0
Stage II Wilms tumor	N/A	2.86169	N/A	2.50096	N/A	0	N/A	0	N/A	0
Stage III endometrioid endometrial adenocarcinoma	N/A	2.86169	N/A	2.50096	N/A	0	N/A	0	N/A	0
Stage III inflammatory breast cancer	N/A	2.86169	N/A	2.50096	N/A	0	N/A	0	N/A	0
Stage III unresectable lung squamous cell carcinoma	N/A	2.86169	N/A	2.50096	N/A	0	N/A	0	N/A	0
Stage III Wilms tumor	N/A	2.86169	N/A	2.50096	N/A	0	N/A	0	N/A	0
Stage IIIB advanced lung squamous cell carcinoma	N/A	2.86169	N/A	2.50096	N/A	0	N/A	0	N/A	0
Stage IIIB ALK translocation positive nonsquamous non-small cell lung cancer	N/A	2.86169	N/A	2.50096	N/A	0	N/A	0	N/A	0
Stage IIIB EGFR exon 19 deletion negative non-squamous non-small cell lung cancer	N/A	2.86169	N/A	2.50096	N/A	0	N/A	0	N/A	0
Stage I-IIIB anal squamous cell carcinoma	N/A	2.86169	N/A	2.50096	N/A	0	N/A	0	N/A	0
Stage III-IV HER2 positive uterine serous carcinoma	N/A	2.86169	N/A	2.50096	N/A	0	N/A	0	N/A	0
Stage III-IV uterine carcinosarcoma	N/A	2.86169	N/A	2.50096	N/A	0	N/A	0	N/A	0
Stage IV ALK rearrangement negative CD274 expression negative EGFR mutation negative lung squamous cell carcinoma	N/A	2.86169	N/A	2.50096	N/A	0	N/A	0	N/A	0
Stage IV metastatic breast carcinoma	N/A	2.86169	N/A	2.50096	N/A	0	N/A	0	N/A	0
Stage IVA-IVB advanced endometrial cancer	N/A	2.86169	N/A	2.50096	N/A	0	N/A	0	N/A	0
Stage IVA-IVB endometrial mixed carcinoma	N/A	2.86169	N/A	2.50096	N/A	0	N/A	0	N/A	0
Stage IVA-IVB endometrial serous carcinoma	N/A	2.86169	N/A	2.50096	N/A	0	N/A	0	N/A	0
Stage IVA-IVB endometrioid endometrial adenocarcinoma	N/A	2.86169	N/A	2.50096	N/A	0	N/A	0	N/A	0
Stage IVB loco-regionally advanced squamous cell carcinoma of the head and neck	N/A	2.86169	N/A	2.50096	N/A	0	N/A	0	N/A	0
TNM stage M1a squamous cell lung cancer	N/A	2.86169	N/A	2.50096	N/A	0	N/A	0	N/A	0
TNM stage T1-4N2-3M0 nasopharyngeal carcinoma	N/A	2.86169	N/A	2.50096	N/A	0	N/A	0	N/A	0
TNM stage T3-4 non-keratinizing nasopharyngeal carcinoma	N/A	2.86169	N/A	2.50096	N/A	0	N/A	0	N/A	0
TNM stage T4aN0M0 squamous cell carcinoma of middle third of esophagus	N/A	2.86169	N/A	2.50096	N/A	0	N/A	0	N/A	0
Unresectable non-small cell lung adenosquamous carcinoma	N/A	2.86169	N/A	2.50096	N/A	0	N/A	0	N/A	0
Complex adenocarcinoma	N/A	2.98776	N/A	2.43551	N/A	0	N/A	0	N/A	0
Advanced CD20-positive lymphoma	N/A	2.77638	N/A	2.41731	N/A	0	N/A	0	N/A	0
AIDS-related lymphoma associated with Castleman disease	N/A	2.77638	N/A	2.41731	N/A	0	N/A	0	N/A	0
AIDS-related primary effusion lymphoma	N/A	2.77638	N/A	2.41731	N/A	0	N/A	0	N/A	0
Ann Arbor stage I-IV angioimmunoblastic T-cell lymphoma	N/A	2.77638	N/A	2.41731	N/A	0	N/A	0	N/A	0
Ann Arbor stage I-IV CD30 positive anaplastic large cell lymphoma	N/A	2.77638	N/A	2.41731	N/A	0	N/A	0	N/A	0
Ann Arbor stage I-IV cutaneous small/medium T-cell lymphoma	N/A	2.77638	N/A	2.41731	N/A	0	N/A	0	N/A	0
Ann Arbor stage I-IV enteropathy-associated T-cell lymphoma	N/A	2.77638	N/A	2.41731	N/A	0	N/A	0	N/A	0
Ann Arbor stage I-IV hepatosplenic T-cell lymphoma	N/A	2.77638	N/A	2.41731	N/A	0	N/A	0	N/A	0
Ann Arbor stage I-IV primary cutaneous gamma-delta T-cell lymphoma	N/A	2.77638	N/A	2.41731	N/A	0	N/A	0	N/A	0
Ann Arbor stage I-IV subcutaneous panniculitis-like T-cell lymphoma	N/A	2.77638	N/A	2.41731	N/A	0	N/A	0	N/A	0
Axillary node negative breast carcinoma	N/A	2.77638	N/A	2.41731	N/A	0	N/A	0	N/A	0
Bilateral retinoblastoma	N/A	2.77638	N/A	2.41731	N/A	0	N/A	0	N/A	0
Borderline mucinous ovarian tumor	N/A	2.77638	N/A	2.41731	N/A	0	N/A	0	N/A	0
Bulky classical Hodgkin lymphoma	N/A	2.77638	N/A	2.41731	N/A	0	N/A	0	N/A	0
CD20 positive unclassifiable aggressive B-cell non-Hodgkin lymphoma	N/A	2.77638	N/A	2.41731	N/A	0	N/A	0	N/A	0
CD20-negative monomorphic T cell post-transplant lymphoma	N/A	2.77638	N/A	2.41731	N/A	0	N/A	0	N/A	0
CD274 expression positive HER2 positive breast adenocarcinoma	N/A	2.77638	N/A	2.41731	N/A	0	N/A	0	N/A	0
CD274 negative HER2 positive breast adenocarcinoma	N/A	2.77638	N/A	2.41731	N/A	0	N/A	0	N/A	0
Condylomata acuminata	N/A	2.77638	N/A	2.41731	N/A	0	N/A	0	N/A	0
Early stage unilateral invasive breast cancer	N/A	2.77638	N/A	2.41731	N/A	0	N/A	0	N/A	0
EGFR exon 18 mutation positive EGFR T790M mutation negative non-small-cell lung cancer	N/A	2.77638	N/A	2.41731	N/A	0	N/A	0	N/A	0
EGFR exon 19 mutation positive EGFR T790M mutation negative non-small-cell lung cancer	N/A	2.77638	N/A	2.41731	N/A	0	N/A	0	N/A	0
EGFR exon 21 mutation positive EGFR T790M mutation negative non-small-cell lung cancer	N/A	2.77638	N/A	2.41731	N/A	0	N/A	0	N/A	0
EGFR resistance mutation negative non-squamous non-small cell lung cancer	N/A	2.77638	N/A	2.41731	N/A	0	N/A	0	N/A	0
FIGO stage IIA2 cervical adenocarcinoma	N/A	2.77638	N/A	2.41731	N/A	0	N/A	0	N/A	0
Generalized leg type primary cutaneous diffuse large B-cell lymphoma	N/A	2.77638	N/A	2.41731	N/A	0	N/A	0	N/A	0
HER2 positive hormone receptor positive metastatic breast carcinoma	N/A	2.77638	N/A	2.41731	N/A	0	N/A	0	N/A	0
HER2 positive invasive non-inflammatory breast carcinoma	N/A	2.77638	N/A	2.41731	N/A	0	N/A	0	N/A	0
Human papillomavirus positive oropharyngeal squamous cell carcinoma	N/A	2.77638	N/A	2.41731	N/A	0	N/A	0	N/A	0
IDH1 mutation negative astrocytoma	N/A	2.77638	N/A	2.41731	N/A	0	N/A	0	N/A	0
Inflammatory male breast cancer	N/A	2.77638	N/A	2.41731	N/A	0	N/A	0	N/A	0
Intermediate disease stage classical Hodgkin lymphoma	N/A	2.77638	N/A	2.41731	N/A	0	N/A	0	N/A	0
Limited disease stage diffuse large B-cell lymphoma	N/A	2.77638	N/A	2.41731	N/A	0	N/A	0	N/A	0
Localized cutaneous B-cell lymphoma	N/A	2.77638	N/A	2.41731	N/A	0	N/A	0	N/A	0
Localized gastric cancer	N/A	2.77638	N/A	2.41731	N/A	0	N/A	0	N/A	0
Locally advanced inflammatory breast cancer	N/A	2.77638	N/A	2.41731	N/A	0	N/A	0	N/A	0
Locally advanced nasopharyngeal squamous cell carcinoma	N/A	2.77638	N/A	2.41731	N/A	0	N/A	0	N/A	0
Locally recurrent HER2 positive breast adenocarcinoma	N/A	2.77638	N/A	2.41731	N/A	0	N/A	0	N/A	0
Male invasive breast cancer	N/A	2.77638	N/A	2.41731	N/A	0	N/A	0	N/A	0
Metastatic pancreatic acinar cell adenocarcinoma	N/A	2.77638	N/A	2.41731	N/A	0	N/A	0	N/A	0
Metastatic peripheral neuroectodermal tumor	N/A	2.77638	N/A	2.41731	N/A	0	N/A	0	N/A	0
Multifocal primary cutaneous follicle center lymphoma	N/A	2.77638	N/A	2.41731	N/A	0	N/A	0	N/A	0
New York Heart Association class I-II diffuse large B-cell lymphoma	N/A	2.77638	N/A	2.41731	N/A	0	N/A	0	N/A	0
Non-Burkitt lymphoma	N/A	2.77638	N/A	2.41731	N/A	0	N/A	0	N/A	0
Nonmetastatic HER2 positive invasive breast adenocarcinoma	N/A	2.77638	N/A	2.41731	N/A	0	N/A	0	N/A	0
Ovarian mucinous cystadenocarcinoma	N/A	2.77638	N/A	2.41731	N/A	0	N/A	0	N/A	0
Peripheral primitive neuroectodermal tumor of bone	N/A	2.77638	N/A	2.41731	N/A	0	N/A	0	N/A	0
Postmenopausal inflammatory breast cancer	N/A	2.77638	N/A	2.41731	N/A	0	N/A	0	N/A	0
Postmenopausal invasive breast cancer	N/A	2.77638	N/A	2.41731	N/A	0	N/A	0	N/A	0
Premenopausal inflammatory breast cancer	N/A	2.77638	N/A	2.41731	N/A	0	N/A	0	N/A	0
Primary breast lymphoma	N/A	2.77638	N/A	2.41731	N/A	0	N/A	0	N/A	0
Primary cutaneous CD4 positive small / medium T-cell lymphoma	N/A	2.77638	N/A	2.41731	N/A	0	N/A	0	N/A	0
Primary HER2 positive invasive breast adenocarcinoma	N/A	2.77638	N/A	2.41731	N/A	0	N/A	0	N/A	0
Recurrent hormone receptor positive HER2 negative metastatic breast cancer	N/A	2.77638	N/A	2.41731	N/A	0	N/A	0	N/A	0
Recurrent large cell lung carcinoma	N/A	2.77638	N/A	2.41731	N/A	0	N/A	0	N/A	0
Recurrent low grade astrocytoma	N/A	2.77638	N/A	2.41731	N/A	0	N/A	0	N/A	0
Recurrent ovarian small cell carcinoma hypercalcemic type	N/A	2.77638	N/A	2.41731	N/A	0	N/A	0	N/A	0
Refractory testicular tumor	N/A	2.77638	N/A	2.41731	N/A	0	N/A	0	N/A	0
Regional leg type primary cutaneous diffuse large B-cell lymphoma	N/A	2.77638	N/A	2.41731	N/A	0	N/A	0	N/A	0
Resectable HER2 positive gastroesophageal junction adenocarcinoma	N/A	2.77638	N/A	2.41731	N/A	0	N/A	0	N/A	0
Stage 3 inoperable non-squamous non-small cell lung cancer	N/A	2.77638	N/A	2.41731	N/A	0	N/A	0	N/A	0
Stage 4 relapsed small cell lung cancer	N/A	2.77638	N/A	2.41731	N/A	0	N/A	0	N/A	0
Stage I diffuse large B-cell lymphoma	N/A	2.77638	N/A	2.41731	N/A	0	N/A	0	N/A	0
Stage I unclassifiable aggressive B-cell non-Hodgkin lymphoma	N/A	2.77638	N/A	2.41731	N/A	0	N/A	0	N/A	0
Stage IB nodular lymphocyte predominant Hodgkin lymphoma	N/A	2.77638	N/A	2.41731	N/A	0	N/A	0	N/A	0
Stage II diffuse large B-cell lymphoma	N/A	2.77638	N/A	2.41731	N/A	0	N/A	0	N/A	0
Stage II EGFR exon 18 activating mutation positive EGFR T790M mutation negative non-squamous non-small-cell lung cancer	N/A	2.77638	N/A	2.41731	N/A	0	N/A	0	N/A	0
Stage II EGFR exon 19 activating mutation positive EGFR T790M mutation negative non-squamous non-small-cell lung cancer	N/A	2.77638	N/A	2.41731	N/A	0	N/A	0	N/A	0
Stage II EGFR exon 20 activating mutation positive EGFR T790M mutation negative non-squamous non-small-cell lung cancer	N/A	2.77638	N/A	2.41731	N/A	0	N/A	0	N/A	0
Stage II EGFR exon 21 activating mutation positive EGFR T790M mutation negative non-squamous non-small-cell lung cancer	N/A	2.77638	N/A	2.41731	N/A	0	N/A	0	N/A	0
Stage II gastric adenocarcinoma	N/A	2.77638	N/A	2.41731	N/A	0	N/A	0	N/A	0
Stage II gastroesophageal junction adenocarcinoma	N/A	2.77638	N/A	2.41731	N/A	0	N/A	0	N/A	0
Stage II unclassifiable aggressive B-cell non-Hodgkin lymphoma	N/A	2.77638	N/A	2.41731	N/A	0	N/A	0	N/A	0
Stage IIA classical Hodgkin lymphoma	N/A	2.77638	N/A	2.41731	N/A	0	N/A	0	N/A	0
Stage IIB nodular lymphocyte predominant Hodgkin lymphoma	N/A	2.77638	N/A	2.41731	N/A	0	N/A	0	N/A	0
Stage III classical Hodgkin lymphoma	N/A	2.77638	N/A	2.41731	N/A	0	N/A	0	N/A	0
Stage III locally advanced breast adenocarcinoma	N/A	2.77638	N/A	2.41731	N/A	0	N/A	0	N/A	0
Stage III non-metastatic nasopharyngeal carcinoma	N/A	2.77638	N/A	2.41731	N/A	0	N/A	0	N/A	0
Stage I-II primary testicular lymphoma	N/A	2.77638	N/A	2.41731	N/A	0	N/A	0	N/A	0
Stage IIIA EGFR exon 18 activating mutation positive EGFR T790M mutation negative non-squamous non-small-cell lung cancer	N/A	2.77638	N/A	2.41731	N/A	0	N/A	0	N/A	0
Stage IIIA EGFR exon 19 activating mutation positive EGFR T790M mutation negative non-squamous non-small-cell lung cancer	N/A	2.77638	N/A	2.41731	N/A	0	N/A	0	N/A	0
Stage IIIA EGFR exon 20 activating mutation positive EGFR T790M mutation negative non-squamous non-small-cell lung cancer	N/A	2.77638	N/A	2.41731	N/A	0	N/A	0	N/A	0
Stage IIIA EGFR exon 21 activating mutation positive EGFR T790M mutation negative non-squamous non-small-cell lung cancer	N/A	2.77638	N/A	2.41731	N/A	0	N/A	0	N/A	0
Stage IIIA nodular lymphocyte predominant Hodgkin lymphoma	N/A	2.77638	N/A	2.41731	N/A	0	N/A	0	N/A	0
Stage IIIA uterine sarcoma	N/A	2.77638	N/A	2.41731	N/A	0	N/A	0	N/A	0
Stage IIIB ALK rearrangement positive non-small cell lung cancer	N/A	2.77638	N/A	2.41731	N/A	0	N/A	0	N/A	0
Stage IIIB EGFR exon 18 activating mutation positive EGFR T790M mutation negative non-squamous non-small-cell lung cancer	N/A	2.77638	N/A	2.41731	N/A	0	N/A	0	N/A	0
Stage IIIB EGFR exon 19 activating mutation positive EGFR T790M mutation negative non-squamous non-small-cell lung cancer	N/A	2.77638	N/A	2.41731	N/A	0	N/A	0	N/A	0
Stage IIIB EGFR exon 20 activating mutation positive EGFR T790M mutation negative non-squamous non-small-cell lung cancer	N/A	2.77638	N/A	2.41731	N/A	0	N/A	0	N/A	0
Stage IIIB EGFR exon 21 activating mutation positive EGFR T790M mutation negative non-squamous non-small-cell lung cancer	N/A	2.77638	N/A	2.41731	N/A	0	N/A	0	N/A	0
Stage IIIB nodular lymphocyte predominant Hodgkin lymphoma	N/A	2.77638	N/A	2.41731	N/A	0	N/A	0	N/A	0
Stage IIIB uterine sarcoma	N/A	2.77638	N/A	2.41731	N/A	0	N/A	0	N/A	0
Stage IIIC uterine sarcoma	N/A	2.77638	N/A	2.41731	N/A	0	N/A	0	N/A	0
Stage III-IV lymphocyte-rich classical Hodgkin lymphoma	N/A	2.77638	N/A	2.41731	N/A	0	N/A	0	N/A	0
Stage III-IV untreated follicular B-cell lymphoma	N/A	2.77638	N/A	2.41731	N/A	0	N/A	0	N/A	0
Stage IV ALK rearrangement negative CD274 expression positive EGFR mutation negative lung squamous cell carcinoma	N/A	2.77638	N/A	2.41731	N/A	0	N/A	0	N/A	0
Stage IV CD30+ Hodgkin lymphoma	N/A	2.77638	N/A	2.41731	N/A	0	N/A	0	N/A	0
Stage IV classical Hodgkin lymphoma	N/A	2.77638	N/A	2.41731	N/A	0	N/A	0	N/A	0
Stage IV hormone receptor positive HER2 negative metastatic breast cancer	N/A	2.77638	N/A	2.41731	N/A	0	N/A	0	N/A	0
Stage IV recurrent breast cancer	N/A	2.77638	N/A	2.41731	N/A	0	N/A	0	N/A	0
Stage IV triple negative breast adenocarcinoma	N/A	2.77638	N/A	2.41731	N/A	0	N/A	0	N/A	0
Stage IVA nodular lymphocyte predominant Hodgkin lymphoma	N/A	2.77638	N/A	2.41731	N/A	0	N/A	0	N/A	0
Stage IVA non-metastatic nasopharyngeal carcinoma	N/A	2.77638	N/A	2.41731	N/A	0	N/A	0	N/A	0
Stage IVA uterine sarcoma	N/A	2.77638	N/A	2.41731	N/A	0	N/A	0	N/A	0
Stage IVB nodular lymphocyte predominant Hodgkin lymphoma	N/A	2.77638	N/A	2.41731	N/A	0	N/A	0	N/A	0
Stage IVB uterine sarcoma	N/A	2.77638	N/A	2.41731	N/A	0	N/A	0	N/A	0
Symptomatic stage follicular lymphoma	N/A	2.77638	N/A	2.41731	N/A	0	N/A	0	N/A	0
TNM stage M0 inflammatory breast cancer	N/A	2.77638	N/A	2.41731	N/A	0	N/A	0	N/A	0
TNM stage N0-3 metastatic breast cancer	N/A	2.77638	N/A	2.41731	N/A	0	N/A	0	N/A	0
TNM stage T2-4 premenopausal breast cancer	N/A	2.77638	N/A	2.41731	N/A	0	N/A	0	N/A	0
TNM stage T3 gastroesophageal junction adenocarcinoma	N/A	2.77638	N/A	2.41731	N/A	0	N/A	0	N/A	0
Unilateral inflammatory breast cancer	N/A	2.77638	N/A	2.41731	N/A	0	N/A	0	N/A	0
Unresectable estrogen receptor positive breast carcinoma	N/A	2.77638	N/A	2.41731	N/A	0	N/A	0	N/A	0
Unresectable metastatic liposarcoma	N/A	2.77638	N/A	2.41731	N/A	0	N/A	0	N/A	0
Uterine corpus leiomyosarcoma	N/A	2.77638	N/A	2.41731	N/A	0	N/A	0	N/A	0
Primary testicular lymphoma	N/A	2.87461	N/A	2.41562	N/A	0	N/A	0	N/A	0
Cellular infiltration by phagocytes	1.74	3.33613	-0.061	3.10145	N/A	0	N/A	0	N/A	0
Hereditary stomatocytosis	N/A	2.65182	N/A	2.40292	N/A	0	N/A	2.64	N/A	0
Psoriasis	N/A	3.78413	N/A	2.40022	N/A	0	N/A	1.59722	N/A	0
Autoimmune neurological disorder	0.697	3.77447	0.962	2.39199	1.372	1.44578	1.255	1.88431	N/A	0
Laminopathy	N/A	3.08542	N/A	2.36954	N/A	0	N/A	0	N/A	0
Experimental autoimmune encephalomyelitis	0.459	3.76191	0.714	2.36683	1.46	1.80289	1	1.60514	N/A	0
Advanced EGFR mutation negative ALK rearrangement negative ROS1 rearrangement negative BRAF mutation negative non-small cell lung cancer	N/A	2.69692	N/A	2.33951	N/A	0	N/A	0	N/A	0
Advanced floor of mouth squamous cell carcinoma	N/A	2.69692	N/A	2.33951	N/A	0	N/A	0	N/A	0
Advanced gingival squamous cell carcinoma	N/A	2.69692	N/A	2.33951	N/A	0	N/A	0	N/A	0
BCL2 rearrangement negative follicular lymphoma	N/A	2.69692	N/A	2.33951	N/A	0	N/A	0	N/A	0
CD20 positive intravascular diffuse large B-cell lymphoma	N/A	2.69692	N/A	2.33951	N/A	0	N/A	0	N/A	0
CD20 positive refractory low-grade B-cell non-Hodgkin lymphoma	N/A	2.69692	N/A	2.33951	N/A	0	N/A	0	N/A	0
Chemotherapy-induced neutropenia	N/A	2.69692	N/A	2.33951	N/A	0	N/A	0	N/A	0
EGFR expressing head and neck squamous cell carcinoma	N/A	2.69692	N/A	2.33951	N/A	0	N/A	0	N/A	0
FIGO stage IB2-IVA locally advanced squamous cell cervical carcinoma	N/A	2.69692	N/A	2.33951	N/A	0	N/A	0	N/A	0
FIGO stage III endometrial clear cell carcinoma	N/A	2.69692	N/A	2.33951	N/A	0	N/A	0	N/A	0
FIGO stage III endometrial undifferentiated carcinoma	N/A	2.69692	N/A	2.33951	N/A	0	N/A	0	N/A	0
Grade 1-3A follicular B-cell lymphoma	N/A	2.69692	N/A	2.33951	N/A	0	N/A	0	N/A	0
Grade 3 formation of anaplastic astrocytoma	N/A	2.69692	N/A	2.33951	N/A	0	N/A	0	N/A	0
Hard palate squamous cell carcinoma	N/A	2.69692	N/A	2.33951	N/A	0	N/A	0	N/A	0
Highly advanced head and neck cancer	N/A	2.69692	N/A	2.33951	N/A	0	N/A	0	N/A	0
High-risk classical Hodgkin lymphoma	N/A	2.69692	N/A	2.33951	N/A	0	N/A	0	N/A	0
High-risk endometrial carcinosarcoma	N/A	2.69692	N/A	2.33951	N/A	0	N/A	0	N/A	0
High-risk laryngeal squamous cell carcinoma	N/A	2.69692	N/A	2.33951	N/A	0	N/A	0	N/A	0
High-risk squamous cell cancer of the hypopharynx	N/A	2.69692	N/A	2.33951	N/A	0	N/A	0	N/A	0
High-risk squamous cell cancer of the oral cavity	N/A	2.69692	N/A	2.33951	N/A	0	N/A	0	N/A	0
IRF4 rearrangement positive diffuse large B-cell lymphoma	N/A	2.69692	N/A	2.33951	N/A	0	N/A	0	N/A	0
Keratinizing nasopharyngeal carcinoma	N/A	2.69692	N/A	2.33951	N/A	0	N/A	0	N/A	0
Locally advanced estrogen receptor negative HER2 positive progesterone receptor negative breast cancer	N/A	2.69692	N/A	2.33951	N/A	0	N/A	0	N/A	0
Metastatic endometrial adenocarcinoma	N/A	2.69692	N/A	2.33951	N/A	0	N/A	0	N/A	0
Metastatic endometrial carcinosarcoma	N/A	2.69692	N/A	2.33951	N/A	0	N/A	0	N/A	0
Metastatic hormone dependent prostate cancer	N/A	2.69692	N/A	2.33951	N/A	0	N/A	0	N/A	0
Mucinous peritoneal adenocarcinoma	N/A	2.69692	N/A	2.33951	N/A	0	N/A	0	N/A	0
Node negative cervical adenocarcinoma	N/A	2.69692	N/A	2.33951	N/A	0	N/A	0	N/A	0
Non-inflammatory triple negative breast cancer	N/A	2.69692	N/A	2.33951	N/A	0	N/A	0	N/A	0
Non-small cell cervical cancer	N/A	2.69692	N/A	2.33951	N/A	0	N/A	0	N/A	0
Papillary serous endometrial carcinoma	N/A	2.69692	N/A	2.33951	N/A	0	N/A	0	N/A	0
Primary gastroesophageal junction adenocarcinoma	N/A	2.69692	N/A	2.33951	N/A	0	N/A	0	N/A	0
Progressive ALK fusion negative EGFR mutation negative squamous cell non-small cell lung carcinoma	N/A	2.69692	N/A	2.33951	N/A	0	N/A	0	N/A	0
Progressive estrogen receptor negative HER2 positive progesterone receptor negative breast cancer	N/A	2.69692	N/A	2.33951	N/A	0	N/A	0	N/A	0
Progressive low-grade glioma	N/A	2.69692	N/A	2.33951	N/A	0	N/A	0	N/A	0
Progressive metastatic gastric cancer	N/A	2.69692	N/A	2.33951	N/A	0	N/A	0	N/A	0
Recurrent gallbladder cancer	N/A	2.69692	N/A	2.33951	N/A	0	N/A	0	N/A	0
Recurrent laryngeal verrucous carcinoma	N/A	2.69692	N/A	2.33951	N/A	0	N/A	0	N/A	0
Recurrent mucinous ovarian carcinoma	N/A	2.69692	N/A	2.33951	N/A	0	N/A	0	N/A	0
Refractory locally advanced non-small cell lung cancer	N/A	2.69692	N/A	2.33951	N/A	0	N/A	0	N/A	0
Resectable esophageal squamous cell carcinoma	N/A	2.69692	N/A	2.33951	N/A	0	N/A	0	N/A	0
Squamous cell carcinoma of the neck of unknown primary	N/A	2.69692	N/A	2.33951	N/A	0	N/A	0	N/A	0
Stage 3A large cell lung carcinoma	N/A	2.69692	N/A	2.33951	N/A	0	N/A	0	N/A	0
Stage IB lung adenocarcinoma	N/A	2.69692	N/A	2.33951	N/A	0	N/A	0	N/A	0
Stage IB1 cervical adenosquamous carcinoma	N/A	2.69692	N/A	2.33951	N/A	0	N/A	0	N/A	0
Stage IB1 cervical squamous cell carcinoma	N/A	2.69692	N/A	2.33951	N/A	0	N/A	0	N/A	0
Stage IB1 node positive cervical adenocarcinoma	N/A	2.69692	N/A	2.33951	N/A	0	N/A	0	N/A	0
Stage II early breast cancer	N/A	2.69692	N/A	2.33951	N/A	0	N/A	0	N/A	0
Stage II endometrial clear cell carcinoma	N/A	2.69692	N/A	2.33951	N/A	0	N/A	0	N/A	0
Stage II endometrial serous carcinoma	N/A	2.69692	N/A	2.33951	N/A	0	N/A	0	N/A	0
Stage IIB cervical adenocarcinoma	N/A	2.69692	N/A	2.33951	N/A	0	N/A	0	N/A	0
Stage IIB cervical adenosquamous carcinoma	N/A	2.69692	N/A	2.33951	N/A	0	N/A	0	N/A	0
Stage IIB cervical squamous cell carcinoma	N/A	2.69692	N/A	2.33951	N/A	0	N/A	0	N/A	0
Stage IIB esophageal carcinoma	N/A	2.69692	N/A	2.33951	N/A	0	N/A	0	N/A	0
Stage IIB gastro-esophageal junction carcinoma	N/A	2.69692	N/A	2.33951	N/A	0	N/A	0	N/A	0
Stage IIB pancreatic adenocarcinoma	N/A	2.69692	N/A	2.33951	N/A	0	N/A	0	N/A	0
Stage IIIA lung squamous cell carcinoma	N/A	2.69692	N/A	2.33951	N/A	0	N/A	0	N/A	0
Stage II-III locally advanced breast cancer	N/A	2.69692	N/A	2.33951	N/A	0	N/A	0	N/A	0
Stage III-IV invasive oral squamous cell carcinoma	N/A	2.69692	N/A	2.33951	N/A	0	N/A	0	N/A	0
Stage III-IV invasive oropharyngeal squamous-cell carcinoma	N/A	2.69692	N/A	2.33951	N/A	0	N/A	0	N/A	0
Stage III-IV lymphocyte-depleted classical Hodgkin lymphoma	N/A	2.69692	N/A	2.33951	N/A	0	N/A	0	N/A	0
Stage III-IV mixed cellularity classical Hodgkin lymphoma	N/A	2.69692	N/A	2.33951	N/A	0	N/A	0	N/A	0
Stage III-IV nodular sclerosis classical Hodgkin lymphoma	N/A	2.69692	N/A	2.33951	N/A	0	N/A	0	N/A	0
Stage III-IV nonmetastatic invasive laryngeal squamous cell carcinoma	N/A	2.69692	N/A	2.33951	N/A	0	N/A	0	N/A	0
Stage IVA endometrial clear cell carcinoma	N/A	2.69692	N/A	2.33951	N/A	0	N/A	0	N/A	0
Stage IVA endometrial undifferentiated carcinoma	N/A	2.69692	N/A	2.33951	N/A	0	N/A	0	N/A	0
Stage IVA resectable head and neck squamous cell carcinoma	N/A	2.69692	N/A	2.33951	N/A	0	N/A	0	N/A	0
Stage IVB cervical adenocarcinoma	N/A	2.69692	N/A	2.33951	N/A	0	N/A	0	N/A	0
TNM stage M0 gastric cancer	N/A	2.69692	N/A	2.33951	N/A	0	N/A	0	N/A	0
TNM stage M0 gingival squamous cell carcinoma	N/A	2.69692	N/A	2.33951	N/A	0	N/A	0	N/A	0
TNM stage M0 lung squamous cell carcinoma	N/A	2.69692	N/A	2.33951	N/A	0	N/A	0	N/A	0
TNM stage M0 squamous cell carcinoma of floor of mouth	N/A	2.69692	N/A	2.33951	N/A	0	N/A	0	N/A	0
TNM stage M0 stage IIIA lung adenocarcinoma	N/A	2.69692	N/A	2.33951	N/A	0	N/A	0	N/A	0
TNM stage M0 tongue squamous cell carcinoma	N/A	2.69692	N/A	2.33951	N/A	0	N/A	0	N/A	0
TNM stage N1 postmenopausal breast cancer	N/A	2.69692	N/A	2.33951	N/A	0	N/A	0	N/A	0
TNM stage N2 stage IIIA lung adenocarcinoma	N/A	2.69692	N/A	2.33951	N/A	0	N/A	0	N/A	0
TNM stage N2-3 postmenopausal breast cancer	N/A	2.69692	N/A	2.33951	N/A	0	N/A	0	N/A	0
TNM stage T1-2 gingival squamous cell carcinoma	N/A	2.69692	N/A	2.33951	N/A	0	N/A	0	N/A	0
TNM stage T1-2 squamous cell carcinoma of floor of mouth	N/A	2.69692	N/A	2.33951	N/A	0	N/A	0	N/A	0
TNM stage T1-2 tongue squamous cell carcinoma	N/A	2.69692	N/A	2.33951	N/A	0	N/A	0	N/A	0
TNM stage T1c postmenopausal breast cancer	N/A	2.69692	N/A	2.33951	N/A	0	N/A	0	N/A	0
TNM stage T1c premenopausal breast cancer	N/A	2.69692	N/A	2.33951	N/A	0	N/A	0	N/A	0
TNM stage T2-4 postmenopausal breast cancer	N/A	2.69692	N/A	2.33951	N/A	0	N/A	0	N/A	0
Tubular breast carcinoma	N/A	2.69692	N/A	2.33951	N/A	0	N/A	0	N/A	0
Adenocarcinoma of the thoracic esophagus	N/A	2.6226	N/A	2.26684	N/A	0	N/A	0	N/A	0
Advanced activated B-cell-like diffuse large B-cell lymphoma	N/A	2.6226	N/A	2.26684	N/A	0	N/A	0	N/A	0
Advanced germinal center B-cell-like diffuse large B-cell lymphoma	N/A	2.6226	N/A	2.26684	N/A	0	N/A	0	N/A	0
Advanced liposarcoma	N/A	2.6226	N/A	2.26684	N/A	0	N/A	0	N/A	0
ALK fusion positive CD20 positive diffuse large B-cell non-Hodgkin lymphoma	N/A	2.6226	N/A	2.26684	N/A	0	N/A	0	N/A	0
Brenner ovarian carcinoma	N/A	2.6226	N/A	2.26684	N/A	0	N/A	0	N/A	0
CD20 positive indolent follicular lymphoma	N/A	2.6226	N/A	2.26684	N/A	0	N/A	0	N/A	0
CD20 positive mantle cell lymphoma	N/A	2.6226	N/A	2.26684	N/A	0	N/A	0	N/A	0
CD20 positive nodal marginal zone cell lymphoma	N/A	2.6226	N/A	2.26684	N/A	0	N/A	0	N/A	0
CD20 positive relapsed low-grade B-cell non-Hodgkin lymphoma	N/A	2.6226	N/A	2.26684	N/A	0	N/A	0	N/A	0
CD20 positive splenic marginal zone cell lymphoma	N/A	2.6226	N/A	2.26684	N/A	0	N/A	0	N/A	0
Central nervous system embryonal neoplasm with rhabdoid features	N/A	2.6226	N/A	2.26684	N/A	0	N/A	0	N/A	0
Central nervous system ganglioneuroblastoma	N/A	2.6226	N/A	2.26684	N/A	0	N/A	0	N/A	0
Central nervous system neuroblastoma	N/A	2.6226	N/A	2.26684	N/A	0	N/A	0	N/A	0
Cervical esophageal adenocarcinoma	N/A	2.6226	N/A	2.26684	N/A	0	N/A	0	N/A	0
Childhood alveolar rhabdomyosarcoma	N/A	2.6226	N/A	2.26684	N/A	0	N/A	0	N/A	0
Childhood diffuse large B-cell lymphoma	N/A	2.6226	N/A	2.26684	N/A	0	N/A	0	N/A	0
Childhood embryonal rhabdomyosarcoma	N/A	2.6226	N/A	2.26684	N/A	0	N/A	0	N/A	0
Childhood germ cell tumor	N/A	2.6226	N/A	2.26684	N/A	0	N/A	0	N/A	0
Chronic infection by Pseudomonas aeruginosa	N/A	2.6226	N/A	2.26684	N/A	0	N/A	0	N/A	0
Diffuse large B-cell lymphoma transformed from lymphoplasmacytic lymphoma	N/A	2.6226	N/A	2.26684	N/A	0	N/A	0	N/A	0
Diffuse large B-cell lymphoma transformed from mucosa-associated lymphoid tissue lymphoma	N/A	2.6226	N/A	2.26684	N/A	0	N/A	0	N/A	0
Diffuse large B-cell lymphoma transformed from nodular lymphocyte-predominant Hodgkin lymphoma	N/A	2.6226	N/A	2.26684	N/A	0	N/A	0	N/A	0
EGFR mutation negative ALK rearrangement negative PD-L1 expression positive squamous non-small cell lung cancer	N/A	2.6226	N/A	2.26684	N/A	0	N/A	0	N/A	0
Embryonal tumor with multi-layered rosettes	N/A	2.6226	N/A	2.26684	N/A	0	N/A	0	N/A	0
Ependymoblastoma	N/A	2.6226	N/A	2.26684	N/A	0	N/A	0	N/A	0
Extraskeletal Ewing sarcoma	N/A	2.6226	N/A	2.26684	N/A	0	N/A	0	N/A	0
Gastroesophageal junction mixed adenocarcinoma	N/A	2.6226	N/A	2.26684	N/A	0	N/A	0	N/A	0
HER2 positive invasive inflammatory breast cancer	N/A	2.6226	N/A	2.26684	N/A	0	N/A	0	N/A	0
Hormone refractory metastatic prostate cancer	N/A	2.6226	N/A	2.26684	N/A	0	N/A	0	N/A	0
Inoperable esophageal squamous cell carcinoma	N/A	2.6226	N/A	2.26684	N/A	0	N/A	0	N/A	0
Locally advanced estrogen receptor positive breast carcinoma	N/A	2.6226	N/A	2.26684	N/A	0	N/A	0	N/A	0
Locally advanced unresectable HER2 positive breast adenocarcinoma	N/A	2.6226	N/A	2.26684	N/A	0	N/A	0	N/A	0
Lymph node positive cervical squamous cell carcinoma	N/A	2.6226	N/A	2.26684	N/A	0	N/A	0	N/A	0
Medulloblastoma with extensive nodularity	N/A	2.6226	N/A	2.26684	N/A	0	N/A	0	N/A	0
Medulloepithelioma	N/A	2.6226	N/A	2.26684	N/A	0	N/A	0	N/A	0
Metastatic retinoblastoma	N/A	2.6226	N/A	2.26684	N/A	0	N/A	0	N/A	0
Mixed gastric adenocarcinoma	N/A	2.6226	N/A	2.26684	N/A	0	N/A	0	N/A	0
Newly diagnosed pleural mesothelioma	N/A	2.6226	N/A	2.26684	N/A	0	N/A	0	N/A	0
Posterior fossa classic medulloblastoma	N/A	2.6226	N/A	2.26684	N/A	0	N/A	0	N/A	0
Recurrent CD20 positive follicular non Hodgkin lymphoma	N/A	2.6226	N/A	2.26684	N/A	0	N/A	0	N/A	0
Recurrent CD20 positive marginal zone cell lymphoma	N/A	2.6226	N/A	2.26684	N/A	0	N/A	0	N/A	0
Recurrent CD20 positive small B-cell lymphocytic lymphoma	N/A	2.6226	N/A	2.26684	N/A	0	N/A	0	N/A	0
Recurrent classical Hodgkin lymphoma	N/A	2.6226	N/A	2.26684	N/A	0	N/A	0	N/A	0
Recurrent hormone receptor positive HER2 positive breast carcinoma	N/A	2.6226	N/A	2.26684	N/A	0	N/A	0	N/A	0
Recurrent prostatic adenocarcinoma	N/A	2.6226	N/A	2.26684	N/A	0	N/A	0	N/A	0
Relapsed CD20 positive extranodal marginal zone cell lymphoma	N/A	2.6226	N/A	2.26684	N/A	0	N/A	0	N/A	0
Relapsed CD20 positive small B-cell lymphocytic lymphoma	N/A	2.6226	N/A	2.26684	N/A	0	N/A	0	N/A	0
Relapsed CD20 positive Waldenstrom macroglobulinemia	N/A	2.6226	N/A	2.26684	N/A	0	N/A	0	N/A	0
Seromucinous ovarian carcinoma	N/A	2.6226	N/A	2.26684	N/A	0	N/A	0	N/A	0
Squamous cell carcinoma of the cervical esophagus	N/A	2.6226	N/A	2.26684	N/A	0	N/A	0	N/A	0
Stage IA HER2 positive hormone receptor negative breast carcinoma	N/A	2.6226	N/A	2.26684	N/A	0	N/A	0	N/A	0
Stage IA invasive non-inflammatory breast adenocarcinoma	N/A	2.6226	N/A	2.26684	N/A	0	N/A	0	N/A	0
Stage IA unilateral non-inflammatory breast adenocarcinoma	N/A	2.6226	N/A	2.26684	N/A	0	N/A	0	N/A	0
Stage IB HER2 positive hormone receptor positive breast adenocarcinoma	N/A	2.6226	N/A	2.26684	N/A	0	N/A	0	N/A	0
Stage IB invasive breast adenocarcinoma	N/A	2.6226	N/A	2.26684	N/A	0	N/A	0	N/A	0
Stage IB invasive non-inflammatory breast adenocarcinoma	N/A	2.6226	N/A	2.26684	N/A	0	N/A	0	N/A	0
Stage IB unilateral non-inflammatory breast adenocarcinoma	N/A	2.6226	N/A	2.26684	N/A	0	N/A	0	N/A	0
Stage II grade 1 follicular lymphoma	N/A	2.6226	N/A	2.26684	N/A	0	N/A	0	N/A	0
Stage II grade 2 follicular lymphoma	N/A	2.6226	N/A	2.26684	N/A	0	N/A	0	N/A	0
Stage IIA HER2 positive hormone receptor negative breast carcinoma	N/A	2.6226	N/A	2.26684	N/A	0	N/A	0	N/A	0
Stage IIA hormone receptor positive HER2 positive breast carcinoma	N/A	2.6226	N/A	2.26684	N/A	0	N/A	0	N/A	0
Stage IIA invasive breast adenocarcinoma	N/A	2.6226	N/A	2.26684	N/A	0	N/A	0	N/A	0
Stage IIA invasive non-inflammatory breast adenocarcinoma	N/A	2.6226	N/A	2.26684	N/A	0	N/A	0	N/A	0
Stage IIA unilateral non-inflammatory breast adenocarcinoma	N/A	2.6226	N/A	2.26684	N/A	0	N/A	0	N/A	0
Stage IIB HER2 positive breast adenocarcinoma	N/A	2.6226	N/A	2.26684	N/A	0	N/A	0	N/A	0
Stage IIB HER2 positive hormone receptor negative breast carcinoma	N/A	2.6226	N/A	2.26684	N/A	0	N/A	0	N/A	0
Stage IIB hormone receptor positive HER2 positive breast carcinoma	N/A	2.6226	N/A	2.26684	N/A	0	N/A	0	N/A	0
Stage IIB invasive breast adenocarcinoma	N/A	2.6226	N/A	2.26684	N/A	0	N/A	0	N/A	0
Stage IIB invasive non-inflammatory breast adenocarcinoma	N/A	2.6226	N/A	2.26684	N/A	0	N/A	0	N/A	0
Stage IIB unilateral non-inflammatory breast adenocarcinoma	N/A	2.6226	N/A	2.26684	N/A	0	N/A	0	N/A	0
Stage III esophageal carcinoma	N/A	2.6226	N/A	2.26684	N/A	0	N/A	0	N/A	0
Stage III pancreatic adenocarcinoma	N/A	2.6226	N/A	2.26684	N/A	0	N/A	0	N/A	0
Stage IIIA HER2 positive hormone receptor negative breast carcinoma	N/A	2.6226	N/A	2.26684	N/A	0	N/A	0	N/A	0
Stage IIIA HER2 positive hormone receptor positive breast adenocarcinoma	N/A	2.6226	N/A	2.26684	N/A	0	N/A	0	N/A	0
Stage IIIA invasive breast adenocarcinoma	N/A	2.6226	N/A	2.26684	N/A	0	N/A	0	N/A	0
Stage IIIA invasive non-inflammatory breast adenocarcinoma	N/A	2.6226	N/A	2.26684	N/A	0	N/A	0	N/A	0
Stage IIIA unilateral non-inflammatory breast adenocarcinoma	N/A	2.6226	N/A	2.26684	N/A	0	N/A	0	N/A	0
Stage IIIB HER2 positive hormone receptor negative breast carcinoma	N/A	2.6226	N/A	2.26684	N/A	0	N/A	0	N/A	0
Stage IIIB HER2 positive hormone receptor positive breast adenocarcinoma	N/A	2.6226	N/A	2.26684	N/A	0	N/A	0	N/A	0
Stage IIIB invasive breast adenocarcinoma	N/A	2.6226	N/A	2.26684	N/A	0	N/A	0	N/A	0
Stage IIIB invasive non-inflammatory breast adenocarcinoma	N/A	2.6226	N/A	2.26684	N/A	0	N/A	0	N/A	0
Stage IIIB unilateral non-inflammatory breast adenocarcinoma	N/A	2.6226	N/A	2.26684	N/A	0	N/A	0	N/A	0
Stage IIIC HER2 positive hormone receptor negative breast carcinoma	N/A	2.6226	N/A	2.26684	N/A	0	N/A	0	N/A	0
Stage IIIC HER2 positive hormone receptor positive breast adenocarcinoma	N/A	2.6226	N/A	2.26684	N/A	0	N/A	0	N/A	0
Stage IIIC invasive non-inflammatory breast adenocarcinoma	N/A	2.6226	N/A	2.26684	N/A	0	N/A	0	N/A	0
Stage IIIC unilateral non-inflammatory breast adenocarcinoma	N/A	2.6226	N/A	2.26684	N/A	0	N/A	0	N/A	0
Stage I-IIIA nonmetastatic invasive breast cancer	N/A	2.6226	N/A	2.26684	N/A	0	N/A	0	N/A	0
Stage II-III primary esophageal squamous cell carcinoma	N/A	2.6226	N/A	2.26684	N/A	0	N/A	0	N/A	0
Stage III-IV nonmetastatic hypopharyngeal squamous cell carcinoma	N/A	2.6226	N/A	2.26684	N/A	0	N/A	0	N/A	0
Stage III-IV nonmetastatic oral squamous cell carcinoma	N/A	2.6226	N/A	2.26684	N/A	0	N/A	0	N/A	0
Stage III-IV nonmetastatic oropharyngeal squamous-cell carcinoma	N/A	2.6226	N/A	2.26684	N/A	0	N/A	0	N/A	0
Stage III-IVB non-keratinizing nasopharyngeal carcinoma	N/A	2.6226	N/A	2.26684	N/A	0	N/A	0	N/A	0
Stage IV advanced cervical cancer	N/A	2.6226	N/A	2.26684	N/A	0	N/A	0	N/A	0
Stage IV anal margin cancer	N/A	2.6226	N/A	2.26684	N/A	0	N/A	0	N/A	0
Stage IV gastric cancer	N/A	2.6226	N/A	2.26684	N/A	0	N/A	0	N/A	0
Symptomatic stage extranodal marginal zone cell lymphoma	N/A	2.6226	N/A	2.26684	N/A	0	N/A	0	N/A	0
Thoracic esophageal cancer	N/A	2.6226	N/A	2.26684	N/A	0	N/A	0	N/A	0
TNM stage M0 postmenopausal breast carcinoma	N/A	2.6226	N/A	2.26684	N/A	0	N/A	0	N/A	0
TNM stage N0 gastroesophageal junction adenocarcinoma	N/A	2.6226	N/A	2.26684	N/A	0	N/A	0	N/A	0
TNM stage T1-3 postmenopausal breast carcinoma	N/A	2.6226	N/A	2.26684	N/A	0	N/A	0	N/A	0
TP53 mutation negative lymphoma	N/A	2.6226	N/A	2.26684	N/A	0	N/A	0	N/A	0
TP53 mutation negative malignant hematological tumor	N/A	2.6226	N/A	2.26684	N/A	0	N/A	0	N/A	0
TP53 overexpression positive cancer	N/A	2.6226	N/A	2.26684	N/A	0	N/A	0	N/A	0
Unilateral HER2 positive inflammatory breast carcinoma	N/A	2.6226	N/A	2.26684	N/A	0	N/A	0	N/A	0
Unilateral invasive estrogen receptor negative HER2 positive progesterone receptor negative breast carcinoma	N/A	2.6226	N/A	2.26684	N/A	0	N/A	0	N/A	0
Verrucous carcinoma of oral cavity	N/A	2.6226	N/A	2.26684	N/A	0	N/A	0	N/A	0
Calcinosis	N/A	4.28247	N/A	0	N/A	3.00876	N/A	2.24449	N/A	0
Cellular homeostasis	2.192	4.14763	N/A	0	N/A	0	N/A	0	N/A	0
Morphology of myeloid cells	N/A	4.1077	N/A	0	N/A	1.69646	N/A	2.94752	N/A	0
Activation of blood cells	1.699	4.0767	N/A	0	N/A	0	0.099	1.80011	N/A	0
Infarction	-0.267	3.90315	N/A	0	N/A	0	N/A	0	N/A	0
Dysfunction of heart	N/A	3.81044	N/A	0	N/A	0	N/A	0	N/A	0
Ventricular dysfunction	N/A	3.79829	N/A	0	N/A	0	N/A	1.73305	N/A	0
Cytosis of blood cells	0.076	3.69023	N/A	0	N/A	0	N/A	0	N/A	0
Stage II pancreatic carcinoma	N/A	3.6832	N/A	0	N/A	0	N/A	0	N/A	0
Familial hemolytic anemia	N/A	3.64451	N/A	0	N/A	4.11382	N/A	1.71974	N/A	0
Dominant spherocytosis	N/A	3.63869	N/A	0	N/A	3.41282	N/A	0	N/A	0
Bain type X-linked syndromic mental retardation	N/A	3.63869	N/A	0	N/A	0	N/A	0	N/A	0
Fragmentation of lysosome	N/A	3.63869	N/A	0	N/A	0	N/A	0	N/A	0
Retraction of thrombus	N/A	3.63869	N/A	0	N/A	0	N/A	0	N/A	0
Borderline epithelial ovarian tumor	N/A	3.59661	N/A	0	N/A	0	N/A	0	N/A	0
Function of myeloid cells	N/A	3.57644	N/A	0	N/A	0	N/A	1.52329	N/A	0
Pulmonary alveolar hemorrhage	N/A	3.56615	N/A	0	N/A	0	N/A	2.10136	N/A	0
Immune response of dendritic cells	N/A	3.49826	N/A	0	N/A	1.49475	N/A	0	N/A	0
Valvulopathy	N/A	3.49528	N/A	0	N/A	2.64531	N/A	2.1541	N/A	0
Splenic marginal zone lymphoma	N/A	3.48172	N/A	0	N/A	0	N/A	0	N/A	0
Proliferation of lung cancer cell lines	-1.653	3.47985	N/A	0	N/A	0	-1.713	2.20929	N/A	0
Function of phagocytes	N/A	3.03212	N/A	0	N/A	0	N/A	0	N/A	0
Vasculitis	N/A	3.34322	N/A	0	N/A	0	N/A	0	N/A	0
Exposure of carbohydrate	-1	3.28549	N/A	0	N/A	0	N/A	0	N/A	0
Function of natural killer T lymphocytes	N/A	3.28271	N/A	0	N/A	1.72342	N/A	0	N/A	0
Glycolysis of tumor cell lines	0.104	3.26348	N/A	0	N/A	0	N/A	0	N/A	0
Function of antigen presenting cells	N/A	3.01295	N/A	0	N/A	2.09621	N/A	1.58878	N/A	0
Diffuse large B-cell lymphoma transformed from follicular lymphoma	N/A	3.22487	N/A	0	N/A	0	N/A	0	N/A	0
Bare lymphocyte syndrome, type I	N/A	3.16595	N/A	0	N/A	0	N/A	0	N/A	0
Replication of human herpesvirus 2 strain 333	N/A	3.16595	N/A	0	N/A	0	N/A	0	N/A	0
Gigantism	N/A	3.16039	N/A	0	N/A	0	N/A	0	N/A	0
Left ventricular dysfunction	N/A	3.13215	N/A	0	N/A	2.3088	N/A	1.55695	N/A	0
Activated B-cell-like diffuse large B-cell lymphoma	N/A	3.10909	N/A	0	N/A	0	N/A	0	N/A	0
Cytosis of blood	N/A	3.0986	N/A	0	N/A	0	N/A	0	N/A	0
Abnormality of heart ventricle	N/A	3.08964	N/A	0	N/A	1.47439	N/A	0	N/A	0
Severe combined immunodeficiency	N/A	3.06768	N/A	0	N/A	0	N/A	0	N/A	0
Ischemic stroke	N/A	3.03442	N/A	0	N/A	0	N/A	0	N/A	0
Apoptosis	2.41	3.0017	N/A	0	N/A	0	1.609	2.80961	N/A	0
Left ventricular heart disease	N/A	3.01183	N/A	0	N/A	2.14501	N/A	1.51949	N/A	0
Inflammation of lung	0.785	3.00997	N/A	0	N/A	0	N/A	0	N/A	0
Activation of leukocytes	2.173	2.85877	N/A	0	N/A	0	N/A	0	N/A	0
Non-gastric extranodal marginal zone lymphoma of mucosa-associated lymphoid tissue	N/A	2.98231	N/A	0	N/A	0	N/A	0	N/A	0
Abnormality of left ventricle	N/A	2.96467	N/A	0	N/A	2.10258	N/A	0	N/A	0
Myocardial infarction	-0.954	2.90523	N/A	0	-0.114	1.6253	-0.241	2.37019	N/A	0
Transport of molecule	0.069	2.83811	0.161	3.37672	0.802	3.76881	-0.17	3.483	N/A	0
Stage IIIA-IIIB breast cancer	N/A	2.87461	N/A	0	N/A	0	N/A	0	N/A	0
Antiviral response of dendritic cells	N/A	2.8693	N/A	0	N/A	0	N/A	0	N/A	0
Chemotaxis of microvascular endothelial cells	N/A	2.8693	N/A	0	N/A	0	N/A	0	N/A	0
Death by human herpesvirus 2	N/A	2.8693	N/A	0	N/A	0	N/A	0	N/A	0
Delay in formation of amyloid fibrils	N/A	2.8693	N/A	0	N/A	0	N/A	0	N/A	0
Cytolysis	0.766	2.82266	N/A	0	-0.329	1.88494	N/A	0	N/A	0
Size of infarct	N/A	2.79013	N/A	0	N/A	0	N/A	0	N/A	0
Muscle laminopathy	N/A	2.78584	N/A	0	N/A	0	N/A	0	N/A	0
Autosomal recessive immunological disorder	N/A	2.77669	N/A	0	N/A	0	N/A	0	N/A	0
Spindle cell neoplasm	N/A	2.77569	N/A	0	N/A	0	N/A	0	N/A	0
Testicular seminoma	N/A	2.77443	N/A	0	N/A	0	N/A	0	N/A	0
Dementia	N/A	2.76365	N/A	0	N/A	0	N/A	0	N/A	0
Immune mediated inflammatory disease	0.97	2.74346	N/A	0	N/A	0	N/A	0	N/A	0
Function of leukocytes	N/A	2.73357	N/A	0	N/A	1.57629	N/A	1.6597	N/A	0
Antibacterial response	N/A	2.66486	N/A	0	N/A	0	N/A	0	N/A	0
Germinal center B-cell-like diffuse large B-cell lymphoma	N/A	2.72686	N/A	0	N/A	0	N/A	0	N/A	0
Liver Damage	-0.606	2.72651	N/A	0	N/A	0	N/A	0	N/A	0
Hematoma	N/A	2.69692	N/A	0	N/A	0	N/A	1.5592	N/A	0
Abnormal neutrophil count	0.669	2.68293	N/A	0	N/A	0	N/A	0	N/A	0
Late-onset neurological disorder	N/A	2.66722	N/A	0	N/A	0	N/A	0	N/A	0
Mucinous ovarian carcinoma	N/A	2.66722	N/A	0	N/A	0	N/A	0	N/A	0
Cytokinesis	N/A	2.66346	N/A	0	N/A	0	N/A	1.59815	N/A	0
Volume of lesion	N/A	2.65846	N/A	0	N/A	1.88358	N/A	1.65084	N/A	0
Damage of muscle	-0.447	2.65592	N/A	0	N/A	0	N/A	0	N/A	0
Development of thrombus	N/A	2.65182	N/A	0	N/A	4.13431	N/A	0	N/A	0
Hereditary elliptocytosis	N/A	2.65182	N/A	0	N/A	4.13431	N/A	0	N/A	0
Activation of plasma	N/A	2.65182	N/A	0	N/A	0	N/A	0	N/A	0
Injury of artery	N/A	2.65182	N/A	0	N/A	0	N/A	0	N/A	0
Petechia	N/A	2.65182	N/A	0	N/A	0	N/A	0	N/A	0
Retraction of fibrin clot	N/A	2.65182	N/A	0	N/A	0	N/A	0	N/A	0
Tuberculosis	N/A	2.64767	N/A	0	N/A	0	N/A	0	N/A	0
Hemolysis	N/A	2.62922	N/A	0	N/A	3.04338	N/A	0	N/A	0
Budd-Chiari syndrome	N/A	2.6226	N/A	0	N/A	0	N/A	0	N/A	0
Translocation of carbohydrate	N/A	2.6226	N/A	0	N/A	0	N/A	0	N/A	0
Size of lesion	N/A	2.61262	N/A	0	N/A	0	N/A	1.54794	N/A	0
Inflammation of absolute anatomical region	0.649	2.60077	1.543	2.66201	N/A	0	N/A	0	N/A	0
Advanced leiomyosarcoma	N/A	2.55282	N/A	2.19871	N/A	0	N/A	0	N/A	0
Advanced primary breast cancer	N/A	2.55282	N/A	2.19871	N/A	0	N/A	0	N/A	0
Advanced stage Sertoli-Leydig cell tumor	N/A	2.55282	N/A	2.19871	N/A	0	N/A	0	N/A	0
Anaplastic childhood medulloblastoma	N/A	2.55282	N/A	2.19871	N/A	0	N/A	0	N/A	0
Beckwith-Wiedemann syndrome	N/A	2.55282	N/A	2.19871	N/A	0	N/A	0	N/A	0
CD20 positive c-MYC positive lymphoma	N/A	2.55282	N/A	2.19871	N/A	0	N/A	0	N/A	0
CD274 negative HER2 positive breast cancer	N/A	2.55282	N/A	2.19871	N/A	0	N/A	0	N/A	0
Cervical clear cell carcinoma	N/A	2.55282	N/A	2.19871	N/A	0	N/A	0	N/A	0
Colloid breast carcinoma	N/A	2.55282	N/A	2.19871	N/A	0	N/A	0	N/A	0
Diffuse type gastroesophageal junction adenocarcinoma	N/A	2.55282	N/A	2.19871	N/A	0	N/A	0	N/A	0
Early stage bilateral primary breast carcinoma	N/A	2.55282	N/A	2.19871	N/A	0	N/A	0	N/A	0
Early stage invasive cervical cancer	N/A	2.55282	N/A	2.19871	N/A	0	N/A	0	N/A	0
Early stage primary bilateral breast carcinoma	N/A	2.55282	N/A	2.19871	N/A	0	N/A	0	N/A	0
Early stage primary HER2 negative hormone receptor negative breast carcinoma	N/A	2.55282	N/A	2.19871	N/A	0	N/A	0	N/A	0
Early stage relapsed mantle cell lymphoma	N/A	2.55282	N/A	2.19871	N/A	0	N/A	0	N/A	0
Familial Mediterranean fever	N/A	2.55282	N/A	2.19871	N/A	0	N/A	0	N/A	0
Female breast carcinoma	N/A	2.55282	N/A	2.19871	N/A	0	N/A	0	N/A	0
FIGO stage IB2 cervical adenocarcinoma	N/A	2.55282	N/A	2.19871	N/A	0	N/A	0	N/A	0
FIGO stage IB2 cervical adenosquamous carcinoma	N/A	2.55282	N/A	2.19871	N/A	0	N/A	0	N/A	0
FIGO stage IB2 cervical squamous cell carcinoma	N/A	2.55282	N/A	2.19871	N/A	0	N/A	0	N/A	0
FIGO stage IC2-IC3 granulosa cell tumor	N/A	2.55282	N/A	2.19871	N/A	0	N/A	0	N/A	0
FIGO stage IIA2 cervical squamous cell carcinoma	N/A	2.55282	N/A	2.19871	N/A	0	N/A	0	N/A	0
HER2 expressing invasive breast cancer	N/A	2.55282	N/A	2.19871	N/A	0	N/A	0	N/A	0
High tumor burden follicular lymphoma	N/A	2.55282	N/A	2.19871	N/A	0	N/A	0	N/A	0
High-risk prostate cancer	N/A	2.55282	N/A	2.19871	N/A	0	N/A	0	N/A	0
Hormone receptor negative premenopausal breast cancer	N/A	2.55282	N/A	2.19871	N/A	0	N/A	0	N/A	0
INI1 negative medulloblastoma	N/A	2.55282	N/A	2.19871	N/A	0	N/A	0	N/A	0
Invasive cervical squamous cell carcinoma	N/A	2.55282	N/A	2.19871	N/A	0	N/A	0	N/A	0
Localized gastric adenocarcinoma	N/A	2.55282	N/A	2.19871	N/A	0	N/A	0	N/A	0
Low-grade diffuse astrocytoma	N/A	2.55282	N/A	2.19871	N/A	0	N/A	0	N/A	0
Activation of mast cells	-0.277	2.57557	N/A	0	-0.277	1.45037	N/A	1.79383	N/A	0
Non-Hodgkin cutaneous lymphoma	N/A	2.57042	N/A	0	N/A	0	N/A	0	N/A	0
Neoplasm of pleura	N/A	2.55843	N/A	0	N/A	0	N/A	0	N/A	0
Demyelination	-1.89	2.55695	N/A	0	N/A	0	N/A	0	N/A	0
Presence of lymphocytes	N/A	2.55282	N/A	0	N/A	0	N/A	0	N/A	0
Hyperplasia of smooth muscle	N/A	2.55282	N/A	0	N/A	0	N/A	2.53586	N/A	0
Malignant ascites	N/A	2.55282	N/A	0	N/A	0	N/A	0	N/A	0
Persistent cervical cancer	N/A	2.55282	N/A	0	N/A	0	N/A	0	N/A	0
Persistent nasopharyngeal cancer	N/A	2.55282	N/A	0	N/A	0	N/A	0	N/A	0
Platinum resistant BRCA1 germline mutation positive fallopian tube cancer	N/A	2.55282	N/A	0	N/A	0	N/A	0	N/A	0
Platinum resistant BRCA1 somatic mutation positive fallopian tube cancer	N/A	2.55282	N/A	0	N/A	0	N/A	0	N/A	0
Platinum resistant BRCA2 germline mutation positive fallopian tube cancer	N/A	2.55282	N/A	0	N/A	0	N/A	0	N/A	0
Platinum resistant BRCA2 somatic mutation positive fallopian tube cancer	N/A	2.55282	N/A	0	N/A	0	N/A	0	N/A	0
Poorly differentiated Sertoli-Leydig cell tumor	N/A	2.55282	N/A	0	N/A	0	N/A	0	N/A	0
Primary bone lymphoma	N/A	2.55282	N/A	0	N/A	0	N/A	0	N/A	0
Primary estrogen receptor positive luminal A breast cancer	N/A	2.55282	N/A	0	N/A	0	N/A	0	N/A	0
Primary gastric adenocarcinoma	N/A	2.55282	N/A	0	N/A	0	N/A	0	N/A	0
Recurrent EGFR sensitizing mutation positive non-small cell lung cancer	N/A	2.55282	N/A	0	N/A	0	N/A	0	N/A	0
Recurrent ovarian sex cord-stromal tumor	N/A	2.55282	N/A	0	N/A	0	N/A	0	N/A	0
Recurrent testicular nonseminomatous germ cell tumor	N/A	2.55282	N/A	0	N/A	0	N/A	0	N/A	0
Recurrent uterine endometrioid carcinoma	N/A	2.55282	N/A	0	N/A	0	N/A	0	N/A	0
Refractory Ewing sarcoma	N/A	2.55282	N/A	0	N/A	0	N/A	0	N/A	0
Relapsed Ewing sarcoma	N/A	2.55282	N/A	0	N/A	0	N/A	0	N/A	0
Relapsed testicular seminoma	N/A	2.55282	N/A	0	N/A	0	N/A	0	N/A	0
Resectable unilateral HER2 positive breast adenocarcinoma	N/A	2.55282	N/A	0	N/A	0	N/A	0	N/A	0
Secondary neoplasm of peritoneum	N/A	2.55282	N/A	0	N/A	0	N/A	0	N/A	0
SMARCB1 loss positive non rhabdoid tumor	N/A	2.55282	N/A	0	N/A	0	N/A	0	N/A	0
Stage 1 resectable unilateral breast adenocarcinoma	N/A	2.55282	N/A	0	N/A	0	N/A	0	N/A	0
Stage 2 resectable unilateral breast adenocarcinoma	N/A	2.55282	N/A	0	N/A	0	N/A	0	N/A	0
Stage 3 fallopian tube carcinoma	N/A	2.55282	N/A	0	N/A	0	N/A	0	N/A	0
Stage IA mesenchymal Sertoli-Leydig cell tumor	N/A	2.55282	N/A	0	N/A	0	N/A	0	N/A	0
Stage IB primary non-small cell lung cancer	N/A	2.55282	N/A	0	N/A	0	N/A	0	N/A	0
Stage II primary non-small cell lung carcinoma	N/A	2.55282	N/A	0	N/A	0	N/A	0	N/A	0
Stage IIA-IV granulosa cell tumor	N/A	2.55282	N/A	0	N/A	0	N/A	0	N/A	0
Stage III grade 3 follicular lymphoma	N/A	2.55282	N/A	0	N/A	0	N/A	0	N/A	0
Stage III resectable unilateral breast adenocarcinoma	N/A	2.55282	N/A	0	N/A	0	N/A	0	N/A	0
Stage III small B-cell lymphocytic lymphoma	N/A	2.55282	N/A	0	N/A	0	N/A	0	N/A	0
Stage IIIB cervical adenosquamous carcinoma	N/A	2.55282	N/A	0	N/A	0	N/A	0	N/A	0
Stage IIIB cervical squamous cell carcinoma	N/A	2.55282	N/A	0	N/A	0	N/A	0	N/A	0
Stage II-III node positive breast carcinoma	N/A	2.55282	N/A	0	N/A	0	N/A	0	N/A	0
Stage III-IV recurrent non-Hodgkin lymphoma	N/A	2.55282	N/A	0	N/A	0	N/A	0	N/A	0
Stage II-IV transformed diffuse large B-cell lymphoma	N/A	2.55282	N/A	0	N/A	0	N/A	0	N/A	0
Stage IV fallopian tube carcinoma	N/A	2.55282	N/A	0	N/A	0	N/A	0	N/A	0
Stage IV grade 3 follicular lymphoma	N/A	2.55282	N/A	0	N/A	0	N/A	0	N/A	0
Stage IV small B-cell lymphocytic lymphoma	N/A	2.55282	N/A	0	N/A	0	N/A	0	N/A	0
Stage IVA cervical adenocarcinoma	N/A	2.55282	N/A	0	N/A	0	N/A	0	N/A	0
Stage IVA cervical adenosquamous carcinoma	N/A	2.55282	N/A	0	N/A	0	N/A	0	N/A	0
Stage IVA cervical squamous cell carcinoma	N/A	2.55282	N/A	0	N/A	0	N/A	0	N/A	0
Stage IVB cervical adenosquamous carcinoma	N/A	2.55282	N/A	0	N/A	0	N/A	0	N/A	0
Stage IVB cervical squamous cell carcinoma	N/A	2.55282	N/A	0	N/A	0	N/A	0	N/A	0
Steroid cell tumor of the ovary	N/A	2.55282	N/A	0	N/A	0	N/A	0	N/A	0
TNM stage M0 childhood medulloblastoma	N/A	2.55282	N/A	0	N/A	0	N/A	0	N/A	0
TNM stage N0 early breast cancer	N/A	2.55282	N/A	0	N/A	0	N/A	0	N/A	0
TNM stage N0 invasive non-metastatic breast cancer	N/A	2.55282	N/A	0	N/A	0	N/A	0	N/A	0
TNM stage N1 locally advanced breast cancer	N/A	2.55282	N/A	0	N/A	0	N/A	0	N/A	0
TNM stage N1 premenopausal breast cancer	N/A	2.55282	N/A	0	N/A	0	N/A	0	N/A	0
TNM stage N2-3 locally advanced breast cancer	N/A	2.55282	N/A	0	N/A	0	N/A	0	N/A	0
Unresectable cervical squamous cell carcinoma	N/A	2.55282	N/A	0	N/A	0	N/A	0	N/A	0
Unresectable EGFR sensitizing mutation positive non-small cell lung carcinoma	N/A	2.55282	N/A	0	N/A	0	N/A	0	N/A	0
Untreated hormone receptor-positive metastatic breast cancer	N/A	2.55282	N/A	0	N/A	0	N/A	0	N/A	0
Leg type primary cutaneous diffuse large B-cell lymphoma	N/A	2.55126	N/A	0	N/A	0	N/A	0	N/A	0
Oligoastrocytoma	N/A	2.55126	N/A	0	N/A	0	N/A	0	N/A	0
Omphalocele	N/A	2.55126	N/A	0	N/A	0	N/A	0	N/A	0
Stage III-IV oral squamous cell carcinoma	N/A	2.55126	N/A	0	N/A	0	N/A	0	N/A	0
Diffuse type gastric carcinoma	N/A	2.54554	N/A	0	N/A	0	N/A	0	N/A	0
Gliosis of brain	N/A	2.51608	-0.846	3.47004	N/A	0	N/A	0	N/A	0
HER2 negative hormone receptor positive postmenopausal breast cancer	N/A	2.48709	N/A	3.20305	N/A	0	N/A	0	N/A	0
Function of macrophages	N/A	2.5254	N/A	0	N/A	0	N/A	0	N/A	0
Emery-Dreifuss muscular dystrophy	N/A	2.51608	N/A	0	N/A	0	N/A	0	N/A	0
Morphology of lesion	N/A	2.51105	N/A	0	N/A	0	N/A	0	N/A	0
Antigen presentation of dendritic cells	N/A	2.51063	N/A	0	N/A	0	N/A	0	N/A	0
Antimicrobial response	0.876	2.4881	N/A	0	N/A	0	N/A	0	N/A	0
Acute myocarditis	N/A	2.48709	N/A	0	N/A	0	N/A	0	N/A	0
AIDS-related Burkitt lymphoma	N/A	2.48709	N/A	0	N/A	0	N/A	0	N/A	0
AIDS-related plasmablastic lymphoma	N/A	2.48709	N/A	0	N/A	0	N/A	0	N/A	0
ALK rearrangement positive CD274 positive non-small lung cancer	N/A	2.48709	N/A	0	N/A	0	N/A	0	N/A	0
CCND1 overexpression positive IGH/CCND1 fusion positive mantle cell lymphoma	N/A	2.48709	N/A	0	N/A	0	N/A	0	N/A	0
Childhood supratentorial primitive neuroectodermal tumor	N/A	2.48709	N/A	0	N/A	0	N/A	0	N/A	0
Early stage estrogen receptor negative HER2 positive progesterone receptor negative breast cancer	N/A	2.48709	N/A	0	N/A	0	N/A	0	N/A	0
Early stage estrogen receptor positive HER2 negative breast carcinoma	N/A	2.48709	N/A	0	N/A	0	N/A	0	N/A	0
Early stage locally advanced breast cancer	N/A	2.48709	N/A	0	N/A	0	N/A	0	N/A	0
Early stage lymph node positive primary breast carcinoma	N/A	2.48709	N/A	0	N/A	0	N/A	0	N/A	0
Early stage lymph node-negative breast cancer	N/A	2.48709	N/A	0	N/A	0	N/A	0	N/A	0
Early stage ovarian sex cord-stromal tumor	N/A	2.48709	N/A	0	N/A	0	N/A	0	N/A	0
Early stage unilateral primary invasive breast carcinoma	N/A	2.48709	N/A	0	N/A	0	N/A	0	N/A	0
Estrogen receptor positive advanced breast carcinoma	N/A	2.48709	N/A	0	N/A	0	N/A	0	N/A	0
Estrogen receptor positive HER2 negative progesterone receptor negative invasive ductal carcinoma	N/A	2.48709	N/A	0	N/A	0	N/A	0	N/A	0
Estrogen receptor positive progesterone receptor negative invasive ductal breast carcinoma	N/A	2.48709	N/A	0	N/A	0	N/A	0	N/A	0
Fallopian tube mucinous adenocarcinoma	N/A	2.48709	N/A	0	N/A	0	N/A	0	N/A	0
HER2 amplification positive solid tumor	N/A	2.48709	N/A	0	N/A	0	N/A	0	N/A	0
HER2 negative hormone receptor positive luminal B-like breast carcinoma	N/A	2.48709	N/A	0	N/A	0	N/A	0	N/A	0
HER2 negative luminal-A like breast cancer	N/A	2.48709	N/A	0	N/A	0	N/A	0	N/A	0
High grade diffuse large B-cell lymphoma	N/A	2.48709	N/A	0	N/A	0	N/A	0	N/A	0
IDH2 mutation positive astrocytoma	N/A	2.48709	N/A	0	N/A	0	N/A	0	N/A	0
IDH2 mutation positive oligodendroglioma	N/A	2.48709	N/A	0	N/A	0	N/A	0	N/A	0
Indolent transformed lymphoma	N/A	2.48709	N/A	0	N/A	0	N/A	0	N/A	0
Intracranial tanycytic ependymoma	N/A	2.48709	N/A	0	N/A	0	N/A	0	N/A	0
Locally advanced gallbladder cancer	N/A	2.48709	N/A	0	N/A	0	N/A	0	N/A	0
Locally recurrent HER2 negative breast adenocarcinoma	N/A	2.48709	N/A	0	N/A	0	N/A	0	N/A	0
Metastatic HER2 positive advanced breast cancer	N/A	2.48709	N/A	0	N/A	0	N/A	0	N/A	0
Metastatic occult primary cancer of head and neck	N/A	2.48709	N/A	0	N/A	0	N/A	0	N/A	0
Metastatic squamous cell cancer of the ethmoid sinus	N/A	2.48709	N/A	0	N/A	0	N/A	0	N/A	0
Metastatic squamous cell cancer of the glottis	N/A	2.48709	N/A	0	N/A	0	N/A	0	N/A	0
Metastatic squamous cell cancer of the maxillary sinus	N/A	2.48709	N/A	0	N/A	0	N/A	0	N/A	0
Metastatic squamous cell carcinoma of the lip	N/A	2.48709	N/A	0	N/A	0	N/A	0	N/A	0
Metastatic squamous cell carcinoma of the supraglottis	N/A	2.48709	N/A	0	N/A	0	N/A	0	N/A	0
Myocardial reperfusion injury	N/A	2.48709	N/A	0	N/A	0	N/A	0	N/A	0
Nonmetastatic primary HER2 positive hormone receptor negative invasive breast carcinoma	N/A	2.48709	N/A	0	N/A	0	N/A	0	N/A	0
Primary CD20-positive B-cell non-Hodgkin lymphoma	N/A	2.48709	N/A	0	N/A	0	N/A	0	N/A	0
Primary CD30 positive anaplastic large cell lymphoma	N/A	2.48709	N/A	0	N/A	0	N/A	0	N/A	0
Primary unilateral invasive breast carcinoma	N/A	2.48709	N/A	0	N/A	0	N/A	0	N/A	0
Progressed advanced gastric adenocarcinoma	N/A	2.48709	N/A	0	N/A	0	N/A	0	N/A	0
Progressed metastatic gastroesophageal junction adenocarcinoma	N/A	2.48709	N/A	0	N/A	0	N/A	0	N/A	0
Progressive EGFR mutation negative ALK rearrangement negative ROS1 rearrangement negative BRAF mutation negative non-small cell lung cancer	N/A	2.48709	N/A	0	N/A	0	N/A	0	N/A	0
Progressive EGFR sensitizing mutation positive non-squamous non-small cell lung carcinoma	N/A	2.48709	N/A	0	N/A	0	N/A	0	N/A	0
Progressive IDH2 mutation positive glioma	N/A	2.48709	N/A	0	N/A	0	N/A	0	N/A	0
Recurrent fallopian tube serous adenocarcinoma	N/A	2.48709	N/A	0	N/A	0	N/A	0	N/A	0
Recurrent occult primary cancer of head and neck	N/A	2.48709	N/A	0	N/A	0	N/A	0	N/A	0
Recurrent squamous cell cancer of the ethmoid sinus	N/A	2.48709	N/A	0	N/A	0	N/A	0	N/A	0
Recurrent squamous cell cancer of the glottis	N/A	2.48709	N/A	0	N/A	0	N/A	0	N/A	0
Recurrent squamous cell cancer of the lip	N/A	2.48709	N/A	0	N/A	0	N/A	0	N/A	0
Recurrent squamous cell cancer of the maxillary sinus	N/A	2.48709	N/A	0	N/A	0	N/A	0	N/A	0
Recurrent squamous cell cancer of the supraglottis	N/A	2.48709	N/A	0	N/A	0	N/A	0	N/A	0
Refractory CD20 positive marginal zone cell lymphoma	N/A	2.48709	N/A	0	N/A	0	N/A	0	N/A	0
Refractory head and neck squamous cell carcinoma	N/A	2.48709	N/A	0	N/A	0	N/A	0	N/A	0
Relapsed gestational trophoblastic disease	N/A	2.48709	N/A	0	N/A	0	N/A	0	N/A	0
Stage 3B unresectable recurrent non-small cell lung cancer	N/A	2.48709	N/A	0	N/A	0	N/A	0	N/A	0
Stage cT1c bilateral primary breast carcinoma	N/A	2.48709	N/A	0	N/A	0	N/A	0	N/A	0
Stage cT1c unilateral primary breast carcinoma	N/A	2.48709	N/A	0	N/A	0	N/A	0	N/A	0
Stage I adult soft tissue sarcoma	N/A	2.48709	N/A	0	N/A	0	N/A	0	N/A	0
Stage II adult soft tissue sarcoma	N/A	2.48709	N/A	0	N/A	0	N/A	0	N/A	0
Stage III adult soft tissue sarcoma	N/A	2.48709	N/A	0	N/A	0	N/A	0	N/A	0
Stage IIIA primary non-small cell lung carcinoma	N/A	2.48709	N/A	0	N/A	0	N/A	0	N/A	0
Stage II-III infiltrating ductal breast carcinoma	N/A	2.48709	N/A	0	N/A	0	N/A	0	N/A	0
Stage II-III primary invasive breast carcinoma	N/A	2.48709	N/A	0	N/A	0	N/A	0	N/A	0
Stage IV ALK translocation positive nonsquamous non-small cell lung cancer	N/A	2.48709	N/A	0	N/A	0	N/A	0	N/A	0
Stage IV CD274 overexpression positive non-squamous non-small cell lung cancer	N/A	2.48709	N/A	0	N/A	0	N/A	0	N/A	0
Stage IV progressive EGFR activating mutation positive non-squamous non-small cell lung cancer	N/A	2.48709	N/A	0	N/A	0	N/A	0	N/A	0
TNM stage M0 non-keratinizing nasopharyngeal carcinoma	N/A	2.48709	N/A	0	N/A	0	N/A	0	N/A	0
TNM stage N0 invasive breast carcinoma	N/A	2.48709	N/A	0	N/A	0	N/A	0	N/A	0
TNM stage N1-3 primary breast carcinoma	N/A	2.48709	N/A	0	N/A	0	N/A	0	N/A	0
TNM stage N2-3 non-keratinizing nasopharyngeal carcinoma	N/A	2.48709	N/A	0	N/A	0	N/A	0	N/A	0
TNM stage T1c lymph node-positive breast cancer	N/A	2.48709	N/A	0	N/A	0	N/A	0	N/A	0
TNM stage T2 locally advanced breast cancer	N/A	2.48709	N/A	0	N/A	0	N/A	0	N/A	0
TNM stage T2-4 early breast cancer	N/A	2.48709	N/A	0	N/A	0	N/A	0	N/A	0
TNM stage T3 locally advanced breast cancer	N/A	2.48709	N/A	0	N/A	0	N/A	0	N/A	0
TNM stage T4a locally advanced breast cancer	N/A	2.48709	N/A	0	N/A	0	N/A	0	N/A	0
TNM stage T4b locally advanced breast cancer	N/A	2.48709	N/A	0	N/A	0	N/A	0	N/A	0
TNM stage T4c locally advanced breast cancer	N/A	2.48709	N/A	0	N/A	0	N/A	0	N/A	0
TNM stage T4d locally advanced breast cancer	N/A	2.48709	N/A	0	N/A	0	N/A	0	N/A	0
Unilateral estrogen receptor positive HER2 negative invasive breast carcinoma	N/A	2.48709	N/A	0	N/A	0	N/A	0	N/A	0
Unresectable occult primary cancer of head and neck	N/A	2.48709	N/A	0	N/A	0	N/A	0	N/A	0
Unresectable squamous cell cancer of the ethmoid sinus	N/A	2.48709	N/A	0	N/A	0	N/A	0	N/A	0
Unresectable squamous cell cancer of the glottis	N/A	2.48709	N/A	0	N/A	0	N/A	0	N/A	0
Unresectable squamous cell cancer of the lip	N/A	2.48709	N/A	0	N/A	0	N/A	0	N/A	0
Unresectable squamous cell cancer of the maxillary sinus	N/A	2.48709	N/A	0	N/A	0	N/A	0	N/A	0
Unresectable squamous cell cancer of the oropharynx	N/A	2.48709	N/A	0	N/A	0	N/A	0	N/A	0
Unresectable squamous cell cancer of the supraglottis	N/A	2.48709	N/A	0	N/A	0	N/A	0	N/A	0
Recruitment of granulocytes	0.152	2.4861	N/A	0	N/A	0	N/A	0	N/A	0
Quantity of extracellular matrix	N/A	2.48009	N/A	3.79892	N/A	0	N/A	4.15687	N/A	0
Transport of lactic acid	N/A	2.48009	N/A	2.23269	N/A	0	N/A	0	N/A	0
Accumulation of foam cells	N/A	2.48009	N/A	0	N/A	0	N/A	0	N/A	0
Accumulation of ganglioside GM3	N/A	2.48009	N/A	0	N/A	0	N/A	0	N/A	0
Localization of B lymphocytes	N/A	2.48009	N/A	0	N/A	0	N/A	0	N/A	0
Replication of Legionella pneumophila	N/A	2.48009	N/A	0	N/A	0	N/A	0	N/A	0
Translocation of phosphatidylserine	N/A	2.48009	N/A	0	N/A	0	N/A	0	N/A	0
Atrial flutter	N/A	2.47117	N/A	0	N/A	0	N/A	0	N/A	0
Poorly differentiated squamous-cell carcinoma	N/A	2.47117	N/A	0	N/A	0	N/A	0	N/A	0
Brain damage	-1.633	2.46798	N/A	0	N/A	0	N/A	0	N/A	0
Invasive lymph node-negative breast cancer	N/A	2.42499	N/A	3.11823	N/A	0	N/A	0	N/A	0
Sclerosis	N/A	2.4602	N/A	0	N/A	0	N/A	0	N/A	0
Inflammation of artery	N/A	2.45878	N/A	0	N/A	0	N/A	0	N/A	0
Tongue disease	N/A	2.45878	N/A	0	N/A	0	N/A	0	N/A	0
Advanced malignant germ cell neoplasm	N/A	2.42499	N/A	0	N/A	0	N/A	0	N/A	0
Advanced ovarian germ cell tumor	N/A	2.42499	N/A	0	N/A	0	N/A	0	N/A	0
BCL2 rearrangement negative MYC rearrangement negative lymphoma	N/A	2.42499	N/A	0	N/A	0	N/A	0	N/A	0
Bulky diffuse large B cell lymphoma	N/A	2.42499	N/A	0	N/A	0	N/A	0	N/A	0
CDKN2A negative oropharyngeal squamous cell carcinoma	N/A	2.42499	N/A	0	N/A	0	N/A	0	N/A	0
De novo metastatic breast cancer	N/A	2.42499	N/A	0	N/A	0	N/A	0	N/A	0
Early stage high risk HER2 negative invasive breast cancer	N/A	2.42499	N/A	0	N/A	0	N/A	0	N/A	0
Early stage inflammatory breast cancer	N/A	2.42499	N/A	0	N/A	0	N/A	0	N/A	0
Early stage operable primary invasive breast carcinoma	N/A	2.42499	N/A	0	N/A	0	N/A	0	N/A	0
Early stage primary invasive breast cancer	N/A	2.42499	N/A	0	N/A	0	N/A	0	N/A	0
EGFR sensitizing mutation positive lung adenocarcinoma	N/A	2.42499	N/A	0	N/A	0	N/A	0	N/A	0
Epstein Barr virus positive diffuse large B-cell lymphoma	N/A	2.42499	N/A	0	N/A	0	N/A	0	N/A	0
Grade 3 infiltrating ductal breast carcinoma	N/A	2.42499	N/A	0	N/A	0	N/A	0	N/A	0
HER2 negative node positive breast cancer	N/A	2.42499	N/A	0	N/A	0	N/A	0	N/A	0
HER2 positive hormone receptor positive invasive breast adenocarcinoma	N/A	2.42499	N/A	0	N/A	0	N/A	0	N/A	0
High-risk inflammatory breast cancer	N/A	2.42499	N/A	0	N/A	0	N/A	0	N/A	0
High-risk invasive breast adenocarcinoma	N/A	2.42499	N/A	0	N/A	0	N/A	0	N/A	0
IDH1 mutation positive astrocytoma	N/A	2.42499	N/A	0	N/A	0	N/A	0	N/A	0
IDH1 mutation positive oligodendroglioma	N/A	2.42499	N/A	0	N/A	0	N/A	0	N/A	0
Intracranial anaplastic ependymoma	N/A	2.42499	N/A	0	N/A	0	N/A	0	N/A	0
Intracranial cellular ependymoma	N/A	2.42499	N/A	0	N/A	0	N/A	0	N/A	0
Intracranial papillary ependymoma	N/A	2.42499	N/A	0	N/A	0	N/A	0	N/A	0
Locally advanced HER2 positive esophageal adenocarcinoma	N/A	2.42499	N/A	0	N/A	0	N/A	0	N/A	0
Locally advanced oral squamous cell carcinoma	N/A	2.42499	N/A	0	N/A	0	N/A	0	N/A	0
Metastatic EGFR mutation positive lung adenocarcinoma	N/A	2.42499	N/A	0	N/A	0	N/A	0	N/A	0
Metastatic Ewing sarcoma	N/A	2.42499	N/A	0	N/A	0	N/A	0	N/A	0
Metastatic FGFR mutation positive malignant solid tumor	N/A	2.42499	N/A	0	N/A	0	N/A	0	N/A	0
Metastatic HER2 positive esophageal adenocarcinoma	N/A	2.42499	N/A	0	N/A	0	N/A	0	N/A	0
Metastatic premenopausal breast adenocarcinoma	N/A	2.42499	N/A	0	N/A	0	N/A	0	N/A	0
Metastatic progressive HER2 positive breast cancer	N/A	2.42499	N/A	0	N/A	0	N/A	0	N/A	0
Metastatic testicular germ cell tumor	N/A	2.42499	N/A	0	N/A	0	N/A	0	N/A	0
Multicentric breast cancer	N/A	2.42499	N/A	0	N/A	0	N/A	0	N/A	0
MYC amplified malignant solid tumor	N/A	2.42499	N/A	0	N/A	0	N/A	0	N/A	0
Primary invasive estrogen receptor negative HER2 positive progesterone receptor negative breast carcinoma	N/A	2.42499	N/A	0	N/A	0	N/A	0	N/A	0
Progressive IDH1 mutation positive glioma	N/A	2.42499	N/A	0	N/A	0	N/A	0	N/A	0
Progressive testicular germ cell cancer	N/A	2.42499	N/A	0	N/A	0	N/A	0	N/A	0
Recurrent CD274 negative head and neck squamous cell carcinoma	N/A	2.42499	N/A	0	N/A	0	N/A	0	N/A	0
Recurrent estrogen receptor negative HER2 positive progesterone receptor negative breast cancer	N/A	2.42499	N/A	0	N/A	0	N/A	0	N/A	0
Recurrent HER2 positive esophageal adenocarcinoma	N/A	2.42499	N/A	0	N/A	0	N/A	0	N/A	0
Recurrent HER2 positive gastroesophageal junction adenocarcinoma	N/A	2.42499	N/A	0	N/A	0	N/A	0	N/A	0
Recurrent ovarian germ cell tumor	N/A	2.42499	N/A	0	N/A	0	N/A	0	N/A	0
Recurrent uterine sarcoma	N/A	2.42499	N/A	0	N/A	0	N/A	0	N/A	0
Refractory extranodal marginal zone cell lymphoma	N/A	2.42499	N/A	0	N/A	0	N/A	0	N/A	0
Refractory nodal marginal zone lymphoma	N/A	2.42499	N/A	0	N/A	0	N/A	0	N/A	0
Refractory splenic marginal zone lymphoma	N/A	2.42499	N/A	0	N/A	0	N/A	0	N/A	0
Relapsed nodal marginal zone lymphoma	N/A	2.42499	N/A	0	N/A	0	N/A	0	N/A	0
Relapsed splenic marginal zone lymphoma	N/A	2.42499	N/A	0	N/A	0	N/A	0	N/A	0
Small cell undifferentiated hepatoblastoma	N/A	2.42499	N/A	0	N/A	0	N/A	0	N/A	0
Stage 4 unresectable recurrent non-small cell lung cancer	N/A	2.42499	N/A	0	N/A	0	N/A	0	N/A	0
Stage IB gastric adenocarcinoma	N/A	2.42499	N/A	0	N/A	0	N/A	0	N/A	0
Stage IB gastroesophageal junction adenocarcinoma	N/A	2.42499	N/A	0	N/A	0	N/A	0	N/A	0
Stage I-II Burkitt lymphoma	N/A	2.42499	N/A	0	N/A	0	N/A	0	N/A	0
Stage III head and neck squamous cell carcinoma	N/A	2.42499	N/A	0	N/A	0	N/A	0	N/A	0
Stage I-II primary mediastinal large B-cell lymphoma	N/A	2.42499	N/A	0	N/A	0	N/A	0	N/A	0
Stage III uterine corpus cancer	N/A	2.42499	N/A	0	N/A	0	N/A	0	N/A	0
Stage IIIC gastric adenocarcinoma	N/A	2.42499	N/A	0	N/A	0	N/A	0	N/A	0
Stage IIIC gastroesophageal junction adenocarcinoma	N/A	2.42499	N/A	0	N/A	0	N/A	0	N/A	0
Stage I-III lymph node-positive breast cancer	N/A	2.42499	N/A	0	N/A	0	N/A	0	N/A	0
Stage IV ALK rearrangement negative CD274 expression negative EGFR mutation negative nonsquamous lung carcinoma	N/A	2.42499	N/A	0	N/A	0	N/A	0	N/A	0
Stage IV ALK rearrangement negative CD274 expression positive EGFR mutation negative nonsquamous lung carcinoma	N/A	2.42499	N/A	0	N/A	0	N/A	0	N/A	0
Stage IV anal canal cancer	N/A	2.42499	N/A	0	N/A	0	N/A	0	N/A	0
Stage IV CD274 low expression positive squamous non-small cell lung cancer	N/A	2.42499	N/A	0	N/A	0	N/A	0	N/A	0
TNM stage M0 locally advanced breast cancer	N/A	2.42499	N/A	0	N/A	0	N/A	0	N/A	0
TNM stage M0 primary invasive breast carcinoma	N/A	2.42499	N/A	0	N/A	0	N/A	0	N/A	0
TNM stage N0 unilateral breast adenocarcinoma	N/A	2.42499	N/A	0	N/A	0	N/A	0	N/A	0
TNM stage T1N1 gastric adenocarcinoma	N/A	2.42499	N/A	0	N/A	0	N/A	0	N/A	0
Stage IIIC cutaneous melanoma	N/A	0	N/A	5.00848	N/A	0	N/A	0	N/A	0
Stage IIIC metastatic melanoma	N/A	0	N/A	5.00848	N/A	0	N/A	0	N/A	0
Stage IIIB metastatic cutaneous melanoma	N/A	0	N/A	4.85412	N/A	0	N/A	0	N/A	0
Mismatch repair deficient solid tumor	N/A	0	N/A	4.70873	N/A	0	N/A	0	N/A	0
Stage IV cutaneous melanoma	N/A	0	N/A	4.50551	N/A	0	N/A	0	N/A	0
Unresectable metastatic soft tissue tumor	N/A	0	N/A	4.50551	N/A	0	N/A	0	N/A	0
Binding of skin cell lines	N/A	0	-1.964	4.49636	N/A	1.80495	N/A	3.39856	N/A	0
BRAF V600E mutation positive rectal cancer	N/A	0	N/A	4.49636	N/A	3.08698	N/A	0	N/A	0
Shape change of kidney cell lines	N/A	0	1.406	4.46181	N/A	0	N/A	0	N/A	0
BRAF V600E mutation positive RAS mutation negative melanoma	N/A	0	N/A	4.13797	N/A	2.83643	N/A	0	N/A	0
BRAF V600K mutation positive RAS mutation negative melanoma	N/A	0	N/A	4.13797	N/A	2.83643	N/A	0	N/A	0
Locally advanced BRAF V600E positive melanoma	N/A	0	N/A	4.13797	N/A	2.83643	N/A	0	N/A	0
Locally advanced BRAF V600K positive melanoma	N/A	0	N/A	4.13797	N/A	2.83643	N/A	0	N/A	0
Metastatic BRAF V600E mutation positive cutaneous melanoma	N/A	0	N/A	4.13797	N/A	2.83643	N/A	0	N/A	0
Metastatic BRAF V600K mutation positive cutaneous melanoma	N/A	0	N/A	4.13797	N/A	2.83643	N/A	0	N/A	0
NRAS mutation negative melanoma	N/A	0	N/A	4.13797	N/A	2.83643	N/A	0	N/A	0
Stage 3B unresectable BRAF V600E mutation positive cutaneous melanoma	N/A	0	N/A	4.13797	N/A	2.83643	N/A	0	N/A	0
Stage 3B unresectable BRAF V600K mutation positive cutaneous melanoma	N/A	0	N/A	4.13797	N/A	2.83643	N/A	0	N/A	0
Stage 3c unresectable BRAF V600E mutation positive cutaneous melanoma	N/A	0	N/A	4.13797	N/A	2.83643	N/A	0	N/A	0
Stage 3c unresectable BRAF V600K mutation positive cutaneous melanoma	N/A	0	N/A	4.13797	N/A	2.83643	N/A	0	N/A	0
Stage IIIB BRAF V600E positive metastatic melanoma	N/A	0	N/A	4.13797	N/A	2.83643	N/A	0	N/A	0
Stage IIIB BRAF V600K positive metastatic melanoma	N/A	0	N/A	4.13797	N/A	2.83643	N/A	0	N/A	0
Stage IIIB metastatic melanoma of unknown primary	N/A	0	N/A	4.13797	N/A	2.83643	N/A	0	N/A	0
Stage IIIB unresectable BRAF V600E mutation positive melanoma	N/A	0	N/A	4.13797	N/A	2.83643	N/A	0	N/A	0
Stage IIIB unresectable BRAF V600K mutation positive melanoma	N/A	0	N/A	4.13797	N/A	2.83643	N/A	0	N/A	0
Stage IIIB unresectable metastatic melanoma	N/A	0	N/A	4.13797	N/A	2.83643	N/A	0	N/A	0
Stage IIIC BRAF V600E positive metastatic melanoma	N/A	0	N/A	4.13797	N/A	2.83643	N/A	0	N/A	0
Stage IIIC BRAF V600K positive metastatic melanoma	N/A	0	N/A	4.13797	N/A	2.83643	N/A	0	N/A	0
Stage IIIC metastatic melanoma of unknown primary	N/A	0	N/A	4.13797	N/A	2.83643	N/A	0	N/A	0
Stage IIIC unresectable BRAF V600E mutation positive melanoma	N/A	0	N/A	4.13797	N/A	2.83643	N/A	0	N/A	0
Stage IIIC unresectable BRAF V600K mutation positive melanoma	N/A	0	N/A	4.13797	N/A	2.83643	N/A	0	N/A	0
Stage IV BRAF V600E positive metastatic melanoma	N/A	0	N/A	4.13797	N/A	2.83643	N/A	0	N/A	0
Stage IV BRAF V600K positive metastatic melanoma	N/A	0	N/A	4.13797	N/A	2.83643	N/A	0	N/A	0
Unresectable stage III cutaneous melanoma	N/A	0	N/A	4.13797	N/A	2.83643	N/A	0	N/A	0
Unresectable stage IIIC melanoma	N/A	0	N/A	4.13797	N/A	2.83643	N/A	0	N/A	0
Cell death of tumor cell lines	N/A	0	1.416	4.09674	N/A	0	-0.021	2.21757	N/A	0
Stage IV metastatic melanoma	N/A	0	N/A	4.0887	N/A	0	N/A	0	N/A	0
Progressive malignant gastrointestinal neoplasm	N/A	0	N/A	3.98901	N/A	0	N/A	0	N/A	0
BRAF V600E mutation positive colon cancer	N/A	0	N/A	3.84611	N/A	2.63043	N/A	0	N/A	0
Stage IIID melanoma	N/A	0	N/A	3.84611	N/A	2.63043	N/A	0	N/A	0
Cell death of sarcoma cell lines	N/A	0	0.415	3.83272	N/A	0	N/A	0	N/A	0
Branching morphogenesis of salivary gland	N/A	0	N/A	3.79892	N/A	2.25947	N/A	2.46833	N/A	0
Metastatic unresectable malignant solid tumor	N/A	0	N/A	3.78213	N/A	0	N/A	0	N/A	0
Stage IIB cutaneous melanoma	N/A	0	N/A	3.71839	N/A	2.53985	N/A	0	N/A	0
Stage IV metastatic melanoma of unknown primary	N/A	0	N/A	3.71839	N/A	2.53985	N/A	0	N/A	0
Disorder of basal ganglia	N/A	0	N/A	3.69086	N/A	1.44606	N/A	2.99443	N/A	0
Advanced BRAF mutation positive malignant solid tumor	N/A	0	N/A	3.68843	N/A	0	N/A	0	N/A	0
High-risk cutaneous melanoma	N/A	0	N/A	3.60042	N/A	2.45599	N/A	0	N/A	0
Metachronous secondary tumor	N/A	0	N/A	3.60042	N/A	2.45599	N/A	0	N/A	0
Metastatic microsatellite stable rectal cancer	N/A	0	N/A	3.60042	N/A	2.45599	N/A	0	N/A	0
Refractory osteosarcomagenesis	N/A	0	N/A	3.50188	N/A	0	N/A	0	N/A	0
Progressive PIK3CA mutation positive solid tumor	N/A	0	N/A	3.49089	N/A	0	N/A	0	N/A	0
PTEN mutation positive solid tumor	N/A	0	N/A	3.49089	N/A	0	N/A	0	N/A	0
Spindle cell rhabdomyosarcoma	N/A	0	N/A	3.49089	N/A	0	N/A	0	N/A	0
Stage I renal cancer	N/A	0	N/A	3.49089	N/A	0	N/A	0	N/A	0
Stage II renal cancer	N/A	0	N/A	3.49089	N/A	0	N/A	0	N/A	0
Microsatellite stable malignant tumor	N/A	0	N/A	3.42884	N/A	0	N/A	0	N/A	0
Morphology of lysosome	N/A	0	N/A	3.39676	N/A	0	N/A	0	N/A	0
Distant metastatic cutaneous melanoma	N/A	0	N/A	3.38871	N/A	2.30511	N/A	0	N/A	0
Locally advanced cutaneous melanoma	N/A	0	N/A	3.38871	N/A	2.30511	N/A	0	N/A	0
Oligometastatic BRAF V600E positive melanoma	N/A	0	N/A	3.38871	N/A	2.30511	N/A	0	N/A	0
Oligometastatic BRAF V600K positive melanoma	N/A	0	N/A	3.38871	N/A	2.30511	N/A	0	N/A	0
Stage III renal cancer	N/A	0	N/A	3.38871	N/A	0	N/A	0	N/A	0
Binding of CD34+ cells	N/A	0	N/A	3.3853	N/A	1.4089	N/A	3.62668	N/A	0
Biosynthesis of CDP-diacylglycerol	N/A	0	N/A	3.3853	N/A	1.4089	N/A	1.51468	N/A	0
Adhesion of brain tissue	N/A	0	N/A	3.3853	N/A	0	N/A	1.51468	N/A	0
Transmembrane transport of carbon dioxide	N/A	0	N/A	3.3853	N/A	0	N/A	0	N/A	0
Cell rounding	N/A	0	1.951	3.23391	1.414	1.88809	N/A	0	N/A	0
Premature aging	N/A	0	N/A	3.36968	N/A	0	N/A	0	N/A	0
Gliosis of hippocampus	N/A	0	-0.728	3.36612	N/A	0	N/A	0	N/A	0
Binding of lung cancer cell lines	N/A	0	0.254	3.30197	N/A	0	N/A	0	N/A	0
BRAF V600K mutation positive advanced solid tumor	N/A	0	N/A	3.29301	N/A	2.23678	N/A	0	N/A	0
Stage IIC cutaneous melanoma	N/A	0	N/A	3.29301	N/A	2.23678	N/A	0	N/A	0
Unresectable BRAF V600D mutation positive cutaneous melanoma	N/A	0	N/A	3.29301	N/A	2.23678	N/A	0	N/A	0
Unresectable BRAF V600R mutation positive cutaneous melanoma	N/A	0	N/A	3.29301	N/A	2.23678	N/A	0	N/A	0
PTEN mutation positive cancer	N/A	0	N/A	3.29301	N/A	0	N/A	0	N/A	0
Mismatch repair deficient colorectal adenocarcinoma	N/A	0	N/A	3.20305	N/A	2.17249	N/A	0	N/A	0
Brain metastasis	N/A	0	N/A	3.17005	N/A	0	N/A	0	N/A	0
Response of phagocytes	N/A	0	N/A	0	1.957	1.60188	N/A	0	N/A	0
Stage III-IV gastrointestinal tract cancer	N/A	0	N/A	3.15692	N/A	0	N/A	0	N/A	0
Progressive neurological disorder	N/A	0	1.067	3.15596	N/A	0	N/A	0	N/A	0
Progression of tumor	N/A	0	-0.555	3.12775	-1.067	1.43209	N/A	0	N/A	0
Stage I-IV postmenopausal breast cancer	N/A	0	N/A	3.11823	N/A	0	N/A	0	N/A	0
Efflux of choline-phospholipid	N/A	0	N/A	3.04707	N/A	1.80495	N/A	0	N/A	0
BRAF V600E mutation positive advanced solid tumor	N/A	0	N/A	3.03803	N/A	2.05445	N/A	0	N/A	0
TNM stage M0 stage III colorectal adenocarcinoma	N/A	0	N/A	3.03803	N/A	2.05445	N/A	0	N/A	0
Neuromuscular disease	N/A	0	N/A	3.02258	N/A	0	N/A	2.27697	N/A	0
Binding of carcinoma cell lines	N/A	0	0.477	3.02152	N/A	0	N/A	0	N/A	0
Abnormal morphology of dermis	N/A	0	N/A	2.99216	N/A	0	N/A	0	N/A	0
TNM stage N1-2 stage III colorectal adenocarcinoma	N/A	0	N/A	2.96199	N/A	2.00003	N/A	0	N/A	0
Drug-induced liver disease	N/A	0	N/A	2.96199	N/A	0	N/A	0	N/A	0
High-risk lymph node-negative breast cancer	N/A	0	N/A	2.96199	N/A	0	N/A	0	N/A	0
Hormone receptor positive inflammatory breast cancer	N/A	0	N/A	2.96199	N/A	0	N/A	0	N/A	0
Metastatic estrogen receptor positive breast carcinoma	N/A	0	N/A	2.96199	N/A	0	N/A	0	N/A	0
Recurrent osteosarcomagenesis	N/A	0	N/A	2.96025	N/A	0	N/A	0	N/A	0
Apoptosis of sarcoma cell lines	N/A	0	1.717	2.94108	N/A	0	N/A	0	N/A	0
Abnormal morphology of hippocampus	N/A	0	N/A	2.92606	N/A	0	N/A	0	N/A	0
Mitosis of neuroblastoma cell lines	N/A	0	N/A	2.91406	N/A	2.9414	N/A	0	N/A	0
Locally advanced HER2-negative breast carcinoma	N/A	0	N/A	2.88975	N/A	0	N/A	0	N/A	0
Stage 4 invasive breast carcinoma	N/A	0	N/A	2.88975	N/A	0	N/A	0	N/A	0
Stage I mammary tumor	N/A	0	N/A	2.88975	N/A	0	N/A	0	N/A	0
Metabolism of D-glucose	N/A	0	1.103	2.82915	N/A	0	N/A	2.04085	N/A	0
Invasion of carcinoma cells	N/A	0	N/A	2.82096	N/A	2.87158	N/A	2.18992	N/A	0
Replication error repair positive colorectal tumor	N/A	0	N/A	2.82096	N/A	1.89905	N/A	0	N/A	0
Abnormal morphology of lysosome	N/A	0	N/A	2.82096	N/A	0	N/A	0	N/A	0
Movement Disorders	N/A	0	1.585	2.82084	N/A	0	1.091	2.66753	N/A	0
Formation of abdominal aortic aneurysm	N/A	0	N/A	2.79694	N/A	0	N/A	0	N/A	0
Leakage of Ca2+	N/A	0	N/A	2.79694	N/A	0	N/A	0	N/A	0
Synthesis of phosphatidic acid	N/A	0	N/A	2.78493	N/A	0	N/A	0	N/A	0
Advanced BRAF mutation positive non-small cell lung cancer	N/A	0	N/A	2.75534	N/A	0	N/A	0	N/A	0
Grade 3 invasive breast carcinoma	N/A	0	N/A	2.75534	N/A	0	N/A	0	N/A	0
High-risk endometrial carcinoma	N/A	0	N/A	2.75534	N/A	0	N/A	0	N/A	0
Primary inflammatory breast cancer	N/A	0	N/A	2.75534	N/A	0	N/A	0	N/A	0
Invasion of tumor cells	N/A	0	-1.369	2.75225	1.134	1.46036	-0.789	1.55439	N/A	0
Homeostasis of D-glucose	N/A	0	N/A	2.73478	N/A	0	N/A	0	N/A	0
Necrosis of liver	N/A	0	-0.29	2.73402	N/A	0	N/A	0	N/A	0
Cardiac damage	N/A	0	N/A	2.72839	N/A	0	N/A	0	N/A	0
Endometrial serous carcinoma	N/A	0	N/A	2.72051	N/A	0	N/A	1.52202	N/A	0
Homeostasis of tissue	N/A	0	N/A	2.71764	N/A	0	N/A	0	N/A	0
Unresectable metastasis	N/A	0	N/A	2.71764	N/A	0	N/A	0	N/A	0
Adhesion of embryonic cells	N/A	0	0.562	2.71055	N/A	0	N/A	0	N/A	0
Advanced pancreatic adenocarcinoma	N/A	0	N/A	2.69366	N/A	0	N/A	0	N/A	0
Binding of bone marrow cell lines	N/A	0	-1.009	2.69262	N/A	1.80716	N/A	0	N/A	0
Anaplastic oligodendroglioma	N/A	0	N/A	2.69262	N/A	0	N/A	0	N/A	0
Mixed cellularity classical Hodgkin lymphoma	N/A	0	N/A	2.69262	N/A	0	N/A	0	N/A	0
Primary HER2 negative invasive breast carcinoma	N/A	0	N/A	2.69262	N/A	0	N/A	0	N/A	0
Progressive PIK3CA mutation positive cancer	N/A	0	N/A	2.69262	N/A	0	N/A	0	N/A	0
Stage IV large cell lung carcinoma	N/A	0	N/A	2.69262	N/A	0	N/A	0	N/A	0
Progression of secondary tumor	N/A	0	N/A	2.69053	N/A	0	N/A	0	N/A	0
Familial central nervous system disease	N/A	0	N/A	2.68472	N/A	0	N/A	2.65612	N/A	0
Neurological signs	N/A	0	-1	2.66179	N/A	0	N/A	2.35069	N/A	0
Adult T-cell non-Hodgkin lymphoma	N/A	0	N/A	2.65344	N/A	0	N/A	0	N/A	0
Pallor	N/A	0	N/A	2.64459	N/A	0	N/A	0	N/A	0
Morphology of cerebral cortex	N/A	0	N/A	2.64275	N/A	0	N/A	0	N/A	0
Hutchinson-Gilford progeria syndrome	N/A	0	N/A	2.6375	N/A	0	N/A	0	N/A	0
Thyroid gland development	N/A	0	N/A	2.63259	N/A	0	N/A	2.05099	N/A	0
Estrogen receptor positive HER2 negative breast adenocarcinoma	N/A	0	N/A	2.63259	N/A	0	N/A	0	N/A	0
Inflammatory invasive breast carcinoma	N/A	0	N/A	2.63259	N/A	0	N/A	0	N/A	0
Refractory locally advanced breast cancer	N/A	0	N/A	2.63259	N/A	0	N/A	0	N/A	0
Refractory metastatic breast cancer	N/A	0	N/A	2.63259	N/A	0	N/A	0	N/A	0
TNM stage N1-3 invasive breast carcinoma	N/A	0	N/A	2.63259	N/A	0	N/A	0	N/A	0
Single enzyme disorder	N/A	0	N/A	2.62678	N/A	2.71978	N/A	2.20739	N/A	0
Morphology of endothelial tissue	N/A	0	N/A	2.62615	N/A	0	N/A	1.89812	N/A	0
Sclerotic lesion	N/A	0	N/A	2.62166	N/A	0	N/A	0	N/A	0
Bleeding of tumor	N/A	0	N/A	2.6189	N/A	0	N/A	2.85741	N/A	0
Formation of basal membrane	N/A	0	N/A	2.6189	N/A	0	N/A	2.85741	N/A	0
Mannosidosis	N/A	0	N/A	2.6189	N/A	0	N/A	2.85741	N/A	0
Amyloidosis of vasculature	N/A	0	N/A	2.6189	N/A	0	N/A	0	N/A	0
Injury of kidney cell lines	N/A	0	N/A	2.6189	N/A	0	N/A	0	N/A	0
Length of cerebral cortex	N/A	0	N/A	2.6189	N/A	0	N/A	0	N/A	0
Progressive encephalopathy	N/A	0	N/A	2.61646	N/A	0	N/A	0	N/A	0
Extrahepatic metastasis	N/A	0	-1.011	2.60695	N/A	0	0.152	2.21887	N/A	0
Cardiac injury	N/A	0	N/A	2.59201	N/A	0	N/A	0	N/A	0
Clearance of Pseudomonas aeruginosa	N/A	0	N/A	2.59134	N/A	0	N/A	0	N/A	0
Unresectable malignant solid tumor	N/A	0	N/A	2.58046	N/A	0	N/A	0	N/A	0
Secretion of triacylglycerol	N/A	0	-0.152	2.57505	N/A	0	N/A	2.00845	N/A	0
Metastatic mismatch repair-proficient colorectal cancer	N/A	0	N/A	2.57505	N/A	1.723	N/A	0	N/A	0
Early stage hormone receptor positive breast cancer	N/A	0	N/A	2.57505	N/A	0	N/A	0	N/A	0
[truncated: 1,191 more rows]

## Sheet: Pathways
Supplemental Table S2b: all IPA comparison analysis results from input gene list as displayed in Table S1 (cutoff for proteins included in IPA comparison analysis was set at abundance ratio >2 and p<0.05, separately for each stimulant). Enriched canonical pathways were considered significantly activated at z-score >2 and -(log10)p >1.3.
	IL8		LPS		PMA		medium control		untreated
Canonical Pathways	z-score	p val	z-score	p val	z-score	p val	z-score	p val	z-score	p val
Integrin cell surface interactions	-0.447	2.22466	-0.905	6.44488	-0.707	3.91667	-2.121	4.66969	-1.667	5.55279
Integrin signaling	N/A	1.23045	N/A	1.8154	-1	2.80574	N/A	2.14157	-1.342	4.34068
Syndecan interactions	N/A	1.23045	-1.633	4.96063	-1	2.80574	-2.236	4.37819	-2.236	4.34068
Caveolar-mediated Endocytosis Signaling	N/A	1.04344	N/A	4.07685	N/A	4.17292	N/A	4.00697	N/A	3.95793
Regulation of Actin-based Motility by Rho	N/A	1.16808	-1	3.67149	N/A	1.83081	N/A	1.7007	-0.447	3.72863
Semaphorin Neuronal Repulsive Signaling Pathway	1	1.30466	0.333	4.13054	1.414	2.94237	2.646	2.38043	2.828	3.65602
OAS antiviral response	N/A	3.56615	N/A	1.86998	1	4.76535	N/A	3.54851	N/A	3.52537
Translocation of SLC2A4 (GLUT4) to the plasma membrane	N/A	1.15015	N/A	0.865258	-0.447	2.10095	N/A	1.13607	-2.449	3.34789
Processing of Capped Intron-Containing Pre-mRNA	-1.941	3.47584	-1.807	3.23731	1.789	6.19493	-1.414	1.17855	0.277	3.34322
ILK Signaling	0.378	2.24542	0.333	2.99998	1.89	1.21387	0.378	2.21026	-0.632	3.31485
Platelet Adhesion to exposed collagen	N/A	3.05359	-1	3.98525	N/A	2.72883	-1.342	6.01573	N/A	3.01346
ERK/MAPK Signaling	-1	1.12026	-1.89	3.76828	-0.447	1.82949	-1.89	2.50045	-1.134	3.0065
Paxillin Signaling	N/A	1.16808	-0.447	4.4112	1	3.07016	N/A	1.15077	-1	2.97894
Stearate Biosynthesis I (Animals)	N/A	3.02725	N/A	1.73246	N/A	1.12295	N/A	0.745363	0	2.96535
NF-κB Activation by Viruses	N/A	0.975508	-1.134	3.08992	0	3.95761	-2.236	2.22398	-2.449	2.9437
Neuregulin Signaling	N/A	0.322651	N/A	3.54409	N/A	2.32764	N/A	2.24658	N/A	2.88013
Virus Entry via Endocytic Pathways	N/A	1.55229	N/A	2.10367	N/A	2.17597	N/A	3.47355	N/A	2.71822
Protein folding	-1.342	2.02277	-1.134	2.76895	N/A	0.299833	-2	1.37468	-0.816	2.66303
RHOGDI Signaling	N/A	1.23516	1.342	3.47768	-1.342	2.50091	N/A	0.830347	0.447	2.65001
PI3K/AKT Signaling	N/A	1.61558	0	2.80721	1.342	1.92522	-1.633	2.60727	-2.236	2.55457
Tight Junction Signaling	N/A	2.03681	N/A	0	N/A	1.94696	N/A	1.04691	N/A	2.52645
Apelin Cardiac Fibroblast Signaling Pathway	N/A	0.597676	N/A	0.490458	N/A	2.23678	N/A	1.46845	N/A	2.51364
Integrin Signaling	0.378	1.58267	-0.277	4.46426	0.632	2.35148	-1.89	1.55439	-1	2.50844
Signaling by Rho Family GTPases	-0.447	1.58265	-1.265	5.24506	0	3.13492	-1	0.820279	-1.134	2.42214
SNARE Signaling Pathway	-1.342	1.82817	N/A	0	-0.447	1.40284	N/A	0.364941	0	2.42081
Actin Cytoskeleton Signaling	0	1.09546	-1.414	3.70235	0.816	2.73605	N/A	0.725542	-0.816	2.40466
L1CAM interactions	-1.633	2.46614	-1.414	3.12671	1.414	3.21653	-2.236	1.78675	-2.449	2.39837
HGF Signaling	N/A	0.511232	-1.414	5.69304	-0.447	3.01369	-2	1.84447	-2	2.3928
Protein Sorting Signaling Pathway	-1.134	1.85669	-0.816	0.901376	0.378	1.3238	-1.89	1.82671	-0.707	2.31331
Regulation of eIF4 and p70S6K Signaling	N/A	0.922411	-1	4.9796	0	2.68013	-1	2.29875	N/A	2.25229
Regulation of Cellular Mechanics by Calpain Protease	N/A	0.516144	N/A	3.16067	N/A	2.50563	N/A	1.58322	N/A	2.24079
Cellular Effects of Sildenafil (Viagra)	N/A	0.661202	N/A	0	N/A	0	N/A	0.64969	N/A	2.18936
PTEN Signaling	N/A	0.446033	N/A	2.10545	-0.447	2.74105	0.447	2.22394	N/A	2.18214
PAK Signaling	N/A	0.637975	-1.134	5.6686	0.447	3.5235	N/A	1.05645	N/A	2.1316
SRP-dependent cotranslational protein targeting to membrane	2.236	1.56693	2.309	5.58443	2.121	2.80391	2.333	4.26966	0.816	2.09425
Formation of Fibrin Clot (Clotting Cascade)	N/A	1.20127	N/A	0.984116	N/A	1.00719	N/A	2.09532	N/A	2.07381
Metabolism of non-coding RNA	N/A	0.728401	-2.236	2.39874	N/A	1.08298	N/A	0.256046	-1	2.05264
Signaling by TGF-beta Receptor Complex	N/A	1.35289	-0.378	4.0887	1	1.7207	N/A	1.33811	-2	2.05264
Dilated Cardiomyopathy Signaling Pathway	N/A	0.594363	N/A	0	N/A	0	-1	0.99198	0	2.02214
Actin Nucleation by ARP-WASP Complex	N/A	0.856482	N/A	3.48351	N/A	2.18055	N/A	1.37468	N/A	1.96688
Cargo concentration in the ER	N/A	0	N/A	0.907798	N/A	0.930368	N/A	0.428737	N/A	1.94634
Germ Cell-Sertoli Cell Junction Signaling	N/A	1.04813	N/A	3.45962	N/A	1.91553	N/A	1.47115	N/A	1.93675
WNK Renal Signaling Pathway	N/A	1.36192	N/A	0.584849	N/A	0.610286	N/A	1.34368	N/A	1.92602
Cristae formation	N/A	0	N/A	1.60983	N/A	1.64549	N/A	0.417594	N/A	1.9071
Role of Hypercytokinemia/hyperchemokinemia in the Pathogenesis of Influenza	0.447	2.73484	1.342	2.1952	2	1.56501	N/A	0.648372	2	1.88902
Insulin Receptor Signaling	1	0.910596	-0.447	0.953079	1	0.63335	0.447	1.35573	0.816	1.85569
Eukaryotic Translation Termination	N/A	0.39409	1.265	4.80927	1.633	2.03975	2.449	2.55255	0.447	1.84781
RHO GTPases Activate Formins	-1.342	1.3647	-2.714	4.2852	1	0.625515	N/A	0.512701	-1.633	1.84005
Fatty Acid Activation	N/A	0.774981	N/A	0.660544	N/A	0	N/A	0	N/A	1.83637
Death Receptor Signaling	N/A	0.774545	N/A	0.246436	N/A	0.259859	N/A	0.762284	0	1.81037
Lanosterol Biosynthesis	N/A	0	N/A	0	N/A	0	N/A	0	N/A	1.8045
Sertoli Cell-Sertoli Cell Junction Signaling	0.378	1.41002	-1.732	2.95978	1.155	3.07856	-2.333	2.31577	-2.828	1.78166
RAC Signaling	N/A	0.857367	-0.707	5.57937	0.816	3.57602	N/A	1.28369	N/A	1.76428
Activation of NMDA receptors and postsynaptic events	-2	1.76822	-2	1.3656	N/A	0.434941	-1	1.74848	-2	1.72267
COPII-mediated vesicle transport	N/A	0	N/A	0.808439	0.447	1.99043	N/A	0.558875	1	1.67921
Phagosome Maturation	N/A	2.91289	N/A	2.14177	N/A	2.22173	N/A	0.446451	N/A	1.66471
Ephrin Receptor Signaling	N/A	0.295796	-1.89	3.56671	0	2.57084	-0.447	1.70194	-1	1.66385
Glutaryl-CoA Degradation	N/A	1.67403	N/A	0.57636	N/A	1.465	N/A	1.66281	N/A	1.64811
CDK5 Signaling	N/A	0	N/A	2.29915	N/A	1.27747	N/A	1.66785	N/A	1.63791
Systemic Lupus Erythematosus Signaling	N/A	0.528511	N/A	0.297673	N/A	1.17269	N/A	0.830347	N/A	1.61717
Axonal Guidance Signaling	N/A	1.37455	N/A	3.25912	N/A	1.56231	N/A	1.671	N/A	1.61706
ISG15 antiviral mechanism	-0.447	2.37664	-1.134	3.2715	N/A	0.797283	-1	1.64238	-1	1.61702
CDC42 Signaling	N/A	0.436092	-1.134	5.1893	0	3.29581	N/A	1.6448	N/A	1.61094
Elastic fibre formation	N/A	0.909205	0	2.06555	N/A	1.35919	N/A	0.899429	N/A	1.60959
Signaling by VEGF	-1	1.11939	-1	0.781056	N/A	0.466062	-2	1.10234	-1.342	1.60609
Mitochondrial L-carnitine Shuttle Pathway	N/A	0.662816	N/A	0.552544	N/A	0	N/A	0	N/A	1.59457
γ-linolenate Biosynthesis II (Animals)	N/A	0.662816	N/A	0.552544	N/A	0	N/A	0	N/A	1.59457
TEC Kinase Signaling	2	1.6607	0.378	4.64576	1.342	2.46677	-1	1.19361	-2	1.5944
RHOA Signaling	-1	1.09601	-1	0.760762	0.447	1.21994	N/A	0.307268	-0.447	1.57508
Neutrophil degranulation	1.698	3.23784	-1	5.19672	3.528	7.60701	0	2.74138	0.832	1.56786
Immunoregulatory interactions between a Lymphoid and a non-Lymphoid cell	N/A	0.309371	0	1.64106	1	0.784716	-0.447	1.58934	0.447	1.55987
Cell junction organization	N/A	0.516144	-2.236	1.78581	-1	1.25362	-2.449	3.0461	-2	1.55814
Pyroptosis Signaling Pathway	N/A	0.516144	N/A	0.357676	N/A	0	0	1.58322	1	1.55814
Mitotic Prometaphase	-1.633	1.17174	-2.714	2.78875	1.633	0.776852	0	0.482664	-1.89	1.53908
Osteoarthritis Pathway	N/A	0.259386	N/A	1.40349	0.447	1.89731	-1.134	2.57619	0	1.52829
ABRA Signaling Pathway	N/A	0.975508	-2.121	3.86275	0	1.21863	N/A	0.492506	-1	1.52059
Kinesins	N/A	1.53731	N/A	1.22336	N/A	0	N/A	0.304996	N/A	1.50201
Response to elevated platelet cytosolic Ca2+	-1.342	1.52356	-2.646	2.06315	-0.816	1.59837	-2.121	3.42145	-1.342	1.4725
Myelination Signaling Pathway	-0.816	0.578841	-1.732	1.86798	-0.707	0.702117	-2.111	2.33583	-1.667	1.45118
Synaptogenesis Signaling Pathway	-1.414	1.50746	-2.121	0.924256	0	0.981504	-1.633	0.773055	-0.707	1.43773
Glycerophospholipid biosynthesis	1	1.4753	1.633	2.24237	1.342	1.6832	0.447	2.10681	1	1.43214
Amyloid Processing	N/A	0.289372	N/A	0.207809	N/A	0.626036	N/A	1.44858	N/A	1.42883
Protein Kinase A Signaling	N/A	0	-1	0.436379	-0.447	0.314685	-0.816	1.13709	0	1.42586
Tryptophan Degradation III (Eukaryotic)	N/A	1.43796	N/A	0.472334	N/A	1.23524	N/A	1.42704	N/A	1.41273
PXR/RXR Activation	N/A	0.283148	N/A	0.202407	N/A	0.210618	-1	2.20242	N/A	1.40569
Eukaryotic Translation Initiation	1	0.967812	1.265	3.80712	1.633	1.51878	2.121	3.29608	1.342	1.40441
Cell surface interactions at the vascular wall	1.342	1.44136	-0.333	3.11732	1	3.21534	-0.707	3.27181	-1.342	1.39128
EIF2 Signaling	2	1.03991	0.632	3.55385	1.89	2.13884	1.89	2.3569	1.342	1.37616
Gap Junction Signaling	N/A	1.42804	N/A	0.946919	N/A	0.666736	N/A	0.976764	N/A	1.37157
Cardiac Hypertrophy Signaling (Enhanced)	0.378	1.13164	-2.111	2.39376	0	1.01321	-1.897	1.71513	-2.333	1.341
Interferon gamma signaling	-1	1.37737	-0.447	1.5119	1.633	2.15619	0	1.35906	1	1.33515
ISGylation Signaling Pathway	N/A	0.845652	-1.134	2.73953	-2	1.04713	-1.89	3.4457	-1	1.33515
Amino acids regulate mTORC1	N/A	0.259979	N/A	1.05134	N/A	1.08298	N/A	0.256046	N/A	1.31879
Sertoli Cell-Germ Cell Junction Signaling Pathway (Enhanced)	N/A	0	-1	1.51863	-1.414	1.21996	-2.121	1.75704	-1.89	1.29301
HER-2 Signaling in Breast Cancer	1.633	1.34515	1	2.83612	1.265	2.95318	0.378	1.31861	-1.342	1.28412
Hepatic Fibrosis Signaling Pathway	0.378	0.765016	-0.632	1.86294	0.707	1.03738	-1.134	0.742649	-0.707	1.27737
Extracellular matrix organization	N/A	0	-1.342	1.43881	-1	0.992359	-2	1.29893	-2	1.27538
RHO GTPases activate IQGAPs	N/A	2.25716	N/A	1.91125	N/A	0	N/A	0.506888	N/A	1.26822
Clathrin-mediated Endocytosis Signaling	N/A	1.76774	N/A	1.18716	N/A	1.65744	N/A	1.73828	N/A	1.24801
Eukaryotic Translation Elongation	N/A	0.388407	1.667	3.98332	1.633	2.01749	2.449	2.52876	1	1.24683
NAD Signaling Pathway	N/A	0	1	0.880475	1.134	2.91909	N/A	0.478296	-2	1.24491
Cardiac Hypertrophy Signaling	-1.342	0.930843	-1	2.27979	-0.447	0.579305	-1.134	1.27465	-1.89	1.24063
Coronavirus Pathogenesis Pathway	0.378	1.75545	-1.134	1.57277	-0.816	0.878957	-1.134	1.72606	0	1.2383
Coagulation System	N/A	1.26095	N/A	1.04101	N/A	1.89905	N/A	1.25033	N/A	1.23641
Phagosome Formation	0.302	1.02352	-0.218	3.29437	0.775	1.39343	-1.387	1.57013	-0.577	1.21756
Gap junction trafficking and regulation	-2	3.22487	N/A	1.8154	N/A	0	N/A	1.21988	N/A	1.20603
Insulin Secretion Signaling Pathway	0.905	3.19543	1.134	1.05913	0.707	1.11995	-0.333	2.09798	-0.378	1.19873
Remodeling of Epithelial Adherens Junctions	N/A	1.91031	N/A	0.927388	N/A	0	N/A	0.221412	N/A	1.18522
Intra-Golgi and retrograde Golgi-to-ER traffic	-1.134	1.68382	-1.89	1.11557	-0.333	2.01175	-0.447	0.830347	0	1.18181
Endocannabinoid Cancer Inhibition Pathway	N/A	0.451097	0.447	0.813932	-0.447	0.8543	-0.816	1.68521	1.342	1.16815
Interferon alpha/beta signaling	N/A	1.2007	1	1.47443	N/A	0.941478	N/A	0.216967	N/A	1.16779
Energy dependent regulation of mTOR by LKB1-AMPK	N/A	0	N/A	0	N/A	1.76419	N/A	0.452481	N/A	1.14919
MTOR signalling	N/A	0.457307	N/A	0.358893	N/A	0.369211	N/A	2.05099	N/A	1.14919
Role of Tissue Factor in Cancer	-0.447	0.82009	-0.577	3.39135	0.302	2.95475	-2.449	1.17555	-2.449	1.14576
Response of EIF2AK4 (GCN2) to amino acid deficiency	N/A	0.346273	1.667	3.70435	1.633	1.85041	2.449	2.34953	1	1.14063
Cilium Assembly	-1.633	1.18948	-2.121	1.43803	-0.816	0.791725	-0.447	0.795947	-1.633	1.13694
IGF-1 Signaling	N/A	0.702219	N/A	0.82354	0.447	1.83081	-1	1.15077	N/A	1.12819
Macroautophagy	N/A	0.605005	N/A	0.865258	0.816	2.8336	N/A	0.596459	N/A	1.11767
Selenoamino acid metabolism	N/A	0.336592	1.667	3.63904	1.633	1.81147	2.646	2.99947	1	1.11592
Gαi Signaling	N/A	1.1434	1	1.7316	0	1.27747	N/A	0.67377	1	1.10382
Assembly and cell surface presentation of NMDA receptors	N/A	1.98379	N/A	1.64761	N/A	0	N/A	0.428737	N/A	1.09693
Regulation of TP53 Activity through Acetylation	N/A	0	N/A	0.336954	N/A	0.347044	N/A	1.96757	N/A	1.09693
Calcium Signaling	N/A	0.732219	N/A	0.455875	N/A	1.57833	N/A	1.11306	N/A	1.08718
IL-12 Signaling and Production in Macrophages	1.134	1.55053	0	0.698695	0	0.74091	1.89	1.52247	1.633	1.07725
Inhibition of Angiogenesis by TSP1	N/A	0.411562	N/A	1.57349	N/A	0	N/A	1.06203	N/A	1.04865
Leptin Signaling in Obesity	N/A	0.55826	N/A	0.39394	N/A	0.410646	N/A	1.68363	N/A	1.0407
Carboxyterminal post-translational modifications of tubulin	N/A	1.86986	N/A	1.5385	N/A	0	N/A	0.39661	N/A	1.02584
Role of OCT4 in Mammalian Embryonic Stem Cell Pluripotency	N/A	1.04932	N/A	0.840423	N/A	0.317243	N/A	2.80164	N/A	1.02584
IL-33 Signaling Pathway	0.447	1.06632	-0.447	0.688913	0	0.443409	0	1.49456	-2.236	1.02165
Pancreatic Secretion Signaling Pathway	0	1.06333	1	0	1.265	2.18252	-0.447	0.701608	-0.816	1.0132
Glucose metabolism	N/A	1.04344	-0.816	2.52958	N/A	0.797283	N/A	0	N/A	1.01198
SUMOylation of SUMOylation proteins	N/A	0.391307	N/A	1.50479	N/A	0.841567	N/A	0	N/A	1.00386
Nonsense-Mediated Decay (NMD)	N/A	0.284633	1.667	3.27915	1.89	2.135	2.449	2.07645	1	0.980928
Erythrocytes take up oxygen and release carbon dioxide	N/A	3.93657	N/A	3.56247	N/A	2.11901	N/A	3.9188	N/A	0.979699
Macropinocytosis Signaling	N/A	1.00193	N/A	1.78581	N/A	1.25362	N/A	0.508105	N/A	0.970901
Phospholipase C Signaling	N/A	0.460723	-2	2.6576	0	1.52427	N/A	1.00086	N/A	0.970201
Aggrephagy	N/A	1.76743	N/A	1.44086	N/A	0.290922	N/A	0.368011	N/A	0.962144
Coronavirus Replication Pathway	N/A	1.76743	N/A	1.44086	N/A	0.290922	N/A	0.368011	N/A	0.962144
GPER1 signaling	N/A	0.985225	-1	2.22883	N/A	0.290922	N/A	0.975225	N/A	0.962144
14-3-3-mediated Signaling	N/A	0.987843	0	2.00419	N/A	0.39125	N/A	0.569714	N/A	0.950372
SUMOylation of ubiquitinylation proteins	N/A	0.355052	N/A	1.38117	N/A	1.41547	N/A	0.350614	N/A	0.923169
P2Y Purigenic Receptor Signaling Pathway	N/A	0.957982	N/A	1.44634	0	1.50344	-0.447	1.97258	N/A	0.920957
LPS/IL-1 Mediated Inhibition of RXR Function	N/A	1.35318	N/A	1.65206	N/A	0	N/A	0.579231	N/A	0.895786
Reelin Signaling in Neurons	N/A	0.535299	-1.134	2.41874	2	1.00729	N/A	0.524784	N/A	0.883411
Platelet Aggregation (Plug Formation)	N/A	2.11294	N/A	0.772622	N/A	0.785277	N/A	2.10136	N/A	0.877249
Mitotic Metaphase and Anaphase	-1.134	1.28356	-2.714	2.25071	1.134	0.832869	N/A	0	-1.633	0.870254
Apelin Muscle Signaling Pathway	N/A	0.331003	N/A	0.693494	N/A	1.33234	N/A	0.881934	N/A	0.869224
FXR/RXR Activation	N/A	0.523108	0	0.594878	1	0.625515	-1.342	1.34338	-1	0.865319
Apelin Pancreas Signaling Pathway	N/A	0.874629	1	1.9912	N/A	1.30631	N/A	0.864963	N/A	0.852327
Triacylglycerol Biosynthesis	N/A	0.323505	N/A	1.27278	N/A	1.30631	N/A	0.864963	N/A	0.852327
Oxytocin Signaling Pathway	-0.447	0.594057	-1.265	1.78394	0.816	0.552499	-1.342	0.579077	-1.633	0.850718
DNA damage-induced 14-3-3σ Signaling	N/A	0	N/A	0	N/A	0.240032	N/A	1.54786	N/A	0.835928
PFKFB4 Signaling Pathway	N/A	0.858102	N/A	1.24771	N/A	0.240032	N/A	1.54786	N/A	0.835928
TBC/RABGAPs	N/A	1.56322	-1	1.95564	N/A	1.28104	N/A	0.848491	N/A	0.835928
GP1b-IX-V activation signalling	N/A	2.02038	N/A	1.77889	N/A	3.08698	N/A	3.39856	N/A	0.834825
TP53 Regulates Metabolic Genes	N/A	0	N/A	0.280181	-0.816	2.15619	-2	1.35906	N/A	0.816451
Major pathway of rRNA processing in the nucleolus and cytosol	N/A	0	1.265	2.40363	1.414	1.56784	1	2.70334	0.447	0.807439
SUMOylation of DNA replication proteins	N/A	0.302396	-2	1.88749	N/A	1.23268	N/A	0	N/A	0.804534
Erythrocytes take up carbon dioxide and release oxygen	N/A	3.28271	N/A	2.91533	N/A	1.72342	N/A	3.26521	N/A	0.796757
RANK Signaling in Osteoclasts	N/A	0.405758	-0.816	2.02138	0	1.00571	N/A	0.39849	N/A	0.785415
IL-1 Signaling	N/A	1.31697	N/A	1.43881	N/A	0.58302	N/A	0.392651	N/A	0.775402
HSP90 chaperone cycle for steroid hormone receptors in the presence of ligand	N/A	1.46367	-2	1.823	N/A	0.626036	N/A	0.787144	N/A	0.774872
COPI-mediated anterograde transport	-0.447	1.90269	-0.816	1.9763	1.265	4.92849	N/A	0.781681	N/A	0.765549
Choline Biosynthesis III	N/A	0.774981	N/A	1.62416	N/A	0	N/A	1.85132	N/A	0.762285
HDR through MMEJ (alt-NHEJ)	N/A	0	N/A	0	N/A	0	N/A	1.85132	N/A	0.762285
MYC Mediated Apoptosis Signaling	N/A	0.782181	N/A	0.202407	N/A	0.612814	N/A	1.42536	N/A	0.760644
IL-8 Signaling	0	1.59356	-0.707	2.2722	1.134	1.4719	N/A	0.252053	-2	0.753818
Class I MHC mediated antigen processing and presentation	2.138	3.07441	-0.707	0.391124	0.258	2.43801	-0.707	0.779834	-0.707	0.750276
Carnitine metabolism	N/A	0	N/A	0	N/A	0.642174	N/A	1.78315	N/A	0.73083
Histamine Degradation	N/A	1.79449	N/A	0.630039	N/A	0.642174	N/A	0.737973	N/A	0.73083
Incretin synthesis, secretion, and inactivation	N/A	1.79449	N/A	1.5574	N/A	0.642174	N/A	1.78315	N/A	0.73083
Synthesis, secretion, and deacylation of Ghrelin	N/A	1.79449	N/A	1.5574	N/A	0.642174	N/A	1.78315	N/A	0.73083
RNA Polymerase II Transcription	N/A	0.431213	-0.447	0.77838	1.134	1.63568	N/A	0	-1	0.727737
Netrin Signaling	0	1.63133	N/A	0.245449	-0.447	0.800454	-1	0.732133	-1	0.713258
Mitochondrial Dysfunction	1	1.39041	0.277	2.05743	0	1.1257	-0.333	1.35876	-0.378	0.70997
Activation of IRF by Cytosolic Pattern Recognition Receptors	N/A	1.35289	0	1.67582	N/A	1.08298	N/A	0.256046	N/A	0.707365
GPCR-Mediated Integration of Enteroendocrine Signaling Exemplified by an L Cell	N/A	0.259979	N/A	0	N/A	0	N/A	1.33811	N/A	0.707365
DNA Double-Strand Break Repair by Non-Homologous End Joining	N/A	0	N/A	0	N/A	0	N/A	1.72059	N/A	0.701944
Fatty Acid α-oxidation	N/A	1.73187	N/A	0.602096	N/A	0.614104	N/A	0.709029	N/A	0.701944
Eicosanoid Signaling	N/A	1.33231	N/A	1.0323	N/A	0.552032	N/A	0.706725	N/A	0.694883
Ribonucleotide Reductase Signaling Pathway	N/A	0.403165	1.342	0.728144	N/A	0	0.816	1.55504	0	0.685257
Serotonin Receptor Signaling	-0.816	0.327777	-1.732	1.18319	0	1.26559	-2.111	1.61336	-2.828	0.683265
Deadenylation-dependent mRNA decay	N/A	0.691497	N/A	0	N/A	1.02669	-1.342	2.8121	N/A	0.670833
Gluconeogenesis I	N/A	0.662816	N/A	2.41731	N/A	1.41259	N/A	1.60919	N/A	0.650523
Glycolysis I	N/A	0.662816	N/A	2.41731	N/A	1.41259	N/A	1.60919	N/A	0.650523
Granzyme B Signaling	N/A	0	N/A	0	N/A	0	N/A	1.60919	N/A	0.650523
Acetylcholine Receptor Signaling Pathway	N/A	0	N/A	0	N/A	0	0.378	1.99133	-2	0.645518
SPINK1 General Cancer Pathway	N/A	0.657177	N/A	0.943838	1	1.56501	N/A	0.648372	N/A	0.636881
Putrescine Degradation III	N/A	1.5703	N/A	0.530413	N/A	0.542043	N/A	0.63438	N/A	0.627466
MHC class II antigen presentation	N/A	0.645607	-1.633	1.64106	0	0.784716	N/A	0.634209	N/A	0.619378
ERB2-ERBB3 Signaling	N/A	0.635597	N/A	0.911318	1	1.51766	N/A	0.216967	N/A	0.615544
Branched-chain amino acid catabolism	N/A	1.52345	N/A	0.509771	N/A	0.521278	N/A	0.612764	N/A	0.605906
Tryptophan Degradation X (Mammalian, via Tryptamine)	N/A	1.52345	N/A	0.509771	N/A	0.521278	N/A	0.612764	N/A	0.605906
Valine Degradation I	N/A	1.52345	N/A	0.509771	N/A	0.521278	N/A	0.612764	N/A	0.605906
IL-2 Signaling	N/A	0.625171	N/A	0.895614	1	2.15963	N/A	0.616522	N/A	0.605239
Ethanol Degradation IV	N/A	2.55282	N/A	0.490458	N/A	0.501841	N/A	0.592481	N/A	0.58568
Glutathione Redox Reactions I	N/A	1.47943	N/A	0.490458	N/A	0	N/A	0.592481	N/A	0.58568
Leukocyte Extravasation Signaling	N/A	0.337546	-0.816	0.919308	1.89	1.34707	N/A	0	-1	0.584782
Xenobiotic Metabolism AHR Signaling Pathway	1	1.79075	N/A	0.426154	N/A	0	N/A	0.586756	N/A	0.575678
Inflammasome pathway	N/A	1.43796	N/A	0	N/A	0	N/A	0	N/A	0.566649
Metabolism of steroid hormones	N/A	1.43796	N/A	0	N/A	0.483595	N/A	0.573394	N/A	0.566649
Glioma Invasiveness Signaling	N/A	0.585704	N/A	0.836227	1.89	3.55327	N/A	0	N/A	0.566252
Xenobiotic Metabolism General Signaling Pathway	N/A	0.580611	0	1.49228	0	0.700071	N/A	0.569714	N/A	0.555549
Endocannabinoid Developing Neuron Pathway	N/A	0.573874	0	1.98501	N/A	1.07699	N/A	0.961556	N/A	0.54894
CD40 Signaling	N/A	1.08738	1	1.32515	N/A	0.837336	N/A	0	N/A	0.548
IL-17A Signaling in Airway Cells	N/A	1.08738	1	1.32515	N/A	0.837336	N/A	0.558875	N/A	0.548
Pancreatic Adenocarcinoma Signaling	N/A	0.56067	0	1.44634	N/A	0.374662	-1	0.9419	N/A	0.535992
Dopamine Degradation	N/A	1.36167	N/A	0.439202	N/A	0.450222	N/A	0.538356	N/A	0.531722
Ethanol Degradation II	N/A	1.36167	N/A	0.439202	N/A	0.450222	N/A	0.538356	N/A	0.531722
Oxidative Ethanol Degradation III	N/A	1.36167	N/A	0.439202	N/A	0.450222	N/A	0.538356	N/A	0.531722
Natural Killer Cell Signaling	2	0.55945	0	1.57277	1.414	1.6443	-0.816	1.26902	-2	0.530162
Striated Muscle Contraction	N/A	1.32643	N/A	0.424005	N/A	1.12743	N/A	0.522216	N/A	0.515636
Autism Signaling Pathway	0.816	0.827738	-0.447	0.282184	1.342	0.306114	0	1.53271	-0.447	0.509944
Role of Pattern Recognition Receptors in Recognition of Bacteria and Viruses	0.447	3.1934	0.447	1.37344	N/A	0.996184	N/A	0.894831	N/A	0.505116
CTLA4 Signaling in Cytotoxic T Lymphocytes	-2	0.533539	-1.667	1.94276	-1	0.323359	-1.134	1.66649	-1	0.504911
Glutaminergic Receptor Signaling Pathway (Enhanced)	-0.707	1.53519	-1	0	-0.378	0.720443	-1.414	1.50464	-1.342	0.497163
T Cell Receptor Signaling	N/A	0.27098	-0.707	1.44975	0.816	0.799271	-1.342	0.802702	-2	0.480921
CDP-diacylglycerol Biosynthesis I	N/A	1.23045	2	2.75534	N/A	1.85206	N/A	1.21988	N/A	0.471996
mRNA Capping	N/A	0	N/A	0.358893	N/A	1.76419	N/A	0	N/A	0.446171
Phosphatidylglycerol Biosynthesis II (Non-plastidic)	N/A	1.17333	2	2.63259	N/A	1.76419	N/A	1.16288	N/A	0.446171
Neuropathic Pain Signaling in Dorsal Horn Neurons	N/A	0.450037	N/A	0.30177	N/A	0.31658	0	1.42303	N/A	0.432546
PDGF Signaling	N/A	0.436808	0.447	1.55024	0.816	2.2053	N/A	0.429304	N/A	0.419539
Huntington's Disease Signaling	N/A	0.978345	N/A	0.545525	N/A	1.8259	N/A	0.661822	N/A	0.405723
Neutrophil Extracellular Trap Signaling Pathway	0.707	0.905049	-0.632	0.889188	0	0	0	1.52524	-0.816	0.39331
Role of RIG1-like Receptors in Antiviral Innate Immunity	N/A	1.86986	N/A	0.840423	N/A	0.862493	N/A	0.39661	N/A	0.390561
Vasopressin regulates renal water homeostasis via Aquaporins	N/A	1.0272	0	2.31893	N/A	0.308114	N/A	0.386716	N/A	0.380719
FAK Signaling	1.134	0.261605	-0.229	2.57605	0.832	0.921076	-1.667	0.560603	-0.707	0.367251
Role of MAPK Signaling in Promoting the Pathogenesis of Influenza	N/A	0	-1.633	1.93254	N/A	0.557164	N/A	0	N/A	0.366531
Mechanisms of Viral Exit from Host Cells	N/A	1.67458	N/A	0	N/A	0.747579	N/A	0.342362	N/A	0.336618
Oncostatin M Signaling	N/A	0.346763	N/A	0.726491	N/A	1.38688	N/A	0.342362	N/A	0.336618
RAF/MAP kinase cascade	-0.447	0.565513	-1.414	1.00942	0	1.79801	-2	0.323821	-2	0.31117
Transcriptional regulation of granulopoiesis	N/A	0	N/A	0	N/A	0.240032	N/A	1.54786	N/A	0.306444
iNOS Signaling	N/A	1.53731	N/A	0.225142	N/A	0.668122	N/A	0.304996	N/A	0.299496
Cytosolic sensors of pathogen-associated DNA	N/A	1.5121	N/A	1.19972	N/A	0.227672	N/A	0.816951	N/A	0.292763
The citric acid (TCA) cycle and respiratory electron transport	0	2.10032	N/A	0.544479	N/A	0.563527	N/A	0.719279	N/A	0.250921
Transport of bile salts and organic acids, metal ions and amine compounds	2	2.043	N/A	1.01372	N/A	0.540843	N/A	0.694481	N/A	0.240438
Role of NFAT in Cardiac Hypertrophy	N/A	0.253781	-0.816	1.38096	0	0.489583	-1	0.469038	N/A	0.2372
Electron transport, ATP synthesis, and heat production by uncoupling proteins	N/A	0.523108	-0.816	1.35938	-0.816	1.41519	N/A	0.235855	N/A	0.22852
MSP-RON Signaling in Cancer Cells Pathway	N/A	0	0	0.594878	0.816	1.41519	-0.447	1.34338	N/A	0.22852
Necroptosis Signaling Pathway	0.447	1.3647	-1	0.594878	N/A	0	N/A	0.235855	N/A	0.22852
Alanine Biosynthesis III	N/A	0	N/A	0	N/A	0	N/A	1.81236	N/A	0
Apelin Endothelial Signaling Pathway	N/A	0.235067	0	1.33177	0.447	1.38715	N/A	0.229477	N/A	0
Autophagy	0.447	0.706211	-1	1.63548	0	0.674008	-0.447	0.689954	N/A	0
CCR5 Signaling in Macrophages	N/A	0.366627	N/A	1.33735	N/A	0.246432	N/A	0	N/A	0
Cleavage and Polyadenylation of Pre-mRNA	N/A	0	N/A	0	N/A	1.58291	N/A	0.737973	N/A	0
Coenzyme A Biosynthesis	N/A	1.34782	N/A	1.22362	N/A	1.23708	N/A	0	N/A	0
Cytotoxic T Lymphocyte-mediated Apoptosis of Target Cells	N/A	0.355052	N/A	0.743839	N/A	0.275017	N/A	1.68888	N/A	0
DDX58/IFIH1-mediated induction of interferon-alpha/beta	1	1.70317	1	1.30553	N/A	0.823705	N/A	0	N/A	0
Eumelanin Biosynthesis	N/A	1.34782	N/A	0	N/A	0	N/A	0	N/A	0
Glutamine Degradation I	N/A	0	N/A	0	N/A	1.4089	N/A	1.51468	N/A	0
Glutathione Biosynthesis	N/A	1.34782	N/A	0	N/A	0	N/A	0	N/A	0
Keratinization	N/A	0.9886	-1	1.19556	N/A	0.747576	-2.236	2.24859	N/A	0
Leucine Degradation I	N/A	0.938167	N/A	0.819457	N/A	0	N/A	2.2061	N/A	0
Macrophage Classical Activation Signaling Pathway	0.816	1.65749	N/A	0	N/A	0	N/A	0	N/A	0
MAPK targets/ Nuclear events mediated by MAP kinases	N/A	0	N/A	1.5385	N/A	0	N/A	0.39661	N/A	0
Mitochondrial Fatty Acid Beta-Oxidation	N/A	0	N/A	0	N/A	0	N/A	1.35086	N/A	0
MTF1 activates gene expression	N/A	1.52062	N/A	1.3953	N/A	0	N/A	1.51468	N/A	0
OX40 Signaling Pathway	N/A	0.229704	N/A	1.52137	N/A	0	N/A	0.648372	N/A	0
RAB GEFs exchange GTP for GDP on RABs	N/A	0.824515	N/A	0.575764	N/A	0.601034	0	1.32854	N/A	0
Rap1 signalling	N/A	0	N/A	0.602096	N/A	1.52156	N/A	0	N/A	0
Regulation of IL-2 Expression in Activated and Anergic T Lymphocytes	N/A	0.382821	-0.447	1.38692	1	0.953572	N/A	0	N/A	0
Role of MAPK Signaling in the Pathogenesis of Influenza	N/A	0	N/A	1.30553	N/A	0.410646	N/A	0	N/A	0
S-adenosyl-L-methionine Biosynthesis	N/A	0	N/A	1.3953	N/A	1.4089	N/A	0	N/A	0
SAPK/JNK Signaling	N/A	0.608498	0.447	2.08329	2	1.13937	N/A	0	N/A	0
Sulfate Activation for Sulfonation	N/A	0	N/A	0	N/A	0	N/A	1.51468	N/A	0
Superpathway of Citrulline Metabolism	N/A	0.809556	N/A	0.69406	N/A	0.706454	N/A	1.92611	N/A	0
TCA Cycle II (Eukaryotic)	N/A	1.52345	N/A	0	N/A	0.521278	N/A	0.612764	N/A	0
Trehalose Degradation II (Trehalase)	N/A	1.34782	N/A	1.22362	N/A	0	N/A	0	N/A	0
